# Supplementary material for: Consequences of Asexuality in Natural Populations: Insights from Stick Insects
Source: Mol Biol Evol. 2018 Apr 5;35(7):1668–77. doi: 10.1093/molbev/msy058 (PMC5995167; doi:10.1093/molbev/msy058)
Supplement: Supplementary Data [file msy058_supp.zip]

Archive with 4 entries (4 files):
- Supplementary_Data_1_OrthologMatrix.txt
- Supplementary_Data_2_OrthologVariants.txt
- Supplementary_Data_3_gBGCsubstitutions.txt
- supplementary.pdf
