# Supplementary material for: Consequences of Asexuality in Natural Populations: Insights from Stick Insects
Source: Mol Biol Evol. 2018 Apr 5;35(7):1668–77. doi: 10.1093/molbev/msy058 (PMC5995167; doi:10.1093/molbev/msy058)
Supplement: Supplementary Data [file msy058_supp.zip › Supplementary_Data_1_OrthologMatrix.txt]

OG_ID	Tbi	Tce	Tcm	Tdi	Tge	Tms	Tpa	Tps	Tsi	Tte
OG00001	Tbi_TRINITY_DN72435_c0_g1_i3|m.1	Tce_TRINITY_DN107780_c0_g1_i2|m.1	Tcm_TRINITY_DN107858_c0_g1_i2|m.4	0	Tge_TRINITY_DN48030_c0_g1_i7|m.1	0	Tpa_TRINITY_DN143500_c0_g1_i1|m.1	Tps_TRINITY_DN96059_c0_g1_i1|m.1	Tsi_TRINITY_DN31515_c0_g1_i2|m.1	0
OG00002	0	Tce_TRINITY_DN107785_c0_g1_i1|m.4	Tcm_TRINITY_DN107871_c0_g1_i2|m.1	0	0	0	0	0	Tsi_TRINITY_DN31754_c0_g5_i4|m.3	0
OG00003	0	0	0	Tdi_TRINITY_DN31053_c0_g3_i11|m.1	Tge_TRINITY_DN47743_c0_g3_i1|m.2	Tms_TRINITY_DN30527_c0_g1_i3|m.1	Tpa_TRINITY_DN142487_c1_g1_i2|m.2	0	0	Tte_TRINITY_DN29544_c10_g2_i17|m.1
OG00004	0	0	0	0	Tge_TRINITY_DN47387_c0_g1_i1|m.6	Tms_TRINITY_DN29270_c0_g2_i1|m.3	Tpa_TRINITY_DN143427_c0_g1_i1|m.6	0	Tsi_TRINITY_DN30445_c0_g1_i1|m.11	Tte_TRINITY_DN26082_c0_g1_i1|m.5
OG00005	Tbi_TRINITY_DN72276_c0_g1_i1|m.3	0	Tcm_TRINITY_DN107746_c0_g1_i1|m.6	Tdi_TRINITY_DN26066_c0_g1_i1|m.7	Tge_TRINITY_DN44075_c0_g1_i1|m.7	Tms_TRINITY_DN31229_c0_g2_i4|m.4	Tpa_TRINITY_DN143493_c0_g1_i1|m.14	Tps_TRINITY_DN95985_c0_g1_i1|m.4	Tsi_TRINITY_DN31811_c0_g3_i2|m.6	Tte_TRINITY_DN18915_c0_g1_i1|m.6
OG00006	Tbi_TRINITY_DN72331_c1_g1_i1|m.7	Tce_TRINITY_DN107655_c0_g1_i2|m.7	0	Tdi_TRINITY_DN31471_c0_g1_i2|m.3	0	Tms_TRINITY_DN28713_c0_g3_i1|m.9	Tpa_TRINITY_DN143497_c0_g1_i1|m.8	Tps_TRINITY_DN95999_c0_g1_i1|m.7	Tsi_TRINITY_DN30684_c0_g1_i5|m.13	Tte_TRINITY_DN28054_c5_g2_i2|m.14
OG00007	0	0	Tcm_TRINITY_DN106943_c0_g1_i2|m.10	0	Tge_TRINITY_DN46473_c0_g2_i1|m.41	0	Tpa_TRINITY_DN143471_c0_g1_i1|m.11	0	0	Tte_TRINITY_DN26132_c0_g1_i1|m.61
OG00008	0	0	0	0	0	0	Tpa_TRINITY_DN143498_c0_g1_i1|m.7	Tps_TRINITY_DN96027_c0_g1_i1|m.2	0	0
OG00009	0	Tce_TRINITY_DN107614_c1_g2_i4|m.22	Tcm_TRINITY_DN107776_c0_g2_i2|m.12	0	Tge_TRINITY_DN46490_c1_g1_i2|m.49	0	Tpa_TRINITY_DN143474_c0_g1_i2|m.13	Tps_TRINITY_DN95923_c0_g1_i1|m.3	Tsi_TRINITY_DN31041_c0_g1_i1|m.17	0
OG00010	Tbi_TRINITY_DN71513_c0_g1_i1|m.10	0	Tcm_TRINITY_DN107817_c0_g1_i1|m.16	0	Tge_TRINITY_DN47660_c0_g1_i2|m.48	0	Tpa_TRINITY_DN143495_c0_g1_i1|m.18	Tps_TRINITY_DN95828_c0_g1_i1|m.17	Tsi_TRINITY_DN28268_c0_g1_i1|m.19	Tte_TRINITY_DN25753_c0_g2_i1|m.26
OG00011	Tbi_TRINITY_DN69627_c0_g1_i4|m.24	Tce_TRINITY_DN107611_c0_g1_i5|m.39	Tcm_TRINITY_DN107768_c0_g1_i1|m.18	0	Tge_TRINITY_DN47709_c0_g1_i4|m.33	0	Tpa_TRINITY_DN143481_c1_g1_i2|m.31	Tps_TRINITY_DN95979_c1_g1_i1|m.21	Tsi_TRINITY_DN32078_c0_g1_i1|m.22	Tte_TRINITY_DN27721_c0_g2_i2|m.52
OG00012	Tbi_TRINITY_DN69434_c0_g1_i2|m.12	Tce_TRINITY_DN107332_c0_g1_i1|m.11	Tcm_TRINITY_DN107456_c2_g1_i7|m.56	Tdi_TRINITY_DN28345_c0_g1_i1|m.11	Tge_TRINITY_DN47803_c0_g1_i1|m.11	Tms_TRINITY_DN31199_c0_g1_i7|m.13	Tpa_TRINITY_DN143416_c0_g1_i1|m.25	Tps_TRINITY_DN93867_c0_g1_i5|m.11	Tsi_TRINITY_DN30080_c0_g2_i2|m.88	Tte_TRINITY_DN25746_c0_g1_i4|m.21
OG00013	Tbi_TRINITY_DN72362_c0_g3_i4|m.18	Tce_TRINITY_DN107717_c0_g1_i2|m.17	Tcm_TRINITY_DN107769_c0_g1_i1|m.17	Tdi_TRINITY_DN31693_c0_g1_i2|m.20	Tge_TRINITY_DN47882_c0_g1_i3|m.15	0	Tpa_TRINITY_DN143492_c0_g1_i1|m.21	0	0	Tte_TRINITY_DN28856_c0_g1_i3|m.30
OG00014	Tbi_TRINITY_DN69658_c0_g3_i2|m.25	Tce_TRINITY_DN107623_c0_g1_i1|m.19	Tcm_TRINITY_DN107413_c0_g1_i1|m.14	0	0	Tms_TRINITY_DN30335_c0_g2_i4|m.28	Tpa_TRINITY_DN143404_c0_g1_i1|m.38	Tps_TRINITY_DN93878_c0_g1_i1|m.19	0	0
OG00015	Tbi_TRINITY_DN71821_c0_g1_i3|m.79	0	Tcm_TRINITY_DN107625_c1_g1_i2|m.22	0	Tge_TRINITY_DN47298_c0_g5_i4|m.104	0	Tpa_TRINITY_DN143329_c0_g1_i1|m.24	Tps_TRINITY_DN92765_c1_g6_i2|m.113	0	0
OG00016	Tbi_TRINITY_DN71116_c0_g4_i2|m.9	0	Tcm_TRINITY_DN107710_c0_g1_i1|m.20	Tdi_TRINITY_DN32349_c0_g1_i3|m.17	Tge_TRINITY_DN47037_c1_g1_i1|m.30	Tms_TRINITY_DN29830_c0_g1_i1|m.19	Tpa_TRINITY_DN143450_c0_g1_i1|m.23	0	Tsi_TRINITY_DN31089_c0_g2_i3|m.20	Tte_TRINITY_DN26216_c0_g1_i5|m.31
OG00017	0	Tce_TRINITY_DN103566_c0_g1_i1|m.41	Tcm_TRINITY_DN105999_c0_g1_i1|m.33	0	0	0	Tpa_TRINITY_DN143222_c0_g1_i1|m.20	Tps_TRINITY_DN95957_c3_g2_i2|m.18	0	0
OG00018	0	Tce_TRINITY_DN107723_c0_g1_i1|m.47	Tcm_TRINITY_DN106983_c0_g1_i1|m.29	Tdi_TRINITY_DN20496_c0_g1_i1|m.66	Tge_TRINITY_DN44707_c0_g1_i1|m.37	Tms_TRINITY_DN392_c0_g1_i1|m.31	Tpa_TRINITY_DN143487_c0_g3_i1|m.46	Tps_TRINITY_DN95898_c0_g1_i1|m.36	0	Tte_TRINITY_DN21448_c0_g2_i1|m.58
OG00019	Tbi_TRINITY_DN71092_c0_g1_i5|m.32	Tce_TRINITY_DN104916_c1_g2_i1|m.38	Tcm_TRINITY_DN107356_c0_g1_i11|m.28	Tdi_TRINITY_DN25594_c0_g1_i2|m.19	Tge_TRINITY_DN47738_c0_g3_i1|m.34	Tms_TRINITY_DN23812_c0_g3_i1|m.38	0	Tps_TRINITY_DN95735_c0_g1_i6|m.35	Tsi_TRINITY_DN31090_c0_g2_i3|m.23	Tte_TRINITY_DN26444_c0_g1_i2|m.63
OG00020	Tbi_TRINITY_DN64013_c0_g1_i1|m.168	Tce_TRINITY_DN105659_c0_g1_i1|m.36	Tcm_TRINITY_DN106859_c0_g1_i1|m.31	0	Tge_TRINITY_DN47899_c0_g1_i4|m.86	Tms_TRINITY_DN63107_c0_g1_i1|m.98	0	Tps_TRINITY_DN93705_c0_g1_i2|m.38	0	Tte_TRINITY_DN29482_c9_g1_i1|m.70
OG00021	Tbi_TRINITY_DN72286_c0_g1_i1|m.27	Tce_TRINITY_DN107538_c1_g3_i1|m.30	Tcm_TRINITY_DN107704_c0_g1_i2|m.75	0	Tge_TRINITY_DN42256_c0_g2_i1|m.132	0	Tpa_TRINITY_DN143473_c1_g1_i1|m.44	0	0	0
OG00022	Tbi_TRINITY_DN72190_c0_g1_i5|m.19	Tce_TRINITY_DN107661_c1_g1_i2|m.69	Tcm_TRINITY_DN107744_c0_g2_i1|m.23	Tdi_TRINITY_DN26602_c0_g1_i1|m.26	Tge_TRINITY_DN47649_c0_g1_i8|m.17	Tms_TRINITY_DN30731_c1_g1_i3|m.22	Tpa_TRINITY_DN143463_c1_g1_i1|m.39	Tps_TRINITY_DN95519_c1_g2_i2|m.45	Tsi_TRINITY_DN31765_c0_g1_i4|m.25	Tte_TRINITY_DN29488_c11_g4_i4|m.53
OG00023	Tbi_TRINITY_DN69226_c0_g1_i1|m.31	Tce_TRINITY_DN107598_c0_g1_i1|m.51	Tcm_TRINITY_DN106555_c0_g1_i1|m.34	Tdi_TRINITY_DN31736_c0_g1_i1|m.21	Tge_TRINITY_DN47980_c0_g1_i1|m.43	Tms_TRINITY_DN20103_c0_g1_i1|m.30	Tpa_TRINITY_DN143124_c1_g3_i1|m.60	Tps_TRINITY_DN96024_c0_g1_i1|m.69	Tsi_TRINITY_DN31530_c0_g1_i1|m.29	Tte_TRINITY_DN1226_c0_g1_i1|m.64
OG00024	Tbi_TRINITY_DN71039_c0_g1_i1|m.44	Tce_TRINITY_DN105670_c1_g2_i5|m.23	Tcm_TRINITY_DN107559_c1_g1_i2|m.47	Tdi_TRINITY_DN30716_c0_g1_i1|m.58	Tge_TRINITY_DN48073_c0_g1_i4|m.22	Tms_TRINITY_DN20825_c0_g1_i1|m.79	Tpa_TRINITY_DN143398_c1_g1_i1|m.61	Tps_TRINITY_DN95725_c1_g1_i1|m.64	0	Tte_TRINITY_DN29809_c1_g2_i11|m.44
OG00025	Tbi_TRINITY_DN71417_c0_g1_i1|m.68	Tce_TRINITY_DN107755_c0_g1_i1|m.68	Tcm_TRINITY_DN107057_c0_g1_i1|m.63	0	Tge_TRINITY_DN46927_c0_g1_i1|m.75	Tms_TRINITY_DN31824_c0_g1_i1|m.57	Tpa_TRINITY_DN142770_c0_g1_i1|m.77	Tps_TRINITY_DN94877_c0_g1_i2|m.77	Tsi_TRINITY_DN31558_c0_g1_i1|m.77	Tte_TRINITY_DN26412_c0_g1_i1|m.79
OG00026	Tbi_TRINITY_DN72125_c1_g1_i1|m.51	Tce_TRINITY_DN107360_c0_g1_i3|m.62	0	Tdi_TRINITY_DN20367_c0_g1_i1|m.108	Tge_TRINITY_DN48044_c0_g1_i2|m.71	Tms_TRINITY_DN30839_c0_g1_i1|m.48	Tpa_TRINITY_DN143494_c1_g1_i1|m.68	Tps_TRINITY_DN95912_c0_g1_i1|m.81	Tsi_TRINITY_DN30905_c0_g1_i1|m.80	Tte_TRINITY_DN25333_c0_g1_i1|m.75
OG00027	Tbi_TRINITY_DN69453_c1_g2_i1|m.50	0	Tcm_TRINITY_DN107805_c2_g1_i1|m.35	Tdi_TRINITY_DN29868_c0_g1_i3|m.31	Tge_TRINITY_DN46632_c0_g2_i1|m.115	0	Tpa_TRINITY_DN143469_c4_g1_i1|m.53	Tps_TRINITY_DN93090_c0_g1_i3|m.50	Tsi_TRINITY_DN20649_c0_g1_i1|m.42	Tte_TRINITY_DN29213_c0_g4_i1|m.129
OG00028	Tbi_TRINITY_DN66721_c0_g2_i1|m.38	Tce_TRINITY_DN107046_c0_g1_i8|m.52	Tcm_TRINITY_DN96434_c1_g1_i6|m.53	0	Tge_TRINITY_DN47831_c0_g1_i2|m.121	Tms_TRINITY_DN29313_c0_g1_i6|m.41	Tpa_TRINITY_DN143393_c0_g1_i1|m.169	Tps_TRINITY_DN95638_c2_g1_i1|m.70	Tsi_TRINITY_DN29667_c0_g1_i3|m.73	Tte_TRINITY_DN25700_c0_g1_i1|m.71
OG00029	Tbi_TRINITY_DN71765_c0_g1_i1|m.98	0	Tcm_TRINITY_DN107283_c1_g1_i2|m.109	0	0	Tms_TRINITY_DN24568_c0_g1_i1|m.39	0	Tps_TRINITY_DN94968_c0_g1_i2|m.116	Tsi_TRINITY_DN29394_c0_g1_i1|m.71	Tte_TRINITY_DN27001_c0_g1_i2|m.124
OG00030	Tbi_TRINITY_DN71642_c0_g1_i1|m.42	Tce_TRINITY_DN107572_c0_g3_i1|m.136	Tcm_TRINITY_DN107388_c0_g2_i1|m.136	0	Tge_TRINITY_DN46434_c0_g1_i1|m.205	0	Tpa_TRINITY_DN143486_c0_g1_i1|m.67	Tps_TRINITY_DN95824_c0_g1_i1|m.141	0	Tte_TRINITY_DN27951_c0_g1_i1|m.74
OG00031	0	Tce_TRINITY_DN107621_c0_g1_i1|m.42	0	0	0	Tms_TRINITY_DN30141_c0_g1_i1|m.94	Tpa_TRINITY_DN143408_c0_g1_i1|m.32	Tps_TRINITY_DN94325_c0_g1_i1|m.59	0	Tte_TRINITY_DN24959_c0_g1_i1|m.186
OG00032	0	Tce_TRINITY_DN106643_c0_g3_i2|m.21	0	Tdi_TRINITY_DN31501_c0_g11_i3|m.57	0	Tms_TRINITY_DN31579_c0_g4_i2|m.58	0	0	Tsi_TRINITY_DN31551_c0_g1_i2|m.48	0
OG00033	0	Tce_TRINITY_DN106926_c0_g1_i2|m.66	Tcm_TRINITY_DN107113_c0_g1_i2|m.92	0	Tge_TRINITY_DN47515_c0_g1_i1|m.36	0	Tpa_TRINITY_DN143389_c0_g1_i3|m.79	Tps_TRINITY_DN93618_c0_g2_i1|m.105	0	Tte_TRINITY_DN28874_c0_g1_i1|m.112
OG00034	Tbi_TRINITY_DN71886_c0_g2_i7|m.70	Tce_TRINITY_DN107323_c0_g1_i2|m.82	Tcm_TRINITY_DN107467_c0_g1_i6|m.82	0	Tge_TRINITY_DN48070_c4_g1_i4|m.87	Tms_TRINITY_DN31132_c2_g1_i5|m.197	Tpa_TRINITY_DN143433_c0_g1_i1|m.111	0	0	Tte_TRINITY_DN29369_c3_g5_i3|m.108
OG00035	Tbi_TRINITY_DN71331_c0_g1_i1|m.91	Tce_TRINITY_DN106646_c0_g2_i2|m.466	0	0	Tge_TRINITY_DN46258_c1_g1_i1|m.102	0	Tpa_TRINITY_DN143380_c1_g1_i4|m.480	0	0	Tte_TRINITY_DN17386_c0_g1_i1|m.116
OG00036	Tbi_TRINITY_DN71963_c0_g1_i1|m.83	0	0	0	0	Tms_TRINITY_DN28960_c0_g1_i1|m.200	Tpa_TRINITY_DN143352_c1_g1_i2|m.87	Tps_TRINITY_DN95596_c1_g1_i4|m.79	Tsi_TRINITY_DN25998_c0_g1_i1|m.105	Tte_TRINITY_DN24240_c0_g3_i1|m.190
OG00037	0	0	0	Tdi_TRINITY_DN32146_c0_g1_i2|m.62	0	Tms_TRINITY_DN27934_c0_g2_i1|m.63	Tpa_TRINITY_DN143108_c0_g2_i1|m.76	0	0	0
OG00038	0	0	Tcm_TRINITY_DN107860_c0_g1_i1|m.81	0	0	0	Tpa_TRINITY_DN143465_c0_g2_i1|m.74	0	0	0
OG00039	0	0	0	0	Tge_TRINITY_DN46204_c1_g1_i3|m.89	Tms_TRINITY_DN24941_c0_g1_i4|m.122	0	0	0	Tte_TRINITY_DN27811_c0_g1_i2|m.118
OG00040	Tbi_TRINITY_DN68101_c0_g1_i1|m.73	0	0	0	0	Tms_TRINITY_DN25524_c0_g1_i1|m.333	Tpa_TRINITY_DN143435_c0_g1_i1|m.94	0	0	Tte_TRINITY_DN16037_c0_g1_i1|m.194
OG00041	Tbi_TRINITY_DN72264_c1_g6_i1|m.66	Tce_TRINITY_DN107648_c1_g5_i1|m.73	Tcm_TRINITY_DN107617_c0_g1_i1|m.66	Tdi_TRINITY_DN29023_c0_g3_i4|m.63	Tge_TRINITY_DN47968_c0_g1_i7|m.81	Tms_TRINITY_DN31274_c0_g2_i13|m.52	Tpa_TRINITY_DN143431_c0_g1_i1|m.131	0	Tsi_TRINITY_DN30853_c7_g3_i9|m.92	Tte_TRINITY_DN29135_c0_g1_i3|m.93
OG00042	Tbi_TRINITY_DN71966_c0_g1_i2|m.85	Tce_TRINITY_DN107477_c0_g2_i2|m.65	Tcm_TRINITY_DN107712_c0_g1_i1|m.64	Tdi_TRINITY_DN29489_c0_g1_i1|m.294	0	0	Tpa_TRINITY_DN143462_c0_g1_i2|m.154	Tps_TRINITY_DN88584_c0_g1_i3|m.442	Tsi_TRINITY_DN31250_c0_g1_i1|m.78	Tte_TRINITY_DN27515_c0_g2_i8|m.113
OG00043	Tbi_TRINITY_DN68017_c0_g1_i1|m.131	0	0	0	0	0	Tpa_TRINITY_DN142623_c0_g1_i1|m.80	0	0	0
OG00044	Tbi_TRINITY_DN71645_c0_g1_i1|m.56	Tce_TRINITY_DN107556_c0_g1_i1|m.56	Tcm_TRINITY_DN107610_c0_g2_i2|m.59	Tdi_TRINITY_DN29331_c0_g1_i2|m.111	Tge_TRINITY_DN43484_c0_g2_i2|m.68	Tms_TRINITY_DN28317_c0_g1_i5|m.45	Tpa_TRINITY_DN143300_c0_g1_i1|m.71	Tps_TRINITY_DN95136_c0_g1_i2|m.74	Tsi_TRINITY_DN25526_c0_g2_i2|m.110	0
OG00045	Tbi_TRINITY_DN71738_c0_g1_i1|m.112	Tce_TRINITY_DN107504_c1_g1_i1|m.90	0	Tdi_TRINITY_DN32148_c0_g1_i3|m.64	Tge_TRINITY_DN46813_c3_g1_i5|m.97	Tms_TRINITY_DN30302_c0_g1_i1|m.67	Tpa_TRINITY_DN143453_c2_g1_i1|m.82	Tps_TRINITY_DN94750_c2_g1_i3|m.103	Tsi_TRINITY_DN30381_c0_g2_i1|m.101	Tte_TRINITY_DN28552_c0_g2_i4|m.142
OG00046	0	0	Tcm_TRINITY_DN107840_c1_g1_i2|m.111	Tdi_TRINITY_DN31603_c0_g1_i1|m.110	0	0	0	Tps_TRINITY_DN90872_c0_g3_i3|m.40	0	0
OG00047	0	0	Tcm_TRINITY_DN105331_c0_g1_i2|m.96	0	0	0	Tpa_TRINITY_DN143426_c0_g1_i2|m.125	0	0	0
OG00048	Tbi_TRINITY_DN67801_c0_g1_i1|m.90	Tce_TRINITY_DN106748_c0_g1_i1|m.96	Tcm_TRINITY_DN101943_c0_g1_i1|m.102	Tdi_TRINITY_DN26935_c0_g1_i1|m.208	Tge_TRINITY_DN45360_c0_g1_i1|m.101	Tms_TRINITY_DN23476_c0_g2_i1|m.116	Tpa_TRINITY_DN142923_c0_g1_i1|m.124	Tps_TRINITY_DN94063_c0_g1_i1|m.108	Tsi_TRINITY_DN21837_c0_g1_i1|m.141	Tte_TRINITY_DN3823_c0_g1_i1|m.115
OG00049	0	Tce_TRINITY_DN107608_c1_g2_i3|m.55	Tcm_TRINITY_DN105862_c0_g1_i1|m.68	Tdi_TRINITY_DN28604_c0_g2_i1|m.209	0	0	Tpa_TRINITY_DN143439_c0_g1_i2|m.140	Tps_TRINITY_DN95795_c3_g1_i1|m.101	Tsi_TRINITY_DN25231_c0_g2_i2|m.96	Tte_TRINITY_DN26438_c0_g1_i2|m.261
OG00050	0	Tce_TRINITY_DN107636_c5_g3_i1|m.67	0	0	0	Tms_TRINITY_DN31629_c5_g1_i1|m.51	0	Tps_TRINITY_DN92972_c0_g1_i1|m.73	0	Tte_TRINITY_DN18727_c0_g1_i1|m.468
OG00051	Tbi_TRINITY_DN71196_c0_g1_i1|m.102	Tce_TRINITY_DN106906_c1_g2_i3|m.92	Tcm_TRINITY_DN107618_c1_g1_i3|m.114	0	Tge_TRINITY_DN48030_c0_g3_i1|m.383	Tms_TRINITY_DN30213_c0_g2_i4|m.88	0	Tps_TRINITY_DN94696_c0_g1_i1|m.120	0	Tte_TRINITY_DN29586_c0_g4_i1|m.478
OG00052	Tbi_TRINITY_DN62576_c0_g4_i1|m.96	Tce_TRINITY_DN90675_c0_g3_i2|m.246	0	0	0	0	Tpa_TRINITY_DN141060_c0_g1_i2|m.139	0	Tsi_TRINITY_DN30858_c1_g1_i2|m.236	Tte_TRINITY_DN23784_c0_g3_i2|m.455
OG00053	Tbi_TRINITY_DN69164_c0_g1_i3|m.137	0	Tcm_TRINITY_DN102481_c0_g1_i3|m.280	0	0	Tms_TRINITY_DN31346_c0_g1_i5|m.35	Tpa_TRINITY_DN142343_c0_g2_i1|m.273	0	0	Tte_TRINITY_DN28078_c0_g1_i5|m.81
OG00054	Tbi_TRINITY_DN65291_c0_g1_i1|m.554	Tce_TRINITY_DN106421_c0_g1_i1|m.74	0	0	Tge_TRINITY_DN44128_c0_g1_i1|m.82	Tms_TRINITY_DN31118_c0_g1_i1|m.59	Tpa_TRINITY_DN143163_c0_g1_i1|m.100	Tps_TRINITY_DN95701_c0_g1_i1|m.90	0	Tte_TRINITY_DN65037_c0_g1_i1|m.557
OG00055	0	0	0	Tdi_TRINITY_DN26943_c0_g3_i1|m.65	0	Tms_TRINITY_DN31458_c0_g1_i1|m.99	0	0	0	0
OG00056	Tbi_TRINITY_DN71817_c1_g1_i5|m.33	0	0	0	Tge_TRINITY_DN48047_c0_g1_i13|m.50	0	Tpa_TRINITY_DN143316_c0_g1_i1|m.83	Tps_TRINITY_DN95902_c8_g1_i3|m.127	0	Tte_TRINITY_DN28941_c0_g1_i15|m.65
OG00057	Tbi_TRINITY_DN70971_c0_g1_i2|m.67	0	Tcm_TRINITY_DN106693_c0_g1_i2|m.207	Tdi_TRINITY_DN25010_c0_g1_i1|m.173	Tge_TRINITY_DN48082_c5_g1_i2|m.120	Tms_TRINITY_DN23847_c0_g1_i1|m.211	Tpa_TRINITY_DN143341_c0_g1_i1|m.109	Tps_TRINITY_DN88875_c0_g1_i1|m.96	Tsi_TRINITY_DN31771_c0_g1_i2|m.158	Tte_TRINITY_DN21399_c0_g2_i1|m.170
OG00058	0	Tce_TRINITY_DN107512_c2_g1_i2|m.88	Tcm_TRINITY_DN107661_c0_g1_i1|m.87	Tdi_TRINITY_DN30518_c3_g2_i5|m.215	Tge_TRINITY_DN47821_c8_g2_i7|m.137	Tms_TRINITY_DN30482_c0_g1_i2|m.65	Tpa_TRINITY_DN143250_c0_g2_i1|m.293	Tps_TRINITY_DN95930_c1_g1_i5|m.94	Tsi_TRINITY_DN31676_c5_g3_i4|m.103	Tte_TRINITY_DN27142_c0_g1_i4|m.78
OG00059	0	Tce_TRINITY_DN107024_c0_g1_i1|m.120	Tcm_TRINITY_DN105712_c0_g1_i1|m.120	Tdi_TRINITY_DN27766_c0_g1_i1|m.78	0	Tms_TRINITY_DN29716_c0_g1_i1|m.319	Tpa_TRINITY_DN143196_c0_g1_i1|m.151	Tps_TRINITY_DN95901_c0_g1_i2|m.110	Tsi_TRINITY_DN29246_c0_g1_i1|m.120	0
OG00060	Tbi_TRINITY_DN51295_c0_g1_i1|m.97	Tce_TRINITY_DN98954_c0_g1_i1|m.122	Tcm_TRINITY_DN92260_c0_g1_i1|m.147	Tdi_TRINITY_DN18924_c0_g1_i1|m.86	Tge_TRINITY_DN44035_c0_g1_i1|m.107	Tms_TRINITY_DN4852_c0_g1_i1|m.114	Tpa_TRINITY_DN138731_c1_g1_i1|m.141	Tps_TRINITY_DN83356_c0_g1_i1|m.148	Tsi_TRINITY_DN21206_c0_g2_i1|m.140	Tte_TRINITY_DN9794_c0_g1_i1|m.137
OG00061	Tbi_TRINITY_DN71568_c0_g2_i2|m.87	Tce_TRINITY_DN107409_c1_g9_i4|m.113	Tcm_TRINITY_DN107249_c1_g2_i2|m.245	Tdi_TRINITY_DN32206_c0_g1_i4|m.67	Tge_TRINITY_DN47391_c9_g2_i6|m.98	Tms_TRINITY_DN30433_c0_g1_i16|m.108	0	0	Tsi_TRINITY_DN31075_c0_g1_i5|m.112	Tte_TRINITY_DN28699_c4_g9_i2|m.182
OG00062	Tbi_TRINITY_DN71575_c0_g1_i1|m.80	Tce_TRINITY_DN106852_c0_g7_i1|m.104	Tcm_TRINITY_DN107674_c0_g1_i1|m.73	Tdi_TRINITY_DN30462_c0_g1_i2|m.72	Tge_TRINITY_DN43910_c0_g1_i1|m.100	Tms_TRINITY_DN30703_c3_g4_i1|m.69	Tpa_TRINITY_DN143395_c5_g1_i1|m.123	Tps_TRINITY_DN95964_c0_g1_i2|m.114	Tsi_TRINITY_DN19125_c0_g1_i1|m.107	Tte_TRINITY_DN2142_c0_g1_i1|m.111
OG00063	Tbi_TRINITY_DN71967_c0_g1_i2|m.107	0	0	0	0	0	0	0	0	Tte_TRINITY_DN29119_c0_g1_i10|m.91
OG00064	Tbi_TRINITY_DN69765_c11_g1_i2|m.105	Tce_TRINITY_DN107392_c0_g1_i1|m.160	Tcm_TRINITY_DN107783_c0_g1_i1|m.163	Tdi_TRINITY_DN30911_c0_g1_i3|m.162	Tge_TRINITY_DN45384_c6_g1_i3|m.141	0	Tpa_TRINITY_DN143037_c0_g2_i2|m.277	Tps_TRINITY_DN95642_c0_g1_i2|m.163	Tsi_TRINITY_DN30872_c0_g1_i1|m.230	Tte_TRINITY_DN27299_c0_g2_i2|m.134
OG00065	Tbi_TRINITY_DN54583_c0_g1_i1|m.164	Tce_TRINITY_DN104545_c0_g1_i1|m.121	0	Tdi_TRINITY_DN10743_c0_g2_i1|m.188	Tge_TRINITY_DN45747_c0_g1_i1|m.114	Tms_TRINITY_DN23750_c0_g1_i1|m.107	Tpa_TRINITY_DN143181_c0_g1_i1|m.134	Tps_TRINITY_DN95114_c0_g1_i2|m.122	Tsi_TRINITY_DN21423_c0_g1_i1|m.114	Tte_TRINITY_DN18911_c0_g2_i1|m.145
OG00066	0	0	0	0	Tge_TRINITY_DN37263_c0_g1_i1|m.140	0	0	0	Tsi_TRINITY_DN30741_c0_g1_i1|m.76	Tte_TRINITY_DN18696_c0_g1_i1|m.128
OG00067	0	Tce_TRINITY_DN107073_c1_g1_i3|m.97	Tcm_TRINITY_DN107742_c0_g1_i1|m.105	Tdi_TRINITY_DN24094_c0_g1_i2|m.289	0	Tms_TRINITY_DN30130_c0_g1_i3|m.304	Tpa_TRINITY_DN143293_c0_g1_i1|m.283	Tps_TRINITY_DN95963_c0_g1_i1|m.149	Tsi_TRINITY_DN30758_c0_g1_i3|m.279	0
OG00068	0	Tce_TRINITY_DN104191_c0_g1_i2|m.128	Tcm_TRINITY_DN106897_c0_g1_i3|m.98	Tdi_TRINITY_DN28378_c0_g1_i3|m.322	0	Tms_TRINITY_DN25864_c0_g1_i1|m.273	Tpa_TRINITY_DN141263_c0_g1_i4|m.116	Tps_TRINITY_DN90180_c0_g1_i2|m.123	Tsi_TRINITY_DN25524_c0_g1_i1|m.293	Tte_TRINITY_DN27575_c0_g1_i2|m.138
OG00069	0	Tce_TRINITY_DN1047_c0_g1_i1|m.59	0	Tdi_TRINITY_DN7261_c0_g1_i1|m.54	0	0	0	0	0	0
OG00070	Tbi_TRINITY_DN69016_c0_g1_i1|m.535	Tce_TRINITY_DN105507_c2_g1_i4|m.133	Tcm_TRINITY_DN106582_c0_g1_i1|m.112	0	Tge_TRINITY_DN46882_c3_g1_i2|m.437	0	0	Tps_TRINITY_DN94927_c0_g1_i2|m.207	Tsi_TRINITY_DN30373_c0_g1_i3|m.123	0
OG00071	Tbi_TRINITY_DN64828_c0_g1_i2|m.492	Tce_TRINITY_DN107506_c0_g1_i1|m.163	Tcm_TRINITY_DN101123_c0_g1_i1|m.196	Tdi_TRINITY_DN25632_c0_g1_i1|m.185	Tge_TRINITY_DN44681_c0_g1_i1|m.455	Tms_TRINITY_DN41218_c0_g1_i1|m.436	Tpa_TRINITY_DN142614_c0_g2_i1|m.707	Tps_TRINITY_DN82190_c0_g1_i1|m.419	Tsi_TRINITY_DN52667_c0_g1_i1|m.446	Tte_TRINITY_DN22551_c0_g1_i2|m.534
OG00072	Tbi_TRINITY_DN63623_c0_g3_i1|m.184	Tce_TRINITY_DN106710_c3_g1_i2|m.181	Tcm_TRINITY_DN106328_c0_g2_i2|m.187	0	Tge_TRINITY_DN47561_c0_g1_i1|m.149	Tms_TRINITY_DN24960_c0_g3_i1|m.141	0	0	Tsi_TRINITY_DN28563_c0_g1_i2|m.151	0
OG00073	0	Tce_TRINITY_DN106998_c0_g1_i3|m.149	Tcm_TRINITY_DN107732_c0_g1_i1|m.45	0	0	0	Tpa_TRINITY_DN143414_c0_g1_i2|m.191	Tps_TRINITY_DN89466_c0_g1_i1|m.159	0	Tte_TRINITY_DN29121_c1_g1_i1|m.283
OG00074	0	0	0	Tdi_TRINITY_DN31113_c0_g2_i3|m.74	0	Tms_TRINITY_DN31214_c1_g2_i4|m.104	0	0	0	0
OG00075	0	0	Tcm_TRINITY_DN105038_c0_g1_i2|m.46	0	0	0	Tpa_TRINITY_DN132786_c2_g1_i3|m.198	Tps_TRINITY_DN90357_c0_g3_i1|m.537	Tsi_TRINITY_DN28101_c0_g1_i2|m.102	0
OG00076	Tbi_TRINITY_DN69405_c0_g1_i1|m.194	0	Tcm_TRINITY_DN107504_c0_g1_i2|m.372	Tdi_TRINITY_DN26983_c0_g2_i1|m.321	0	Tms_TRINITY_DN30241_c0_g1_i1|m.332	Tpa_TRINITY_DN143195_c0_g1_i1|m.243	Tps_TRINITY_DN95737_c0_g1_i2|m.197	Tsi_TRINITY_DN29938_c0_g1_i1|m.167	Tte_TRINITY_DN21452_c0_g1_i1|m.554
OG00077	0	0	0	0	Tge_TRINITY_DN24310_c0_g1_i1|m.189	0	Tpa_TRINITY_DN143080_c0_g1_i2|m.267	0	0	Tte_TRINITY_DN17809_c0_g2_i1|m.263
OG00078	Tbi_TRINITY_DN71242_c0_g1_i2|m.93	Tce_TRINITY_DN101881_c0_g1_i1|m.107	Tcm_TRINITY_DN107285_c0_g3_i2|m.90	Tdi_TRINITY_DN16211_c0_g1_i1|m.76	Tge_TRINITY_DN47780_c0_g1_i1|m.106	Tms_TRINITY_DN17024_c0_g1_i1|m.149	Tpa_TRINITY_DN142751_c0_g1_i1|m.135	Tps_TRINITY_DN92975_c0_g1_i1|m.118	Tsi_TRINITY_DN31730_c10_g11_i1|m.93	Tte_TRINITY_DN3770_c0_g1_i1|m.126
OG00079	Tbi_TRINITY_DN69106_c0_g2_i3|m.238	Tce_TRINITY_DN104896_c1_g2_i4|m.213	Tcm_TRINITY_DN107009_c0_g1_i1|m.380	Tdi_TRINITY_DN31221_c0_g1_i2|m.87	Tge_TRINITY_DN46969_c0_g1_i1|m.180	Tms_TRINITY_DN30541_c0_g2_i3|m.172	Tpa_TRINITY_DN143085_c1_g2_i2|m.254	Tps_TRINITY_DN95921_c0_g1_i3|m.158	Tsi_TRINITY_DN20559_c0_g3_i1|m.150	Tte_TRINITY_DN28607_c0_g1_i6|m.219
OG00080	Tbi_TRINITY_DN44687_c0_g1_i1|m.506	Tce_TRINITY_DN105519_c0_g1_i1|m.178	0	0	0	0	0	Tps_TRINITY_DN95468_c0_g1_i1|m.195	0	0
OG00081	Tbi_TRINITY_DN71726_c0_g8_i1|m.165	Tce_TRINITY_DN106183_c0_g1_i1|m.155	Tcm_TRINITY_DN107545_c0_g1_i3|m.123	Tdi_TRINITY_DN29925_c0_g1_i2|m.88	Tge_TRINITY_DN47468_c0_g1_i2|m.131	Tms_TRINITY_DN30782_c0_g6_i7|m.113	0	Tps_TRINITY_DN95314_c0_g2_i1|m.150	Tsi_TRINITY_DN31792_c0_g1_i1|m.125	Tte_TRINITY_DN28087_c0_g1_i1|m.183
OG00082	Tbi_TRINITY_DN71468_c5_g2_i2|m.136	0	Tcm_TRINITY_DN107183_c0_g1_i3|m.240	Tdi_TRINITY_DN32261_c0_g2_i1|m.223	Tge_TRINITY_DN46945_c1_g6_i2|m.176	Tms_TRINITY_DN31646_c0_g3_i5|m.153	Tpa_TRINITY_DN143219_c0_g1_i4|m.376	Tps_TRINITY_DN95435_c1_g1_i3|m.203	Tsi_TRINITY_DN31774_c0_g2_i2|m.328	Tte_TRINITY_DN29655_c2_g4_i5|m.201
OG00083	0	Tce_TRINITY_DN107358_c1_g1_i2|m.260	Tcm_TRINITY_DN105682_c1_g1_i4|m.233	Tdi_TRINITY_DN32252_c2_g2_i1|m.203	Tge_TRINITY_DN47917_c1_g2_i9|m.649	0	Tpa_TRINITY_DN143307_c1_g1_i2|m.251	Tps_TRINITY_DN95811_c1_g3_i1|m.427	Tsi_TRINITY_DN30844_c0_g1_i6|m.191	0
OG00084	0	Tce_TRINITY_DN105527_c0_g1_i9|m.115	Tcm_TRINITY_DN106477_c0_g1_i4|m.116	0	Tge_TRINITY_DN47942_c0_g2_i6|m.111	Tms_TRINITY_DN30717_c0_g1_i3|m.102	Tpa_TRINITY_DN142725_c0_g1_i2|m.143	0	0	Tte_TRINITY_DN28913_c0_g1_i9|m.130
OG00085	Tbi_TRINITY_DN69809_c0_g1_i1|m.212	Tce_TRINITY_DN107141_c0_g3_i1|m.173	Tcm_TRINITY_DN107117_c4_g2_i1|m.262	Tdi_TRINITY_DN31295_c0_g1_i2|m.120	Tge_TRINITY_DN48054_c0_g1_i3|m.299	Tms_TRINITY_DN19107_c0_g2_i1|m.310	Tpa_TRINITY_DN143396_c0_g1_i1|m.218	Tps_TRINITY_DN95086_c0_g1_i2|m.198	Tsi_TRINITY_DN31847_c0_g1_i1|m.164	Tte_TRINITY_DN6841_c0_g2_i1|m.210
OG00086	0	0	Tcm_TRINITY_DN91532_c0_g1_i1|m.62	Tdi_TRINITY_DN24064_c1_g3_i1|m.91	0	0	0	0	0	0
OG00087	0	Tce_TRINITY_DN106531_c0_g1_i2|m.761	Tcm_TRINITY_DN106200_c0_g1_i1|m.211	0	Tge_TRINITY_DN46866_c6_g4_i1|m.484	0	Tpa_TRINITY_DN143346_c0_g1_i2|m.250	Tps_TRINITY_DN94974_c0_g1_i1|m.739	Tsi_TRINITY_DN25086_c0_g1_i2|m.587	Tte_TRINITY_DN29337_c4_g3_i1|m.588
OG00088	Tbi_TRINITY_DN72112_c0_g1_i4|m.72	Tce_TRINITY_DN106739_c0_g1_i1|m.86	Tcm_TRINITY_DN102342_c0_g1_i1|m.137	Tdi_TRINITY_DN31922_c0_g1_i2|m.141	Tge_TRINITY_DN47480_c0_g1_i3|m.105	Tms_TRINITY_DN30938_c0_g1_i1|m.78	Tpa_TRINITY_DN141334_c0_g2_i2|m.128	Tps_TRINITY_DN93829_c0_g1_i2|m.139	Tsi_TRINITY_DN30470_c0_g1_i1|m.138	0
OG00089	Tbi_TRINITY_DN67193_c0_g1_i1|m.733	Tce_TRINITY_DN97597_c0_g1_i2|m.193	Tcm_TRINITY_DN107577_c0_g1_i2|m.243	Tdi_TRINITY_DN29008_c1_g1_i2|m.546	Tge_TRINITY_DN46418_c0_g1_i1|m.680	Tms_TRINITY_DN24496_c0_g1_i1|m.164	Tpa_TRINITY_DN142189_c1_g1_i1|m.673	Tps_TRINITY_DN89864_c0_g1_i1|m.202	Tsi_TRINITY_DN20807_c0_g2_i2|m.194	Tte_TRINITY_DN29381_c0_g1_i3|m.225
OG00090	Tbi_TRINITY_DN70072_c0_g1_i1|m.222	Tce_TRINITY_DN104087_c0_g1_i1|m.175	Tcm_TRINITY_DN107426_c0_g1_i1|m.250	0	0	Tms_TRINITY_DN26637_c0_g1_i1|m.174	Tpa_TRINITY_DN143244_c0_g1_i1|m.204	Tps_TRINITY_DN95512_c0_g1_i1|m.211	Tsi_TRINITY_DN25716_c0_g1_i1|m.322	Tte_TRINITY_DN24217_c0_g1_i3|m.343
OG00091	Tbi_TRINITY_DN72169_c5_g1_i3|m.65	Tce_TRINITY_DN107234_c0_g1_i1|m.132	0	0	0	0	Tpa_TRINITY_DN142964_c1_g1_i1|m.525	0	0	0
OG00092	Tbi_TRINITY_DN71535_c0_g1_i2|m.41	Tce_TRINITY_DN107207_c1_g6_i2|m.219	0	0	0	0	Tpa_TRINITY_DN142682_c1_g1_i5|m.200	0	Tsi_TRINITY_DN28562_c0_g1_i2|m.199	Tte_TRINITY_DN28869_c0_g3_i5|m.110
OG00093	Tbi_TRINITY_DN71799_c1_g1_i2|m.191	Tce_TRINITY_DN107522_c1_g1_i2|m.200	Tcm_TRINITY_DN107718_c0_g1_i3|m.229	0	Tge_TRINITY_DN47348_c0_g1_i4|m.164	Tms_TRINITY_DN30293_c0_g1_i1|m.532	Tpa_TRINITY_DN143378_c0_g1_i1|m.234	Tps_TRINITY_DN95688_c0_g1_i2|m.209	Tsi_TRINITY_DN25754_c0_g1_i2|m.210	0
OG00094	Tbi_TRINITY_DN64285_c0_g1_i1|m.278	Tce_TRINITY_DN104114_c0_g1_i1|m.301	0	0	0	0	Tpa_TRINITY_DN141070_c1_g1_i1|m.317	Tps_TRINITY_DN90812_c1_g1_i2|m.327	0	Tte_TRINITY_DN26894_c0_g2_i2|m.161
OG00095	Tbi_TRINITY_DN63262_c1_g1_i1|m.226	0	Tcm_TRINITY_DN107680_c0_g1_i1|m.190	Tdi_TRINITY_DN26601_c1_g1_i1|m.150	Tge_TRINITY_DN46706_c0_g1_i1|m.154	0	0	Tps_TRINITY_DN94417_c5_g1_i2|m.243	Tsi_TRINITY_DN28008_c0_g1_i1|m.180	0
OG00096	Tbi_TRINITY_DN66236_c1_g3_i1|m.89	0	0	Tdi_TRINITY_DN27030_c1_g2_i1|m.100	Tge_TRINITY_DN39265_c0_g1_i1|m.286	Tms_TRINITY_DN30651_c13_g2_i1|m.91	0	0	Tsi_TRINITY_DN31605_c0_g1_i1|m.149	Tte_TRINITY_DN26892_c0_g1_i2|m.69
OG00097	Tbi_TRINITY_DN70177_c0_g1_i1|m.129	Tce_TRINITY_DN107585_c0_g1_i2|m.126	Tcm_TRINITY_DN107654_c0_g1_i2|m.93	0	Tge_TRINITY_DN47087_c0_g1_i3|m.265	0	Tpa_TRINITY_DN143334_c0_g1_i2|m.129	Tps_TRINITY_DN94513_c0_g1_i1|m.55	0	Tte_TRINITY_DN28773_c0_g1_i2|m.167
OG00098	Tbi_TRINITY_DN67006_c0_g1_i1|m.433	0	0	0	Tge_TRINITY_DN47765_c0_g1_i1|m.294	0	0	Tps_TRINITY_DN96036_c0_g1_i2|m.140	0	Tte_TRINITY_DN25071_c0_g1_i1|m.185
OG00099	Tbi_TRINITY_DN71325_c0_g2_i1|m.605	Tce_TRINITY_DN107414_c0_g1_i1|m.231	Tcm_TRINITY_DN106906_c0_g3_i2|m.489	0	0	Tms_TRINITY_DN31451_c0_g1_i1|m.320	Tpa_TRINITY_DN140498_c2_g1_i1|m.258	Tps_TRINITY_DN95905_c0_g1_i1|m.225	0	0
OG00100	Tbi_TRINITY_DN67389_c0_g1_i7|m.274	Tce_TRINITY_DN106897_c1_g1_i2|m.261	Tcm_TRINITY_DN106707_c0_g1_i10|m.339	Tdi_TRINITY_DN30393_c1_g3_i5|m.198	Tge_TRINITY_DN47046_c0_g2_i3|m.216	Tms_TRINITY_DN30778_c0_g3_i4|m.100	Tpa_TRINITY_DN137475_c0_g1_i3|m.159	Tps_TRINITY_DN90051_c0_g2_i3|m.291	Tsi_TRINITY_DN31385_c0_g1_i6|m.258	Tte_TRINITY_DN29032_c1_g1_i1|m.272
OG00101	Tbi_TRINITY_DN60399_c0_g1_i1|m.167	0	0	0	Tge_TRINITY_DN47450_c0_g1_i2|m.31	Tms_TRINITY_DN27230_c0_g2_i2|m.106	Tpa_TRINITY_DN142969_c0_g2_i1|m.332	0	0	Tte_TRINITY_DN27250_c0_g1_i3|m.143
OG00102	Tbi_TRINITY_DN63472_c0_g1_i1|m.231	Tce_TRINITY_DN105364_c0_g2_i1|m.185	0	0	Tge_TRINITY_DN42061_c0_g1_i1|m.208	Tms_TRINITY_DN18001_c0_g3_i1|m.367	Tpa_TRINITY_DN142301_c0_g1_i1|m.281	Tps_TRINITY_DN86691_c0_g1_i1|m.192	Tsi_TRINITY_DN29761_c0_g1_i2|m.254	0
OG00103	0	Tce_TRINITY_DN105113_c1_g1_i1|m.99	Tcm_TRINITY_DN107581_c2_g1_i1|m.124	0	0	Tms_TRINITY_DN29274_c0_g2_i2|m.92	Tpa_TRINITY_DN143412_c0_g1_i2|m.193	Tps_TRINITY_DN95910_c0_g2_i3|m.175	Tsi_TRINITY_DN30731_c0_g1_i2|m.122	Tte_TRINITY_DN22820_c0_g2_i2|m.305
OG00104	0	0	Tcm_TRINITY_DN106314_c0_g1_i1|m.388	0	0	Tms_TRINITY_DN26527_c0_g1_i1|m.144	0	Tps_TRINITY_DN94731_c0_g1_i1|m.581	Tsi_TRINITY_DN14318_c0_g1_i2|m.154	0
OG00105	Tbi_TRINITY_DN71905_c0_g1_i1|m.148	Tce_TRINITY_DN105268_c0_g1_i1|m.223	Tcm_TRINITY_DN107497_c0_g1_i2|m.160	Tdi_TRINITY_DN32178_c0_g1_i1|m.101	Tge_TRINITY_DN45838_c0_g1_i1|m.138	Tms_TRINITY_DN4851_c0_g2_i1|m.186	Tpa_TRINITY_DN143191_c0_g2_i3|m.245	Tps_TRINITY_DN91181_c2_g1_i1|m.267	Tsi_TRINITY_DN31723_c1_g1_i1|m.144	Tte_TRINITY_DN15776_c0_g1_i1|m.123
OG00106	Tbi_TRINITY_DN68767_c0_g1_i2|m.126	Tce_TRINITY_DN106217_c0_g1_i4|m.106	Tcm_TRINITY_DN107696_c0_g1_i2|m.125	0	Tge_TRINITY_DN25409_c0_g2_i1|m.700	Tms_TRINITY_DN10618_c0_g1_i1|m.679	Tpa_TRINITY_DN142497_c0_g1_i2|m.114	0	Tsi_TRINITY_DN16431_c0_g1_i2|m.376	0
OG00107	Tbi_TRINITY_DN70021_c3_g2_i1|m.234	Tce_TRINITY_DN106248_c4_g2_i3|m.158	Tcm_TRINITY_DN107756_c2_g1_i2|m.293	Tdi_TRINITY_DN31350_c0_g1_i1|m.189	Tge_TRINITY_DN46967_c1_g1_i3|m.207	Tms_TRINITY_DN26592_c1_g1_i1|m.189	Tpa_TRINITY_DN143216_c0_g1_i3|m.241	Tps_TRINITY_DN96029_c2_g2_i2|m.931	Tsi_TRINITY_DN31994_c1_g1_i5|m.237	Tte_TRINITY_DN29635_c5_g2_i3|m.288
OG00108	Tbi_TRINITY_DN71615_c0_g1_i1|m.251	0	0	Tdi_TRINITY_DN20313_c0_g3_i1|m.436	0	0	Tpa_TRINITY_DN141760_c0_g1_i1|m.308	0	Tsi_TRINITY_DN28430_c0_g1_i1|m.490	Tte_TRINITY_DN48071_c0_g1_i1|m.963
OG00109	Tbi_TRINITY_DN65355_c0_g2_i1|m.255	Tce_TRINITY_DN107281_c5_g1_i2|m.240	Tcm_TRINITY_DN105998_c0_g1_i2|m.290	Tdi_TRINITY_DN15584_c0_g1_i1|m.240	Tge_TRINITY_DN46087_c0_g1_i1|m.222	Tms_TRINITY_DN30479_c0_g2_i2|m.299	Tpa_TRINITY_DN143376_c0_g1_i1|m.306	Tps_TRINITY_DN93746_c0_g1_i1|m.284	Tsi_TRINITY_DN27841_c0_g1_i1|m.229	Tte_TRINITY_DN26874_c0_g1_i1|m.292
OG00110	Tbi_TRINITY_DN72162_c0_g1_i5|m.181	Tce_TRINITY_DN105690_c1_g2_i1|m.425	Tcm_TRINITY_DN104518_c0_g1_i3|m.231	0	Tge_TRINITY_DN47714_c0_g2_i1|m.156	Tms_TRINITY_DN31039_c0_g1_i5|m.204	Tpa_TRINITY_DN142562_c2_g1_i2|m.230	Tps_TRINITY_DN77104_c0_g1_i3|m.261	Tsi_TRINITY_DN25251_c0_g1_i3|m.174	Tte_TRINITY_DN28557_c0_g2_i3|m.215
OG00111	0	Tce_TRINITY_DN104024_c0_g1_i2|m.288	Tcm_TRINITY_DN107222_c0_g1_i3|m.427	0	0	0	Tpa_TRINITY_DN143137_c0_g1_i2|m.313	Tps_TRINITY_DN95523_c0_g2_i1|m.239	Tsi_TRINITY_DN31883_c0_g2_i2|m.204	0
OG00112	Tbi_TRINITY_DN36249_c0_g1_i1|m.248	Tce_TRINITY_DN106218_c0_g1_i1|m.263	Tcm_TRINITY_DN107373_c0_g1_i2|m.306	Tdi_TRINITY_DN15521_c0_g1_i1|m.163	Tge_TRINITY_DN42767_c0_g1_i1|m.211	Tms_TRINITY_DN29913_c0_g1_i1|m.191	0	Tps_TRINITY_DN95592_c0_g1_i1|m.273	Tsi_TRINITY_DN9612_c0_g1_i1|m.233	Tte_TRINITY_DN7027_c0_g1_i1|m.258
OG00113	Tbi_TRINITY_DN71405_c3_g8_i1|m.179	Tce_TRINITY_DN107260_c0_g1_i2|m.150	Tcm_TRINITY_DN107762_c1_g1_i2|m.148	Tdi_TRINITY_DN29548_c0_g2_i1|m.153	Tge_TRINITY_DN46283_c0_g1_i2|m.209	Tms_TRINITY_DN14104_c0_g1_i1|m.159	Tpa_TRINITY_DN143326_c0_g2_i2|m.334	Tps_TRINITY_DN93973_c0_g1_i2|m.205	Tsi_TRINITY_DN29859_c0_g2_i1|m.136	Tte_TRINITY_DN27992_c0_g1_i2|m.207
OG00114	Tbi_TRINITY_DN70361_c0_g1_i3|m.210	Tce_TRINITY_DN104850_c0_g1_i3|m.217	Tcm_TRINITY_DN105429_c0_g1_i2|m.247	Tdi_TRINITY_DN31082_c0_g2_i1|m.133	Tge_TRINITY_DN47908_c2_g1_i1|m.159	Tms_TRINITY_DN30805_c0_g1_i1|m.170	Tpa_TRINITY_DN139104_c0_g1_i4|m.252	Tps_TRINITY_DN95023_c0_g1_i1|m.216	Tsi_TRINITY_DN31005_c0_g1_i5|m.192	Tte_TRINITY_DN28996_c0_g1_i2|m.230
OG00115	Tbi_TRINITY_DN70163_c0_g1_i1|m.593	Tce_TRINITY_DN107493_c0_g2_i1|m.671	Tcm_TRINITY_DN107787_c0_g1_i1|m.225	Tdi_TRINITY_DN31175_c0_g1_i1|m.125	Tge_TRINITY_DN48027_c0_g2_i1|m.453	Tms_TRINITY_DN27015_c0_g2_i1|m.190	Tpa_TRINITY_DN142499_c0_g1_i3|m.542	Tps_TRINITY_DN95850_c0_g1_i1|m.456	Tsi_TRINITY_DN27533_c0_g2_i1|m.165	Tte_TRINITY_DN26622_c0_g1_i1|m.606
OG00116	Tbi_TRINITY_DN36279_c0_g1_i1|m.100	Tce_TRINITY_DN103069_c1_g1_i2|m.147	Tcm_TRINITY_DN95815_c0_g1_i1|m.135	0	Tge_TRINITY_DN40352_c0_g1_i1|m.315	Tms_TRINITY_DN27997_c0_g1_i1|m.119	Tpa_TRINITY_DN128106_c0_g1_i1|m.156	Tps_TRINITY_DN65210_c0_g1_i1|m.263	Tsi_TRINITY_DN67147_c0_g1_i1|m.155	Tte_TRINITY_DN28453_c0_g3_i1|m.174
OG00117	0	Tce_TRINITY_DN102464_c0_g1_i6|m.285	Tcm_TRINITY_DN107375_c1_g1_i2|m.988	0	0	Tms_TRINITY_DN30455_c0_g1_i2|m.253	Tpa_TRINITY_DN141739_c0_g1_i1|m.883	Tps_TRINITY_DN94304_c6_g2_i2|m.265	0	0
OG00118	Tbi_TRINITY_DN72208_c0_g1_i5|m.162	Tce_TRINITY_DN107365_c0_g1_i3|m.203	Tcm_TRINITY_DN107006_c0_g1_i9|m.209	0	0	0	Tpa_TRINITY_DN143357_c0_g3_i3|m.288	Tps_TRINITY_DN95274_c0_g1_i3|m.178	0	0
OG00119	0	Tce_TRINITY_DN104903_c0_g1_i3|m.123	0	0	0	Tms_TRINITY_DN29756_c4_g1_i1|m.155	Tpa_TRINITY_DN142750_c0_g3_i1|m.808	Tps_TRINITY_DN95931_c1_g1_i2|m.362	Tsi_TRINITY_DN31209_c1_g2_i6|m.276	0
OG00120	Tbi_TRINITY_DN66524_c0_g2_i1|m.161	Tce_TRINITY_DN104834_c1_g1_i2|m.280	Tcm_TRINITY_DN107609_c0_g3_i1|m.441	Tdi_TRINITY_DN32221_c0_g1_i1|m.461	Tge_TRINITY_DN36098_c0_g1_i2|m.250	Tms_TRINITY_DN30950_c0_g1_i2|m.121	0	0	Tsi_TRINITY_DN27297_c0_g2_i2|m.257	Tte_TRINITY_DN18956_c0_g1_i4|m.169
OG00121	0	0	0	0	0	Tms_TRINITY_DN26245_c0_g1_i1|m.276	0	0	Tsi_TRINITY_DN27993_c0_g1_i1|m.288	0
OG00122	0	Tce_TRINITY_DN104242_c0_g1_i2|m.102	0	0	Tge_TRINITY_DN42013_c0_g1_i1|m.225	0	0	0	0	0
OG00123	Tbi_TRINITY_DN72070_c0_g2_i3|m.318	Tce_TRINITY_DN104569_c1_g1_i6|m.232	Tcm_TRINITY_DN105029_c0_g1_i1|m.361	Tdi_TRINITY_DN32278_c0_g1_i1|m.373	0	Tms_TRINITY_DN30550_c0_g1_i3|m.353	Tpa_TRINITY_DN142597_c0_g1_i1|m.357	Tps_TRINITY_DN93956_c0_g1_i1|m.371	Tsi_TRINITY_DN29333_c0_g1_i5|m.394	Tte_TRINITY_DN22972_c0_g2_i1|m.497
OG00124	Tbi_TRINITY_DN71062_c0_g1_i1|m.242	Tce_TRINITY_DN106628_c1_g1_i1|m.350	Tcm_TRINITY_DN104997_c0_g1_i1|m.389	Tdi_TRINITY_DN31631_c0_g1_i2|m.137	Tge_TRINITY_DN46512_c0_g1_i1|m.290	Tms_TRINITY_DN31497_c0_g1_i1|m.249	Tpa_TRINITY_DN137526_c0_g1_i2|m.382	Tps_TRINITY_DN94312_c0_g6_i1|m.347	Tsi_TRINITY_DN31862_c0_g1_i1|m.274	Tte_TRINITY_DN29812_c0_g1_i3|m.276
OG00125	0	Tce_TRINITY_DN105188_c0_g3_i1|m.1183	Tcm_TRINITY_DN106175_c0_g1_i3|m.430	Tdi_TRINITY_DN15966_c0_g2_i1|m.1028	Tge_TRINITY_DN36055_c0_g1_i1|m.1288	0	0	Tps_TRINITY_DN94524_c0_g1_i1|m.1099	Tsi_TRINITY_DN27887_c0_g1_i1|m.301	0
OG00126	Tbi_TRINITY_DN68465_c0_g1_i1|m.59	Tce_TRINITY_DN105175_c0_g2_i1|m.470	Tcm_TRINITY_DN107320_c0_g3_i4|m.40	Tdi_TRINITY_DN28449_c0_g1_i2|m.48	Tge_TRINITY_DN46849_c0_g3_i1|m.91	Tms_TRINITY_DN29891_c0_g2_i1|m.71	Tpa_TRINITY_DN143258_c1_g1_i1|m.89	Tps_TRINITY_DN94527_c0_g1_i4|m.84	Tsi_TRINITY_DN26474_c0_g2_i7|m.83	Tte_TRINITY_DN23415_c0_g1_i1|m.95
OG00127	0	0	0	Tdi_TRINITY_DN2533_c0_g2_i1|m.172	0	0	0	0	Tsi_TRINITY_DN31136_c0_g1_i1|m.157	0
OG00128	0	0	0	0	Tge_TRINITY_DN40770_c0_g1_i1|m.228	0	0	0	0	Tte_TRINITY_DN14772_c0_g1_i1|m.328
OG00129	Tbi_TRINITY_DN72141_c0_g1_i1|m.205	Tce_TRINITY_DN107643_c3_g2_i1|m.169	Tcm_TRINITY_DN107669_c0_g1_i1|m.302	Tdi_TRINITY_DN14589_c0_g1_i1|m.161	Tge_TRINITY_DN47549_c2_g1_i1|m.148	Tms_TRINITY_DN31155_c8_g2_i1|m.120	Tpa_TRINITY_DN143428_c1_g2_i1|m.255	Tps_TRINITY_DN95986_c0_g1_i3|m.259	Tsi_TRINITY_DN31963_c0_g1_i2|m.216	Tte_TRINITY_DN25957_c3_g1_i1|m.234
OG00130	Tbi_TRINITY_DN71748_c2_g1_i1|m.320	0	Tcm_TRINITY_DN106389_c0_g1_i2|m.252	Tdi_TRINITY_DN31960_c0_g3_i4|m.144	0	0	0	0	0	Tte_TRINITY_DN29586_c0_g1_i1|m.548
OG00131	Tbi_TRINITY_DN69385_c0_g3_i2|m.265	Tce_TRINITY_DN106679_c0_g1_i1|m.313	Tcm_TRINITY_DN106465_c0_g1_i1|m.358	Tdi_TRINITY_DN30980_c0_g1_i1|m.468	0	Tms_TRINITY_DN30158_c0_g1_i1|m.251	Tpa_TRINITY_DN143147_c0_g2_i1|m.353	Tps_TRINITY_DN95871_c0_g1_i2|m.329	0	Tte_TRINITY_DN17748_c0_g2_i1|m.323
OG00132	Tbi_TRINITY_DN72086_c0_g1_i3|m.147	Tce_TRINITY_DN107423_c0_g2_i1|m.148	0	0	Tge_TRINITY_DN47963_c0_g1_i1|m.136	Tms_TRINITY_DN29840_c0_g1_i3|m.154	Tpa_TRINITY_DN143415_c0_g2_i1|m.485	Tps_TRINITY_DN95619_c0_g1_i1|m.186	0	0
OG00133	0	0	Tcm_TRINITY_DN104335_c0_g1_i1|m.319	0	0	0	0	Tps_TRINITY_DN92398_c0_g1_i1|m.298	0	Tte_TRINITY_DN23317_c0_g2_i1|m.671
OG00134	Tbi_TRINITY_DN71313_c1_g1_i1|m.245	Tce_TRINITY_DN83430_c0_g1_i1|m.237	Tcm_TRINITY_DN94694_c0_g1_i1|m.352	Tdi_TRINITY_DN11948_c0_g1_i1|m.127	Tge_TRINITY_DN41453_c0_g1_i1|m.269	Tms_TRINITY_DN349_c0_g1_i1|m.184	Tpa_TRINITY_DN126877_c0_g1_i1|m.362	Tps_TRINITY_DN77854_c0_g1_i2|m.199	Tsi_TRINITY_DN550_c0_g1_i1|m.247	Tte_TRINITY_DN29757_c2_g1_i1|m.302
OG00135	Tbi_TRINITY_DN70565_c0_g1_i1|m.262	Tce_TRINITY_DN89170_c0_g1_i1|m.273	0	Tdi_TRINITY_DN24603_c0_g1_i2|m.200	0	Tms_TRINITY_DN29487_c0_g1_i1|m.269	Tpa_TRINITY_DN141409_c0_g1_i1|m.326	Tps_TRINITY_DN94525_c0_g1_i1|m.287	Tsi_TRINITY_DN29542_c0_g1_i3|m.291	Tte_TRINITY_DN26607_c0_g1_i1|m.335
OG00136	Tbi_TRINITY_DN72049_c0_g1_i6|m.364	Tce_TRINITY_DN106049_c0_g1_i2|m.354	Tcm_TRINITY_DN107258_c0_g3_i5|m.393	0	0	0	Tpa_TRINITY_DN143070_c0_g1_i3|m.378	Tps_TRINITY_DN93717_c0_g1_i1|m.372	Tsi_TRINITY_DN29576_c0_g1_i3|m.305	0
OG00137	0	0	0	0	0	0	Tpa_TRINITY_DN143353_c0_g1_i1|m.228	Tps_TRINITY_DN95793_c0_g1_i3|m.193	0	0
OG00138	Tbi_TRINITY_DN71664_c0_g1_i2|m.235	0	0	0	Tge_TRINITY_DN44556_c0_g1_i1|m.652	Tms_TRINITY_DN29821_c0_g1_i1|m.588	Tpa_TRINITY_DN143406_c0_g1_i1|m.299	0	0	0
OG00139	0	0	0	0	Tge_TRINITY_DN48067_c0_g1_i4|m.193	0	Tpa_TRINITY_DN143180_c0_g1_i1|m.271	Tps_TRINITY_DN94551_c0_g1_i1|m.452	0	Tte_TRINITY_DN22879_c0_g1_i2|m.678
OG00140	Tbi_TRINITY_DN69557_c6_g1_i1|m.216	Tce_TRINITY_DN102207_c0_g1_i1|m.318	Tcm_TRINITY_DN99459_c0_g1_i1|m.333	Tdi_TRINITY_DN26108_c0_g1_i1|m.234	Tge_TRINITY_DN45768_c0_g1_i1|m.245	Tms_TRINITY_DN56786_c0_g1_i1|m.213	Tpa_TRINITY_DN141190_c0_g1_i1|m.335	Tps_TRINITY_DN86051_c0_g1_i1|m.324	Tsi_TRINITY_DN52647_c0_g1_i1|m.250	Tte_TRINITY_DN22055_c0_g1_i1|m.241
OG00141	Tbi_TRINITY_DN69659_c0_g1_i1|m.95	0	0	0	0	0	Tpa_TRINITY_DN143360_c0_g1_i1|m.307	0	0	0
OG00142	Tbi_TRINITY_DN65692_c0_g1_i3|m.109	0	Tcm_TRINITY_DN105269_c3_g1_i2|m.235	0	Tge_TRINITY_DN46863_c0_g1_i1|m.186	Tms_TRINITY_DN31069_c0_g2_i2|m.362	0	0	0	Tte_TRINITY_DN26505_c0_g1_i1|m.150
OG00143	Tbi_TRINITY_DN66805_c0_g1_i1|m.244	Tce_TRINITY_DN77652_c0_g1_i1|m.844	0	0	0	0	Tpa_TRINITY_DN128311_c0_g1_i1|m.311	Tps_TRINITY_DN82402_c0_g1_i1|m.831	0	0
OG00144	Tbi_TRINITY_DN69322_c0_g1_i1|m.219	0	Tcm_TRINITY_DN107110_c0_g2_i1|m.170	Tdi_TRINITY_DN32010_c0_g1_i1|m.105	Tge_TRINITY_DN46986_c0_g2_i9|m.139	Tms_TRINITY_DN24051_c0_g1_i1|m.352	0	Tps_TRINITY_DN95770_c1_g1_i1|m.276	0	0
OG00145	Tbi_TRINITY_DN68804_c0_g1_i1|m.269	0	0	0	0	0	Tpa_TRINITY_DN143373_c0_g1_i3|m.104	0	0	0
OG00146	Tbi_TRINITY_DN55514_c0_g1_i1|m.365	0	Tcm_TRINITY_DN107431_c0_g1_i2|m.328	0	Tge_TRINITY_DN47014_c0_g1_i1|m.586	Tms_TRINITY_DN30075_c0_g1_i1|m.455	Tpa_TRINITY_DN142175_c0_g1_i1|m.312	Tps_TRINITY_DN93484_c0_g1_i1|m.678	0	Tte_TRINITY_DN22279_c0_g2_i1|m.347
OG00147	Tbi_TRINITY_DN68038_c0_g1_i2|m.371	Tce_TRINITY_DN107143_c0_g1_i1|m.397	Tcm_TRINITY_DN105696_c0_g1_i1|m.417	Tdi_TRINITY_DN21007_c0_g1_i1|m.360	0	Tms_TRINITY_DN24844_c0_g1_i1|m.365	Tpa_TRINITY_DN143383_c0_g1_i1|m.384	Tps_TRINITY_DN95578_c0_g2_i1|m.399	Tsi_TRINITY_DN14900_c0_g1_i1|m.341	0
OG00148	Tbi_TRINITY_DN69593_c3_g1_i3|m.169	0	Tcm_TRINITY_DN107667_c0_g1_i2|m.227	Tdi_TRINITY_DN21521_c0_g1_i1|m.114	Tge_TRINITY_DN46063_c0_g2_i3|m.117	Tms_TRINITY_DN28760_c0_g1_i1|m.479	Tpa_TRINITY_DN143457_c0_g1_i1|m.137	Tps_TRINITY_DN95928_c1_g1_i3|m.180	Tsi_TRINITY_DN26598_c0_g2_i1|m.209	Tte_TRINITY_DN26912_c1_g2_i4|m.153
OG00149	Tbi_TRINITY_DN71733_c0_g1_i2|m.326	0	Tcm_TRINITY_DN106807_c0_g1_i1|m.375	0	Tge_TRINITY_DN44719_c0_g1_i1|m.293	Tms_TRINITY_DN25055_c0_g1_i1|m.513	Tpa_TRINITY_DN142735_c1_g1_i3|m.333	0	0	Tte_TRINITY_DN26860_c0_g2_i2|m.357
OG00150	Tbi_TRINITY_DN68611_c0_g1_i1|m.396	Tce_TRINITY_DN107065_c0_g2_i1|m.439	Tcm_TRINITY_DN107444_c0_g1_i1|m.469	Tdi_TRINITY_DN22059_c0_g1_i1|m.284	Tge_TRINITY_DN47614_c0_g3_i1|m.295	Tms_TRINITY_DN25625_c0_g1_i1|m.323	Tpa_TRINITY_DN142843_c0_g2_i1|m.433	Tps_TRINITY_DN95472_c0_g1_i1|m.1135	Tsi_TRINITY_DN30523_c2_g1_i1|m.329	Tte_TRINITY_DN11616_c0_g1_i1|m.427
OG00151	Tbi_TRINITY_DN72246_c0_g3_i4|m.323	0	0	Tdi_TRINITY_DN28867_c0_g1_i2|m.384	Tge_TRINITY_DN47839_c0_g3_i1|m.292	0	Tpa_TRINITY_DN138292_c0_g3_i2|m.371	0	0	Tte_TRINITY_DN28933_c13_g2_i3|m.262
OG00152	Tbi_TRINITY_DN69923_c0_g1_i1|m.153	0	Tcm_TRINITY_DN100626_c0_g1_i1|m.534	Tdi_TRINITY_DN9062_c0_g1_i1|m.498	Tge_TRINITY_DN47553_c0_g1_i1|m.254	0	Tpa_TRINITY_DN143286_c1_g1_i1|m.259	Tps_TRINITY_DN88736_c0_g1_i1|m.496	Tsi_TRINITY_DN24384_c0_g1_i1|m.426	0
OG00153	0	Tce_TRINITY_DN105501_c0_g1_i3|m.257	Tcm_TRINITY_DN106673_c0_g2_i3|m.309	Tdi_TRINITY_DN28624_c0_g1_i2|m.166	Tge_TRINITY_DN46608_c0_g1_i2|m.260	Tms_TRINITY_DN24251_c0_g1_i2|m.194	Tpa_TRINITY_DN142403_c0_g2_i1|m.738	Tps_TRINITY_DN95712_c0_g1_i3|m.278	Tsi_TRINITY_DN26421_c0_g1_i2|m.231	Tte_TRINITY_DN29514_c0_g1_i1|m.285
OG00154	0	0	0	0	Tge_TRINITY_DN43057_c0_g1_i1|m.324	Tms_TRINITY_DN3455_c0_g1_i1|m.473	Tpa_TRINITY_DN143231_c0_g1_i2|m.105	0	0	0
OG00155	0	Tce_TRINITY_DN107027_c1_g1_i3|m.167	Tcm_TRINITY_DN106063_c0_g2_i1|m.321	Tdi_TRINITY_DN31959_c0_g1_i2|m.175	Tge_TRINITY_DN47971_c0_g1_i3|m.249	0	Tpa_TRINITY_DN143363_c0_g1_i1|m.322	0	Tsi_TRINITY_DN25578_c0_g1_i2|m.244	Tte_TRINITY_DN27882_c0_g1_i2|m.503
OG00156	Tbi_TRINITY_DN65137_c0_g2_i1|m.423	Tce_TRINITY_DN107275_c0_g1_i1|m.455	Tcm_TRINITY_DN103862_c0_g1_i1|m.482	Tdi_TRINITY_DN14543_c0_g1_i1|m.305	Tge_TRINITY_DN46734_c0_g1_i2|m.375	Tms_TRINITY_DN63075_c0_g1_i1|m.331	Tpa_TRINITY_DN143157_c0_g1_i1|m.447	Tps_TRINITY_DN79295_c0_g1_i1|m.441	Tsi_TRINITY_DN32018_c1_g3_i1|m.364	Tte_TRINITY_DN55609_c0_g1_i1|m.459
OG00157	Tbi_TRINITY_DN55864_c0_g1_i1|m.113	Tce_TRINITY_DN107657_c2_g1_i1|m.139	Tcm_TRINITY_DN106910_c0_g1_i1|m.264	0	Tge_TRINITY_DN47301_c0_g1_i1|m.202	Tms_TRINITY_DN25948_c0_g1_i1|m.175	Tpa_TRINITY_DN143391_c2_g1_i1|m.164	Tps_TRINITY_DN95939_c1_g1_i1|m.134	Tsi_TRINITY_DN31478_c0_g1_i1|m.65	Tte_TRINITY_DN875_c0_g1_i1|m.159
OG00158	0	Tce_TRINITY_DN103711_c7_g1_i1|m.371	0	Tdi_TRINITY_DN30593_c3_g1_i1|m.475	0	0	Tpa_TRINITY_DN142727_c0_g1_i1|m.390	Tps_TRINITY_DN95557_c1_g1_i1|m.382	Tsi_TRINITY_DN16595_c0_g1_i1|m.286	Tte_TRINITY_DN29688_c9_g1_i1|m.1018
OG00159	Tbi_TRINITY_DN47250_c0_g1_i1|m.313	Tce_TRINITY_DN104873_c0_g1_i1|m.363	Tcm_TRINITY_DN107177_c0_g1_i1|m.438	Tdi_TRINITY_DN18967_c0_g1_i1|m.301	Tge_TRINITY_DN45247_c0_g1_i1|m.723	Tms_TRINITY_DN28116_c0_g1_i1|m.312	0	Tps_TRINITY_DN95446_c0_g1_i1|m.401	Tsi_TRINITY_DN24190_c0_g1_i1|m.307	Tte_TRINITY_DN3846_c0_g1_i1|m.434
OG00160	0	0	Tcm_TRINITY_DN107818_c0_g1_i2|m.127	0	0	0	0	0	Tsi_TRINITY_DN27048_c0_g1_i1|m.246	0
OG00161	Tbi_TRINITY_DN6022_c0_g2_i1|m.378	Tce_TRINITY_DN94382_c0_g2_i1|m.379	Tcm_TRINITY_DN99559_c0_g1_i2|m.234	Tdi_TRINITY_DN26280_c0_g1_i1|m.83	Tge_TRINITY_DN31831_c0_g1_i1|m.336	Tms_TRINITY_DN11517_c0_g2_i1|m.287	Tpa_TRINITY_DN137428_c0_g1_i1|m.420	Tps_TRINITY_DN92877_c0_g1_i2|m.144	Tsi_TRINITY_DN13338_c0_g1_i2|m.310	0
OG00162	Tbi_TRINITY_DN60897_c0_g1_i1|m.723	0	Tcm_TRINITY_DN103329_c0_g1_i1|m.129	Tdi_TRINITY_DN2510_c0_g1_i1|m.1151	0	Tms_TRINITY_DN21780_c1_g1_i1|m.240	Tpa_TRINITY_DN142541_c0_g1_i2|m.392	Tps_TRINITY_DN95542_c0_g2_i1|m.301	Tsi_TRINITY_DN45776_c1_g1_i1|m.585	Tte_TRINITY_DN64685_c0_g1_i1|m.1271
OG00163	0	0	Tcm_TRINITY_DN107867_c2_g1_i1|m.85	0	Tge_TRINITY_DN47906_c0_g1_i7|m.66	0	0	0	0	0
OG00164	Tbi_TRINITY_DN66599_c0_g1_i2|m.233	Tce_TRINITY_DN106767_c3_g1_i7|m.325	Tcm_TRINITY_DN106646_c0_g2_i3|m.276	Tdi_TRINITY_DN30590_c1_g1_i4|m.152	Tge_TRINITY_DN47989_c0_g1_i2|m.206	Tms_TRINITY_DN29654_c0_g2_i1|m.242	Tpa_TRINITY_DN142517_c0_g1_i1|m.291	Tps_TRINITY_DN90852_c0_g1_i7|m.258	Tsi_TRINITY_DN19935_c0_g1_i1|m.218	Tte_TRINITY_DN27607_c0_g1_i1|m.464
OG00165	0	Tce_TRINITY_DN103807_c1_g1_i2|m.388	0	Tdi_TRINITY_DN27929_c0_g1_i1|m.271	0	Tms_TRINITY_DN30484_c0_g1_i1|m.245	Tpa_TRINITY_DN138160_c0_g1_i3|m.700	Tps_TRINITY_DN80851_c0_g1_i1|m.350	0	0
OG00166	Tbi_TRINITY_DN62542_c0_g1_i1|m.432	Tce_TRINITY_DN107578_c0_g1_i1|m.504	Tcm_TRINITY_DN107551_c0_g1_i1|m.480	0	0	0	Tpa_TRINITY_DN141203_c0_g1_i1|m.167	Tps_TRINITY_DN94199_c0_g1_i1|m.290	0	Tte_TRINITY_DN9863_c0_g2_i1|m.460
OG00167	0	0	0	0	0	0	Tpa_TRINITY_DN143182_c1_g4_i1|m.375	0	Tsi_TRINITY_DN30224_c0_g1_i5|m.156	0
OG00168	Tbi_TRINITY_DN69755_c0_g1_i2|m.176	Tce_TRINITY_DN107134_c0_g1_i1|m.161	Tcm_TRINITY_DN107599_c0_g1_i1|m.171	Tdi_TRINITY_DN30772_c14_g1_i1|m.116	Tge_TRINITY_DN46748_c0_g1_i6|m.147	Tms_TRINITY_DN31157_c0_g1_i3|m.127	Tpa_TRINITY_DN143347_c3_g1_i4|m.325	Tps_TRINITY_DN95405_c1_g1_i3|m.187	Tsi_TRINITY_DN30790_c0_g2_i5|m.146	Tte_TRINITY_DN27520_c0_g1_i4|m.184
OG00169	0	0	0	0	0	0	Tpa_TRINITY_DN143199_c0_g2_i3|m.279	Tps_TRINITY_DN96048_c20_g1_i2|m.157	0	Tte_TRINITY_DN29303_c0_g1_i4|m.166
OG00170	Tbi_TRINITY_DN67284_c0_g1_i3|m.327	Tce_TRINITY_DN105634_c0_g1_i1|m.270	Tcm_TRINITY_DN105538_c0_g1_i2|m.254	Tdi_TRINITY_DN32184_c0_g2_i3|m.155	Tge_TRINITY_DN47523_c0_g2_i1|m.284	Tms_TRINITY_DN31405_c0_g1_i2|m.307	Tpa_TRINITY_DN143094_c0_g1_i1|m.341	Tps_TRINITY_DN94960_c0_g1_i2|m.248	Tsi_TRINITY_DN31410_c0_g1_i2|m.184	0
OG00171	Tbi_TRINITY_DN65925_c0_g1_i2|m.344	Tce_TRINITY_DN100993_c0_g1_i1|m.1058	0	0	0	0	Tpa_TRINITY_DN141898_c1_g1_i2|m.452	0	0	0
OG00172	Tbi_TRINITY_DN71516_c0_g1_i1|m.353	0	0	0	0	0	0	0	0	Tte_TRINITY_DN27540_c0_g1_i1|m.240
OG00173	0	0	0	Tdi_TRINITY_DN29054_c0_g1_i2|m.70	Tge_TRINITY_DN47307_c0_g2_i10|m.263	0	0	0	0	0
OG00174	Tbi_TRINITY_DN69248_c0_g1_i4|m.321	0	0	Tdi_TRINITY_DN26415_c0_g1_i3|m.472	0	0	Tpa_TRINITY_DN142304_c0_g3_i1|m.495	0	Tsi_TRINITY_DN29523_c0_g1_i2|m.436	Tte_TRINITY_DN26243_c0_g1_i2|m.223
OG00175	Tbi_TRINITY_DN71274_c0_g1_i1|m.209	Tce_TRINITY_DN106403_c0_g1_i2|m.184	0	0	Tge_TRINITY_DN47813_c0_g1_i2|m.227	0	Tpa_TRINITY_DN143262_c0_g1_i2|m.278	Tps_TRINITY_DN95937_c0_g1_i1|m.223	0	Tte_TRINITY_DN26538_c0_g1_i1|m.229
OG00176	Tbi_TRINITY_DN61015_c0_g1_i1|m.437	Tce_TRINITY_DN107083_c0_g2_i1|m.464	Tcm_TRINITY_DN106886_c0_g1_i1|m.490	Tdi_TRINITY_DN20473_c0_g1_i1|m.319	Tge_TRINITY_DN47781_c0_g2_i1|m.372	Tms_TRINITY_DN28136_c0_g2_i2|m.350	0	Tps_TRINITY_DN95270_c0_g1_i1|m.467	Tsi_TRINITY_DN39176_c0_g1_i1|m.381	Tte_TRINITY_DN38739_c0_g1_i1|m.818
OG00177	0	Tce_TRINITY_DN106090_c0_g1_i1|m.299	Tcm_TRINITY_DN101546_c0_g1_i2|m.356	0	Tge_TRINITY_DN46560_c0_g1_i1|m.234	Tms_TRINITY_DN28115_c0_g1_i3|m.217	Tpa_TRINITY_DN142238_c0_g1_i1|m.329	Tps_TRINITY_DN87100_c0_g3_i1|m.296	Tsi_TRINITY_DN21494_c0_g1_i1|m.266	Tte_TRINITY_DN25565_c0_g1_i1|m.635
OG00178	0	Tce_TRINITY_DN107641_c0_g1_i1|m.228	Tcm_TRINITY_DN106407_c1_g1_i1|m.126	0	0	0	0	0	0	0
OG00179	0	Tce_TRINITY_DN103642_c0_g1_i1|m.445	Tcm_TRINITY_DN102539_c0_g2_i1|m.494	0	Tge_TRINITY_DN41899_c0_g1_i1|m.135	Tms_TRINITY_DN65428_c0_g1_i1|m.330	Tpa_TRINITY_DN134860_c0_g1_i1|m.113	Tps_TRINITY_DN83671_c0_g1_i1|m.448	Tsi_TRINITY_DN8664_c0_g2_i1|m.375	0
OG00180	Tbi_TRINITY_DN69966_c3_g2_i2|m.734	Tce_TRINITY_DN105068_c1_g2_i3|m.785	Tcm_TRINITY_DN107651_c0_g1_i2|m.813	Tdi_TRINITY_DN31714_c0_g1_i1|m.235	Tge_TRINITY_DN44088_c0_g2_i1|m.771	Tms_TRINITY_DN27822_c0_g1_i2|m.696	0	Tps_TRINITY_DN95742_c0_g1_i1|m.325	Tsi_TRINITY_DN27072_c0_g1_i1|m.680	Tte_TRINITY_DN28751_c1_g1_i1|m.180
OG00181	Tbi_TRINITY_DN71174_c0_g1_i2|m.352	Tce_TRINITY_DN106918_c0_g3_i1|m.396	Tcm_TRINITY_DN75697_c0_g1_i1|m.451	Tdi_TRINITY_DN18417_c0_g2_i1|m.290	Tge_TRINITY_DN44958_c0_g1_i2|m.392	Tms_TRINITY_DN30561_c0_g1_i1|m.311	Tpa_TRINITY_DN142841_c1_g1_i1|m.454	Tps_TRINITY_DN95851_c0_g2_i2|m.538	Tsi_TRINITY_DN24609_c0_g1_i1|m.351	Tte_TRINITY_DN16133_c0_g2_i1|m.447
OG00182	0	Tce_TRINITY_DN106901_c0_g1_i2|m.207	Tcm_TRINITY_DN107091_c0_g1_i1|m.381	Tdi_TRINITY_DN28776_c0_g1_i1|m.221	Tge_TRINITY_DN47566_c0_g1_i3|m.289	Tms_TRINITY_DN29786_c0_g1_i1|m.496	Tpa_TRINITY_DN142932_c0_g2_i1|m.569	Tps_TRINITY_DN94861_c0_g1_i1|m.364	Tsi_TRINITY_DN27667_c0_g1_i1|m.273	0
OG00183	0	0	0	0	Tge_TRINITY_DN40840_c0_g1_i2|m.462	0	Tpa_TRINITY_DN143441_c0_g1_i1|m.171	0	0	0
OG00184	0	Tce_TRINITY_DN106513_c0_g4_i1|m.135	0	0	0	0	0	Tps_TRINITY_DN91874_c1_g1_i1|m.176	0	Tte_TRINITY_DN26660_c0_g1_i1|m.545
OG00185	Tbi_TRINITY_DN70096_c0_g1_i2|m.308	Tce_TRINITY_DN107104_c0_g1_i1|m.282	0	0	Tge_TRINITY_DN15098_c0_g1_i1|m.1455	Tms_TRINITY_DN27754_c0_g1_i1|m.229	Tpa_TRINITY_DN143266_c1_g2_i1|m.1156	Tps_TRINITY_DN93933_c4_g2_i1|m.167	Tsi_TRINITY_DN26171_c0_g1_i1|m.253	Tte_TRINITY_DN21798_c0_g1_i1|m.300
OG00186	0	Tce_TRINITY_DN105587_c0_g1_i1|m.198	0	Tdi_TRINITY_DN26336_c0_g1_i3|m.642	Tge_TRINITY_DN46904_c3_g1_i1|m.317	0	Tpa_TRINITY_DN142806_c1_g1_i2|m.537	0	0	0
OG00187	0	0	Tcm_TRINITY_DN107114_c0_g1_i1|m.78	0	Tge_TRINITY_DN47282_c0_g1_i1|m.198	0	Tpa_TRINITY_DN143302_c1_g1_i2|m.120	Tps_TRINITY_DN94816_c0_g1_i4|m.98	0	Tte_TRINITY_DN28210_c0_g1_i3|m.135
OG00188	Tbi_TRINITY_DN70234_c3_g2_i6|m.335	Tce_TRINITY_DN104190_c0_g2_i4|m.344	0	0	0	0	0	0	Tsi_TRINITY_DN30105_c0_g1_i3|m.1059	Tte_TRINITY_DN29595_c1_g1_i7|m.868
OG00189	Tbi_TRINITY_DN64285_c1_g1_i1|m.928	Tce_TRINITY_DN103099_c0_g1_i1|m.442	Tcm_TRINITY_DN101322_c3_g2_i1|m.949	0	Tge_TRINITY_DN47937_c5_g1_i1|m.345	0	0	Tps_TRINITY_DN84290_c0_g2_i1|m.924	Tsi_TRINITY_DN27490_c0_g1_i1|m.361	Tte_TRINITY_DN27639_c0_g2_i1|m.999
OG00190	Tbi_TRINITY_DN70512_c0_g1_i3|m.319	Tce_TRINITY_DN107279_c0_g1_i3|m.276	Tcm_TRINITY_DN105235_c0_g1_i3|m.398	Tdi_TRINITY_DN32024_c0_g1_i2|m.217	Tge_TRINITY_DN47208_c0_g1_i1|m.283	Tms_TRINITY_DN30536_c0_g1_i1|m.272	Tpa_TRINITY_DN142202_c0_g1_i4|m.355	Tps_TRINITY_DN95091_c0_g3_i6|m.339	Tsi_TRINITY_DN28170_c0_g1_i2|m.290	Tte_TRINITY_DN28854_c0_g1_i3|m.301
OG00191	0	0	0	Tdi_TRINITY_DN25997_c0_g1_i1|m.184	0	Tms_TRINITY_DN31291_c0_g1_i2|m.256	0	0	0	0
OG00192	Tbi_TRINITY_DN7264_c0_g1_i1|m.389	Tce_TRINITY_DN104484_c0_g1_i1|m.434	Tcm_TRINITY_DN107601_c0_g1_i2|m.493	Tdi_TRINITY_DN27580_c0_g1_i1|m.291	Tge_TRINITY_DN46766_c0_g1_i2|m.1102	Tms_TRINITY_DN20879_c0_g1_i1|m.376	Tpa_TRINITY_DN142802_c0_g2_i2|m.941	Tps_TRINITY_DN93694_c0_g1_i1|m.428	Tsi_TRINITY_DN25046_c0_g1_i1|m.324	Tte_TRINITY_DN25146_c0_g1_i2|m.472
OG00193	0	0	0	Tdi_TRINITY_DN31099_c0_g1_i2|m.354	0	0	0	Tps_TRINITY_DN95870_c0_g1_i1|m.385	Tsi_TRINITY_DN2099_c0_g2_i1|m.438	0
OG00194	Tbi_TRINITY_DN71090_c0_g1_i1|m.173	0	0	0	0	0	0	Tps_TRINITY_DN87543_c0_g1_i1|m.390	0	Tte_TRINITY_DN27508_c0_g1_i1|m.177
OG00195	0	0	0	0	Tge_TRINITY_DN44952_c0_g1_i1|m.325	Tms_TRINITY_DN30205_c0_g3_i1|m.739	Tpa_TRINITY_DN141677_c0_g1_i2|m.748	0	Tsi_TRINITY_DN23731_c0_g1_i2|m.770	Tte_TRINITY_DN24909_c0_g1_i1|m.424
OG00196	0	Tce_TRINITY_DN107122_c0_g1_i1|m.303	0	Tdi_TRINITY_DN32033_c0_g2_i1|m.262	Tge_TRINITY_DN47095_c0_g1_i1|m.338	0	Tpa_TRINITY_DN142946_c0_g1_i1|m.337	Tps_TRINITY_DN95789_c0_g3_i3|m.395	0	Tte_TRINITY_DN20233_c0_g1_i2|m.293
OG00197	Tbi_TRINITY_DN66531_c0_g1_i1|m.288	Tce_TRINITY_DN106756_c0_g1_i1|m.333	0	0	Tge_TRINITY_DN45224_c0_g1_i1|m.897	Tms_TRINITY_DN30618_c0_g1_i1|m.832	0	0	0	0
OG00198	0	Tce_TRINITY_DN106402_c0_g1_i1|m.921	Tcm_TRINITY_DN106954_c1_g1_i1|m.203	0	0	0	Tpa_TRINITY_DN142641_c0_g1_i1|m.359	0	Tsi_TRINITY_DN19617_c0_g1_i1|m.701	Tte_TRINITY_DN26901_c0_g2_i2|m.345
OG00199	Tbi_TRINITY_DN70882_c0_g1_i2|m.586	Tce_TRINITY_DN104098_c0_g1_i2|m.556	Tcm_TRINITY_DN103326_c0_g1_i1|m.594	Tdi_TRINITY_DN27828_c0_g1_i2|m.386	Tge_TRINITY_DN43526_c0_g2_i1|m.490	Tms_TRINITY_DN17114_c0_g1_i1|m.472	0	Tps_TRINITY_DN74232_c0_g1_i2|m.512	Tsi_TRINITY_DN19026_c0_g1_i2|m.479	Tte_TRINITY_DN17298_c0_g1_i1|m.590
OG00200	Tbi_TRINITY_DN70795_c0_g2_i1|m.322	Tce_TRINITY_DN107620_c0_g1_i1|m.225	Tcm_TRINITY_DN107721_c0_g1_i1|m.260	0	0	Tms_TRINITY_DN31153_c7_g13_i1|m.432	Tpa_TRINITY_DN143372_c0_g1_i2|m.409	0	Tsi_TRINITY_DN29327_c0_g2_i1|m.377	Tte_TRINITY_DN28735_c1_g3_i1|m.397
OG00201	Tbi_TRINITY_DN62201_c0_g2_i1|m.375	Tce_TRINITY_DN106101_c0_g1_i1|m.810	0	Tdi_TRINITY_DN32499_c0_g1_i1|m.972	Tge_TRINITY_DN47485_c0_g1_i1|m.486	0	Tpa_TRINITY_DN143146_c0_g1_i1|m.276	Tps_TRINITY_DN94105_c0_g1_i2|m.335	Tsi_TRINITY_DN13535_c0_g1_i1|m.272	Tte_TRINITY_DN20400_c0_g1_i1|m.243
OG00202	Tbi_TRINITY_DN72025_c0_g1_i2|m.280	Tce_TRINITY_DN107384_c3_g1_i3|m.339	Tcm_TRINITY_DN106643_c0_g1_i1|m.345	Tdi_TRINITY_DN32182_c2_g2_i7|m.168	0	Tms_TRINITY_DN27287_c0_g1_i1|m.234	Tpa_TRINITY_DN142698_c1_g3_i2|m.507	Tps_TRINITY_DN94948_c2_g1_i1|m.310	Tsi_TRINITY_DN52600_c0_g1_i1|m.1104	Tte_TRINITY_DN29482_c3_g1_i1|m.339
OG00203	Tbi_TRINITY_DN60899_c1_g1_i1|m.679	Tce_TRINITY_DN77318_c0_g1_i2|m.678	0	0	Tge_TRINITY_DN45312_c0_g1_i1|m.177	Tms_TRINITY_DN30299_c0_g2_i1|m.443	Tpa_TRINITY_DN139950_c2_g3_i1|m.1177	Tps_TRINITY_DN90812_c0_g1_i1|m.665	0	Tte_TRINITY_DN13602_c0_g1_i1|m.716
OG00204	Tbi_TRINITY_DN71404_c0_g1_i1|m.198	Tce_TRINITY_DN105767_c0_g1_i1|m.352	0	0	0	0	Tpa_TRINITY_DN142469_c0_g1_i1|m.248	Tps_TRINITY_DN95277_c0_g1_i1|m.219	0	Tte_TRINITY_DN29289_c0_g1_i2|m.232
OG00205	0	0	0	Tdi_TRINITY_DN32302_c0_g3_i3|m.411	0	0	0	Tps_TRINITY_DN95695_c1_g1_i1|m.519	Tsi_TRINITY_DN32109_c0_g1_i3|m.605	0
OG00206	Tbi_TRINITY_DN68651_c0_g1_i2|m.294	Tce_TRINITY_DN102502_c0_g1_i5|m.284	Tcm_TRINITY_DN95653_c0_g1_i1|m.341	Tdi_TRINITY_DN28502_c0_g1_i2|m.193	Tge_TRINITY_DN47050_c0_g2_i2|m.241	Tms_TRINITY_DN19192_c1_g3_i1|m.536	Tpa_TRINITY_DN141367_c1_g1_i1|m.263	Tps_TRINITY_DN88504_c0_g1_i1|m.224	Tsi_TRINITY_DN18129_c0_g1_i1|m.251	Tte_TRINITY_DN21845_c0_g1_i1|m.327
OG00207	Tbi_TRINITY_DN64292_c0_g1_i1|m.214	Tce_TRINITY_DN106951_c0_g1_i1|m.480	Tcm_TRINITY_DN103745_c1_g1_i1|m.1221	Tdi_TRINITY_DN11552_c0_g2_i1|m.971	0	0	Tpa_TRINITY_DN141716_c0_g1_i2|m.1076	Tps_TRINITY_DN90868_c2_g1_i1|m.1149	Tsi_TRINITY_DN29825_c0_g2_i1|m.1117	0
OG00208	Tbi_TRINITY_DN71150_c2_g1_i2|m.104	0	Tcm_TRINITY_DN107246_c0_g1_i6|m.409	0	Tge_TRINITY_DN47700_c4_g1_i2|m.368	0	Tpa_TRINITY_DN143224_c1_g1_i4|m.443	0	0	Tte_TRINITY_DN24720_c1_g1_i2|m.383
OG00209	Tbi_TRINITY_DN70408_c3_g3_i1|m.284	Tce_TRINITY_DN88414_c0_g1_i2|m.451	0	0	Tge_TRINITY_DN47139_c0_g1_i1|m.396	0	Tpa_TRINITY_DN142104_c0_g1_i1|m.721	Tps_TRINITY_DN94940_c0_g2_i2|m.439	Tsi_TRINITY_DN31430_c0_g1_i1|m.434	Tte_TRINITY_DN63689_c0_g1_i1|m.1126
OG00210	Tbi_TRINITY_DN71384_c6_g2_i1|m.361	0	0	Tdi_TRINITY_DN27934_c0_g1_i5|m.130	Tge_TRINITY_DN47279_c2_g2_i1|m.142	Tms_TRINITY_DN31694_c0_g1_i2|m.183	Tpa_TRINITY_DN142491_c0_g1_i1|m.539	Tps_TRINITY_DN95326_c0_g2_i2|m.208	Tsi_TRINITY_DN28799_c0_g1_i1|m.392	Tte_TRINITY_DN28666_c5_g1_i1|m.524
OG00211	Tbi_TRINITY_DN71215_c2_g2_i1|m.1666	Tce_TRINITY_DN107072_c0_g1_i1|m.162	Tcm_TRINITY_DN102901_c0_g1_i1|m.172	Tdi_TRINITY_DN28729_c0_g1_i4|m.177	Tge_TRINITY_DN47314_c0_g1_i8|m.306	Tms_TRINITY_DN31144_c0_g1_i1|m.258	0	Tps_TRINITY_DN95213_c0_g1_i2|m.173	Tsi_TRINITY_DN27125_c0_g1_i2|m.456	Tte_TRINITY_DN27442_c0_g1_i4|m.349
OG00212	Tbi_TRINITY_DN70880_c5_g3_i1|m.178	Tce_TRINITY_DN106561_c1_g1_i3|m.224	Tcm_TRINITY_DN106732_c0_g1_i3|m.374	Tdi_TRINITY_DN24178_c0_g1_i1|m.345	Tge_TRINITY_DN41457_c0_g1_i2|m.1479	0	Tpa_TRINITY_DN143306_c0_g1_i1|m.556	Tps_TRINITY_DN95034_c0_g1_i2|m.232	0	Tte_TRINITY_DN28317_c0_g1_i4|m.242
OG00213	0	Tce_TRINITY_DN107074_c0_g1_i1|m.509	Tcm_TRINITY_DN107266_c0_g1_i1|m.563	0	Tge_TRINITY_DN37645_c0_g1_i1|m.526	Tms_TRINITY_DN30156_c0_g1_i1|m.326	Tpa_TRINITY_DN142938_c0_g1_i1|m.555	Tps_TRINITY_DN95015_c0_g1_i1|m.528	Tsi_TRINITY_DN24774_c0_g1_i1|m.139	Tte_TRINITY_DN18751_c0_g1_i1|m.1025
OG00214	0	Tce_TRINITY_DN107456_c2_g2_i1|m.398	0	0	Tge_TRINITY_DN42018_c0_g1_i1|m.439	0	Tpa_TRINITY_DN141657_c0_g2_i2|m.1467	Tps_TRINITY_DN95839_c0_g1_i1|m.306	Tsi_TRINITY_DN30866_c0_g1_i4|m.240	Tte_TRINITY_DN29676_c1_g1_i1|m.237
OG00215	Tbi_TRINITY_DN55325_c0_g1_i1|m.267	Tce_TRINITY_DN101322_c0_g1_i2|m.496	Tcm_TRINITY_DN107157_c0_g2_i1|m.527	Tdi_TRINITY_DN3477_c0_g1_i1|m.863	Tge_TRINITY_DN42964_c0_g1_i1|m.447	Tms_TRINITY_DN2730_c0_g1_i1|m.1000	Tpa_TRINITY_DN142473_c1_g1_i1|m.321	Tps_TRINITY_DN78025_c0_g3_i4|m.483	Tsi_TRINITY_DN14451_c0_g1_i1|m.435	Tte_TRINITY_DN22849_c0_g1_i1|m.518
OG00216	Tbi_TRINITY_DN72170_c1_g1_i6|m.482	0	Tcm_TRINITY_DN106312_c3_g1_i1|m.444	Tdi_TRINITY_DN29098_c0_g1_i2|m.519	Tge_TRINITY_DN45767_c4_g1_i1|m.434	0	Tpa_TRINITY_DN142929_c2_g1_i1|m.496	Tps_TRINITY_DN95116_c0_g1_i2|m.505	Tsi_TRINITY_DN27035_c0_g1_i1|m.315	Tte_TRINITY_DN17365_c0_g2_i1|m.520
OG00217	Tbi_TRINITY_DN71056_c3_g13_i1|m.856	Tce_TRINITY_DN106953_c1_g1_i3|m.981	Tcm_TRINITY_DN106536_c2_g3_i1|m.523	Tdi_TRINITY_DN31976_c0_g1_i1|m.402	Tge_TRINITY_DN46913_c2_g1_i2|m.459	Tms_TRINITY_DN27497_c2_g1_i1|m.469	Tpa_TRINITY_DN143278_c1_g1_i3|m.421	Tps_TRINITY_DN85825_c0_g1_i2|m.1006	Tsi_TRINITY_DN31640_c4_g11_i1|m.416	Tte_TRINITY_DN27823_c0_g1_i1|m.404
OG00218	0	0	0	0	Tge_TRINITY_DN46827_c0_g2_i1|m.697	0	0	Tps_TRINITY_DN94936_c1_g1_i2|m.370	Tsi_TRINITY_DN27831_c0_g1_i1|m.550	Tte_TRINITY_DN7255_c0_g1_i1|m.385
OG00219	Tbi_TRINITY_DN71171_c0_g1_i2|m.196	0	0	Tdi_TRINITY_DN31491_c1_g1_i1|m.239	Tge_TRINITY_DN46826_c0_g2_i2|m.170	Tms_TRINITY_DN22219_c0_g3_i1|m.290	Tpa_TRINITY_DN140702_c0_g1_i2|m.201	Tps_TRINITY_DN95574_c1_g2_i1|m.212	Tsi_TRINITY_DN26675_c0_g1_i3|m.485	Tte_TRINITY_DN28915_c0_g1_i2|m.361
OG00220	0	0	Tcm_TRINITY_DN101524_c0_g1_i1|m.724	Tdi_TRINITY_DN13127_c0_g1_i1|m.389	0	0	Tpa_TRINITY_DN137433_c0_g1_i1|m.429	Tps_TRINITY_DN93096_c0_g1_i2|m.679	Tsi_TRINITY_DN22989_c0_g1_i1|m.314	0
OG00221	Tbi_TRINITY_DN62266_c1_g1_i3|m.637	Tce_TRINITY_DN104536_c8_g4_i1|m.319	0	0	Tge_TRINITY_DN45752_c0_g1_i1|m.592	0	Tpa_TRINITY_DN129669_c1_g1_i2|m.674	0	0	Tte_TRINITY_DN26784_c0_g1_i1|m.632
OG00222	0	0	0	0	Tge_TRINITY_DN46462_c1_g1_i1|m.298	0	Tpa_TRINITY_DN142579_c0_g1_i1|m.366	0	0	Tte_TRINITY_DN20034_c0_g1_i1|m.1112
OG00223	Tbi_TRINITY_DN72296_c0_g1_i1|m.626	0	0	0	0	0	Tpa_TRINITY_DN143240_c4_g1_i1|m.176	0	0	0
OG00224	0	0	Tcm_TRINITY_DN106489_c0_g1_i1|m.579	Tdi_TRINITY_DN26872_c0_g1_i1|m.422	Tge_TRINITY_DN47175_c0_g1_i5|m.466	Tms_TRINITY_DN30894_c0_g2_i1|m.441	0	Tps_TRINITY_DN95239_c0_g2_i2|m.546	Tsi_TRINITY_DN29457_c0_g1_i8|m.449	0
OG00225	Tbi_TRINITY_DN70569_c1_g6_i8|m.511	Tce_TRINITY_DN107310_c1_g2_i1|m.585	Tcm_TRINITY_DN107693_c1_g1_i1|m.584	Tdi_TRINITY_DN29563_c0_g2_i4|m.387	Tge_TRINITY_DN47534_c0_g1_i4|m.158	Tms_TRINITY_DN31770_c0_g1_i1|m.179	0	0	Tsi_TRINITY_DN32045_c0_g1_i2|m.159	Tte_TRINITY_DN29211_c2_g2_i9|m.483
OG00226	0	0	0	0	Tge_TRINITY_DN42074_c0_g1_i1|m.539	Tms_TRINITY_DN17123_c0_g1_i1|m.566	Tpa_TRINITY_DN141850_c0_g1_i2|m.199	0	Tsi_TRINITY_DN9492_c0_g1_i1|m.581	Tte_TRINITY_DN12798_c0_g1_i1|m.448
OG00227	Tbi_TRINITY_DN67660_c0_g1_i1|m.727	Tce_TRINITY_DN107162_c7_g1_i3|m.250	Tcm_TRINITY_DN107302_c2_g1_i2|m.301	0	Tge_TRINITY_DN44887_c0_g1_i2|m.534	Tms_TRINITY_DN23937_c0_g1_i1|m.747	Tpa_TRINITY_DN142968_c0_g1_i1|m.373	Tps_TRINITY_DN95460_c0_g1_i5|m.346	0	Tte_TRINITY_DN15872_c0_g1_i2|m.418
OG00228	Tbi_TRINITY_DN71863_c0_g1_i1|m.474	Tce_TRINITY_DN102694_c0_g1_i1|m.676	Tcm_TRINITY_DN104211_c0_g1_i1|m.533	0	0	Tms_TRINITY_DN31696_c0_g1_i1|m.556	Tpa_TRINITY_DN141420_c0_g1_i1|m.1102	Tps_TRINITY_DN92010_c0_g3_i2|m.649	Tsi_TRINITY_DN28298_c0_g1_i1|m.318	0
OG00229	Tbi_TRINITY_DN67634_c0_g1_i3|m.655	Tce_TRINITY_DN104938_c0_g2_i1|m.349	Tcm_TRINITY_DN76220_c0_g1_i1|m.804	0	0	Tms_TRINITY_DN23792_c0_g1_i1|m.477	0	0	Tsi_TRINITY_DN20636_c0_g1_i1|m.655	0
OG00230	0	Tce_TRINITY_DN104893_c0_g1_i1|m.476	Tcm_TRINITY_DN107304_c2_g1_i1|m.854	Tdi_TRINITY_DN30233_c0_g1_i1|m.298	Tge_TRINITY_DN44920_c0_g1_i1|m.554	Tms_TRINITY_DN30052_c0_g1_i1|m.861	Tpa_TRINITY_DN142480_c0_g3_i1|m.1165	Tps_TRINITY_DN94296_c0_g1_i1|m.97	Tsi_TRINITY_DN25360_c0_g1_i1|m.714	0
OG00231	Tbi_TRINITY_DN59627_c0_g1_i3|m.648	Tce_TRINITY_DN99639_c0_g1_i1|m.575	Tcm_TRINITY_DN101425_c0_g1_i3|m.700	Tdi_TRINITY_DN31035_c0_g1_i2|m.1294	Tge_TRINITY_DN47093_c0_g1_i1|m.1451	Tms_TRINITY_DN25084_c0_g1_i1|m.1417	0	Tps_TRINITY_DN90481_c0_g1_i2|m.672	Tsi_TRINITY_DN27761_c0_g1_i1|m.576	Tte_TRINITY_DN25852_c0_g2_i1|m.1811
OG00232	0	0	Tcm_TRINITY_DN105801_c1_g1_i3|m.412	Tdi_TRINITY_DN32049_c6_g1_i1|m.1447	0	Tms_TRINITY_DN22713_c0_g2_i1|m.917	Tpa_TRINITY_DN143063_c2_g1_i1|m.386	Tps_TRINITY_DN89936_c0_g1_i2|m.1196	Tsi_TRINITY_DN30802_c5_g2_i2|m.327	0
OG00233	0	0	Tcm_TRINITY_DN90474_c0_g1_i2|m.421	Tdi_TRINITY_DN13328_c0_g2_i1|m.629	Tge_TRINITY_DN45635_c0_g2_i2|m.237	0	0	Tps_TRINITY_DN84503_c0_g1_i2|m.508	0	Tte_TRINITY_DN24301_c0_g1_i1|m.513
OG00234	Tbi_TRINITY_DN70820_c0_g1_i1|m.310	Tce_TRINITY_DN106787_c0_g1_i1|m.373	Tcm_TRINITY_DN106824_c0_g1_i3|m.432	Tdi_TRINITY_DN27264_c2_g1_i1|m.267	Tge_TRINITY_DN47745_c0_g1_i3|m.273	Tms_TRINITY_DN4473_c0_g1_i1|m.618	0	Tps_TRINITY_DN94264_c0_g1_i1|m.416	Tsi_TRINITY_DN28891_c0_g1_i2|m.190	Tte_TRINITY_DN28512_c3_g6_i1|m.344
OG00235	Tbi_TRINITY_DN72154_c0_g1_i1|m.508	Tce_TRINITY_DN107115_c1_g1_i1|m.490	Tcm_TRINITY_DN106469_c0_g2_i2|m.552	0	0	Tms_TRINITY_DN27851_c0_g1_i1|m.406	Tpa_TRINITY_DN143175_c0_g1_i1|m.635	Tps_TRINITY_DN95745_c0_g1_i2|m.601	Tsi_TRINITY_DN25466_c0_g1_i1|m.883	Tte_TRINITY_DN4009_c0_g1_i1|m.581
OG00236	0	Tce_TRINITY_DN107337_c0_g1_i3|m.109	0	0	0	0	Tpa_TRINITY_DN142944_c0_g1_i2|m.526	0	0	0
OG00237	Tbi_TRINITY_DN70569_c1_g5_i4|m.539	Tce_TRINITY_DN107335_c0_g2_i3|m.539	Tcm_TRINITY_DN107573_c2_g1_i2|m.521	Tdi_TRINITY_DN30951_c0_g8_i2|m.886	0	Tms_TRINITY_DN31427_c0_g1_i11|m.462	0	0	Tsi_TRINITY_DN30878_c4_g1_i5|m.415	Tte_TRINITY_DN29211_c2_g1_i5|m.1264
OG00238	0	0	Tcm_TRINITY_DN104185_c0_g1_i2|m.424	Tdi_TRINITY_DN28010_c0_g1_i2|m.279	Tge_TRINITY_DN43724_c0_g1_i1|m.726	0	Tpa_TRINITY_DN141171_c0_g1_i3|m.472	Tps_TRINITY_DN95139_c0_g2_i2|m.583	Tsi_TRINITY_DN31122_c0_g1_i1|m.384	Tte_TRINITY_DN25979_c0_g1_i1|m.1611
OG00239	Tbi_TRINITY_DN71574_c12_g1_i1|m.187	Tce_TRINITY_DN103040_c0_g1_i1|m.348	Tcm_TRINITY_DN106947_c0_g1_i1|m.128	Tdi_TRINITY_DN66513_c0_g1_i1|m.330	Tge_TRINITY_DN43613_c0_g1_i1|m.696	Tms_TRINITY_DN19265_c0_g1_i1|m.601	Tpa_TRINITY_DN142168_c0_g1_i1|m.387	Tps_TRINITY_DN89117_c0_g1_i2|m.177	0	Tte_TRINITY_DN18995_c0_g1_i1|m.627
OG00240	Tbi_TRINITY_DN71718_c0_g1_i1|m.553	Tce_TRINITY_DN106476_c0_g1_i1|m.482	Tcm_TRINITY_DN106391_c0_g1_i1|m.497	0	0	Tms_TRINITY_DN25146_c0_g1_i1|m.805	0	Tps_TRINITY_DN92594_c0_g1_i1|m.460	Tsi_TRINITY_DN29111_c0_g1_i3|m.929	Tte_TRINITY_DN24815_c0_g1_i1|m.486
OG00241	Tbi_TRINITY_DN59316_c0_g1_i1|m.529	Tce_TRINITY_DN100143_c1_g1_i2|m.547	Tcm_TRINITY_DN101124_c0_g2_i1|m.404	Tdi_TRINITY_DN18842_c0_g1_i1|m.349	Tge_TRINITY_DN47443_c0_g1_i1|m.473	Tms_TRINITY_DN30952_c1_g3_i1|m.409	Tpa_TRINITY_DN142669_c1_g3_i1|m.940	Tps_TRINITY_DN91745_c0_g1_i1|m.404	Tsi_TRINITY_DN21212_c0_g2_i1|m.303	Tte_TRINITY_DN18716_c0_g2_i1|m.562
OG00242	Tbi_TRINITY_DN69605_c0_g1_i2|m.345	Tce_TRINITY_DN103045_c1_g1_i2|m.415	Tcm_TRINITY_DN105041_c0_g1_i4|m.217	Tdi_TRINITY_DN26346_c0_g1_i2|m.117	Tge_TRINITY_DN47245_c3_g1_i1|m.579	Tms_TRINITY_DN24396_c0_g1_i1|m.315	0	Tps_TRINITY_DN90377_c0_g2_i1|m.592	Tsi_TRINITY_DN26969_c0_g2_i2|m.537	Tte_TRINITY_DN12353_c0_g1_i1|m.377
OG00243	0	0	Tcm_TRINITY_DN106742_c0_g1_i1|m.167	0	0	0	0	0	Tsi_TRINITY_DN27447_c0_g1_i1|m.429	0
OG00244	0	0	0	Tdi_TRINITY_DN32229_c0_g2_i1|m.158	0	0	0	Tps_TRINITY_DN96060_c0_g1_i1|m.309	Tsi_TRINITY_DN32107_c0_g2_i1|m.406	0
OG00245	Tbi_TRINITY_DN71279_c0_g1_i2|m.82	Tce_TRINITY_DN106661_c1_g1_i1|m.87	Tcm_TRINITY_DN107397_c0_g1_i1|m.89	Tdi_TRINITY_DN32000_c5_g1_i2|m.218	Tge_TRINITY_DN47719_c2_g5_i2|m.201	Tms_TRINITY_DN27913_c0_g1_i1|m.64	Tpa_TRINITY_DN143366_c0_g1_i2|m.110	Tps_TRINITY_DN89710_c0_g1_i1|m.238	Tsi_TRINITY_DN25520_c0_g1_i2|m.98	Tte_TRINITY_DN10990_c0_g1_i1|m.107
OG00246	Tbi_TRINITY_DN69046_c0_g1_i1|m.533	Tce_TRINITY_DN101672_c0_g2_i1|m.595	Tcm_TRINITY_DN102170_c0_g1_i1|m.568	0	0	0	0	Tps_TRINITY_DN94297_c0_g1_i1|m.568	0	Tte_TRINITY_DN22011_c0_g1_i1|m.599
OG00247	0	0	Tcm_TRINITY_DN103749_c0_g1_i1|m.817	Tdi_TRINITY_DN59414_c0_g1_i1|m.1970	0	0	0	0	Tsi_TRINITY_DN30523_c0_g2_i1|m.688	0
OG00248	0	Tce_TRINITY_DN102323_c1_g1_i1|m.512	Tcm_TRINITY_DN106450_c0_g1_i1|m.572	0	Tge_TRINITY_DN46855_c0_g1_i3|m.443	Tms_TRINITY_DN29382_c0_g1_i1|m.291	Tpa_TRINITY_DN142176_c0_g1_i1|m.503	Tps_TRINITY_DN95035_c0_g2_i1|m.501	Tsi_TRINITY_DN25213_c0_g1_i2|m.389	Tte_TRINITY_DN26924_c0_g1_i2|m.529
OG00249	Tbi_TRINITY_DN71247_c0_g1_i1|m.582	Tce_TRINITY_DN106317_c0_g1_i1|m.570	Tcm_TRINITY_DN106323_c0_g1_i1|m.623	Tdi_TRINITY_DN24617_c0_g1_i1|m.415	Tge_TRINITY_DN41689_c0_g1_i1|m.522	Tms_TRINITY_DN30687_c0_g1_i1|m.498	Tpa_TRINITY_DN142736_c1_g1_i1|m.720	Tps_TRINITY_DN94830_c0_g1_i1|m.571	Tsi_TRINITY_DN28065_c0_g1_i1|m.469	0
OG00250	0	0	Tcm_TRINITY_DN106341_c0_g1_i1|m.686	Tdi_TRINITY_DN27142_c0_g1_i1|m.452	Tge_TRINITY_DN42513_c0_g2_i1|m.551	0	Tpa_TRINITY_DN141357_c0_g1_i2|m.604	0	Tsi_TRINITY_DN17637_c0_g1_i1|m.530	0
OG00251	Tbi_TRINITY_DN68747_c2_g3_i4|m.188	Tce_TRINITY_DN105052_c0_g1_i1|m.331	Tcm_TRINITY_DN106619_c0_g1_i1|m.1194	0	Tge_TRINITY_DN46051_c0_g1_i2|m.358	0	0	Tps_TRINITY_DN88598_c0_g2_i2|m.323	Tsi_TRINITY_DN29935_c0_g2_i3|m.260	Tte_TRINITY_DN26028_c0_g2_i2|m.321
OG00252	Tbi_TRINITY_DN63283_c0_g2_i1|m.848	0	0	Tdi_TRINITY_DN26611_c0_g1_i1|m.809	0	Tms_TRINITY_DN30288_c0_g2_i1|m.490	0	Tps_TRINITY_DN84541_c0_g2_i1|m.582	Tsi_TRINITY_DN26809_c0_g3_i1|m.1237	Tte_TRINITY_DN28585_c0_g3_i3|m.589
OG00253	0	Tce_TRINITY_DN107193_c0_g1_i9|m.267	0	Tdi_TRINITY_DN31145_c8_g1_i1|m.139	0	Tms_TRINITY_DN30363_c0_g1_i2|m.243	Tpa_TRINITY_DN143399_c1_g1_i1|m.219	Tps_TRINITY_DN95886_c2_g1_i5|m.170	0	0
OG00254	0	Tce_TRINITY_DN103811_c0_g1_i4|m.515	0	0	0	Tms_TRINITY_DN20587_c0_g1_i1|m.420	0	0	0	0
OG00255	0	Tce_TRINITY_DN104743_c0_g1_i1|m.486	Tcm_TRINITY_DN98754_c0_g3_i1|m.422	0	0	Tms_TRINITY_DN14757_c0_g2_i1|m.1234	0	0	0	0
OG00256	Tbi_TRINITY_DN47536_c0_g1_i1|m.1731	Tce_TRINITY_DN106013_c0_g1_i1|m.275	Tcm_TRINITY_DN88846_c0_g1_i2|m.437	0	0	Tms_TRINITY_DN29268_c0_g1_i1|m.423	Tpa_TRINITY_DN134539_c9_g1_i2|m.430	Tps_TRINITY_DN94083_c0_g1_i1|m.293	Tsi_TRINITY_DN29245_c0_g1_i1|m.501	Tte_TRINITY_DN12623_c0_g1_i1|m.1854
OG00257	Tbi_TRINITY_DN70310_c0_g1_i1|m.385	Tce_TRINITY_DN107040_c0_g1_i1|m.436	0	0	Tge_TRINITY_DN37004_c0_g2_i1|m.1058	0	Tpa_TRINITY_DN142558_c0_g3_i1|m.1542	0	0	Tte_TRINITY_DN13808_c0_g1_i2|m.692
OG00258	Tbi_TRINITY_DN70419_c0_g1_i1|m.477	0	0	0	0	Tms_TRINITY_DN31697_c1_g4_i1|m.214	Tpa_TRINITY_DN142342_c0_g1_i1|m.970	Tps_TRINITY_DN95820_c0_g2_i1|m.493	0	0
OG00259	0	0	0	0	0	0	Tpa_TRINITY_DN143314_c1_g1_i1|m.315	0	0	Tte_TRINITY_DN17456_c0_g1_i1|m.499
OG00260	0	Tce_TRINITY_DN107784_c2_g7_i1|m.402	Tcm_TRINITY_DN107869_c4_g1_i2|m.656	0	0	Tms_TRINITY_DN31852_c0_g1_i1|m.260	Tpa_TRINITY_DN143350_c5_g1_i3|m.615	Tps_TRINITY_DN96041_c3_g2_i1|m.652	Tsi_TRINITY_DN32089_c0_g1_i1|m.169	Tte_TRINITY_DN29737_c0_g1_i6|m.298
OG00261	0	Tce_TRINITY_DN106450_c1_g1_i1|m.998	Tcm_TRINITY_DN106183_c0_g2_i1|m.836	Tdi_TRINITY_DN31896_c0_g1_i1|m.732	Tge_TRINITY_DN47994_c0_g2_i1|m.197	Tms_TRINITY_DN22111_c0_g1_i1|m.178	0	Tps_TRINITY_DN94203_c0_g1_i1|m.729	0	0
OG00262	Tbi_TRINITY_DN69057_c0_g1_i1|m.405	Tce_TRINITY_DN106822_c0_g1_i2|m.134	Tcm_TRINITY_DN104339_c0_g1_i3|m.119	0	0	Tms_TRINITY_DN27439_c0_g1_i1|m.111	0	Tps_TRINITY_DN94116_c0_g2_i2|m.138	0	Tte_TRINITY_DN26206_c0_g1_i1|m.308
OG00263	0	0	Tcm_TRINITY_DN106057_c0_g2_i1|m.556	Tdi_TRINITY_DN28464_c0_g1_i1|m.219	Tge_TRINITY_DN47076_c0_g1_i2|m.438	0	Tpa_TRINITY_DN138693_c0_g1_i3|m.620	Tps_TRINITY_DN95849_c2_g2_i2|m.252	0	Tte_TRINITY_DN27815_c0_g1_i1|m.352
OG00264	Tbi_TRINITY_DN63506_c0_g1_i1|m.1050	Tce_TRINITY_DN105321_c0_g2_i1|m.526	Tcm_TRINITY_DN104513_c0_g3_i1|m.517	0	Tge_TRINITY_DN46136_c1_g1_i1|m.359	Tms_TRINITY_DN31143_c0_g1_i2|m.503	Tpa_TRINITY_DN142914_c0_g1_i1|m.417	Tps_TRINITY_DN76197_c0_g3_i1|m.529	Tsi_TRINITY_DN10028_c0_g1_i1|m.508	Tte_TRINITY_DN24137_c0_g1_i1|m.442
OG00265	Tbi_TRINITY_DN69852_c0_g1_i3|m.500	Tce_TRINITY_DN105159_c2_g1_i1|m.537	Tcm_TRINITY_DN100836_c0_g1_i1|m.581	Tdi_TRINITY_DN32144_c0_g2_i2|m.327	Tge_TRINITY_DN46763_c6_g2_i1|m.465	Tms_TRINITY_DN26720_c0_g2_i1|m.478	Tpa_TRINITY_DN141788_c2_g1_i2|m.742	Tps_TRINITY_DN93784_c0_g1_i2|m.552	Tsi_TRINITY_DN26607_c0_g1_i1|m.491	Tte_TRINITY_DN25859_c0_g1_i2|m.539
OG00266	0	0	0	0	Tge_TRINITY_DN47496_c0_g2_i2|m.109	0	Tpa_TRINITY_DN143151_c0_g2_i1|m.622	0	0	0
OG00267	Tbi_TRINITY_DN69146_c4_g2_i4|m.127	0	Tcm_TRINITY_DN107502_c0_g1_i1|m.805	0	Tge_TRINITY_DN45692_c0_g2_i1|m.323	Tms_TRINITY_DN30605_c0_g1_i7|m.527	Tpa_TRINITY_DN141349_c0_g1_i1|m.699	Tps_TRINITY_DN92695_c0_g1_i2|m.142	Tsi_TRINITY_DN30237_c0_g1_i1|m.410	Tte_TRINITY_DN26608_c0_g1_i3|m.381
OG00268	0	0	Tcm_TRINITY_DN107216_c1_g1_i2|m.463	0	0	Tms_TRINITY_DN40718_c0_g1_i1|m.511	0	Tps_TRINITY_DN89485_c0_g1_i1|m.423	Tsi_TRINITY_DN29725_c0_g2_i1|m.489	Tte_TRINITY_DN25019_c2_g1_i1|m.616
OG00269	Tbi_TRINITY_DN72087_c0_g1_i1|m.293	0	Tcm_TRINITY_DN107588_c0_g1_i6|m.185	Tdi_TRINITY_DN32067_c0_g1_i1|m.385	Tge_TRINITY_DN47384_c0_g1_i1|m.258	Tms_TRINITY_DN31438_c0_g1_i2|m.125	Tpa_TRINITY_DN143238_c1_g1_i4|m.331	Tps_TRINITY_DN95128_c0_g1_i1|m.539	Tsi_TRINITY_DN31484_c0_g1_i2|m.1484	Tte_TRINITY_DN25760_c0_g1_i1|m.334
OG00270	0	0	0	Tdi_TRINITY_DN27501_c0_g1_i1|m.518	0	Tms_TRINITY_DN28642_c0_g1_i1|m.318	0	0	Tsi_TRINITY_DN30564_c0_g1_i1|m.604	0
OG00271	Tbi_TRINITY_DN70705_c0_g1_i1|m.580	0	Tcm_TRINITY_DN107170_c0_g1_i1|m.323	0	0	0	Tpa_TRINITY_DN141057_c0_g3_i1|m.621	Tps_TRINITY_DN95007_c0_g1_i2|m.295	Tsi_TRINITY_DN18045_c0_g1_i1|m.265	Tte_TRINITY_DN47864_c0_g1_i1|m.1386
OG00272	Tbi_TRINITY_DN56770_c0_g1_i2|m.729	Tce_TRINITY_DN103848_c0_g1_i1|m.726	Tcm_TRINITY_DN100087_c0_g1_i3|m.780	Tdi_TRINITY_DN20927_c0_g1_i1|m.286	Tge_TRINITY_DN45416_c0_g2_i2|m.685	Tms_TRINITY_DN28104_c0_g1_i1|m.718	Tpa_TRINITY_DN141442_c0_g1_i1|m.967	Tps_TRINITY_DN95845_c0_g1_i1|m.852	Tsi_TRINITY_DN29789_c1_g1_i2|m.691	Tte_TRINITY_DN28675_c0_g1_i1|m.844
OG00273	Tbi_TRINITY_DN69910_c0_g1_i1|m.616	Tce_TRINITY_DN103329_c0_g1_i3|m.488	Tcm_TRINITY_DN107613_c0_g1_i2|m.998	Tdi_TRINITY_DN27169_c0_g2_i5|m.435	Tge_TRINITY_DN47199_c0_g1_i3|m.333	Tms_TRINITY_DN29160_c0_g1_i3|m.386	Tpa_TRINITY_DN142571_c0_g1_i3|m.661	Tps_TRINITY_DN77180_c0_g2_i4|m.696	Tsi_TRINITY_DN28361_c0_g2_i5|m.580	Tte_TRINITY_DN23447_c0_g1_i3|m.609
OG00274	Tbi_TRINITY_DN65596_c0_g1_i1|m.1009	0	0	Tdi_TRINITY_DN31101_c0_g1_i1|m.333	Tge_TRINITY_DN47667_c0_g1_i3|m.252	Tms_TRINITY_DN26617_c2_g1_i2|m.803	0	0	Tsi_TRINITY_DN24632_c0_g1_i1|m.639	Tte_TRINITY_DN26740_c0_g1_i3|m.456
OG00275	Tbi_TRINITY_DN68452_c0_g1_i4|m.341	Tce_TRINITY_DN107515_c0_g1_i1|m.188	Tcm_TRINITY_DN107264_c0_g2_i3|m.241	0	0	Tms_TRINITY_DN30220_c0_g2_i2|m.165	Tpa_TRINITY_DN142860_c0_g1_i1|m.256	Tps_TRINITY_DN92755_c3_g1_i1|m.317	Tsi_TRINITY_DN30042_c0_g1_i1|m.176	Tte_TRINITY_DN28199_c0_g1_i3|m.359
OG00276	0	0	Tcm_TRINITY_DN107428_c0_g1_i2|m.176	0	0	0	0	0	Tsi_TRINITY_DN19368_c0_g1_i1|m.521	0
OG00277	Tbi_TRINITY_DN68637_c1_g1_i1|m.490	0	0	Tdi_TRINITY_DN31167_c0_g2_i1|m.362	Tge_TRINITY_DN43217_c0_g1_i1|m.940	Tms_TRINITY_DN31605_c5_g1_i1|m.383	Tpa_TRINITY_DN141640_c1_g1_i1|m.582	0	Tsi_TRINITY_DN30364_c0_g2_i2|m.402	0
OG00278	Tbi_TRINITY_DN55232_c0_g1_i1|m.383	Tce_TRINITY_DN102472_c0_g1_i1|m.566	0	Tdi_TRINITY_DN30049_c0_g1_i1|m.578	0	0	Tpa_TRINITY_DN142804_c0_g1_i2|m.553	Tps_TRINITY_DN84835_c0_g1_i2|m.588	0	Tte_TRINITY_DN23883_c0_g2_i1|m.862
OG00279	Tbi_TRINITY_DN72081_c1_g1_i1|m.256	Tce_TRINITY_DN104099_c0_g1_i2|m.692	Tcm_TRINITY_DN97370_c0_g1_i1|m.655	0	Tge_TRINITY_DN45309_c0_g1_i1|m.161	0	Tpa_TRINITY_DN143327_c0_g3_i1|m.368	Tps_TRINITY_DN94689_c0_g1_i2|m.595	Tsi_TRINITY_DN17327_c0_g1_i1|m.755	Tte_TRINITY_DN15057_c0_g1_i1|m.211
OG00280	Tbi_TRINITY_DN66745_c0_g2_i1|m.505	0	0	0	Tge_TRINITY_DN44133_c0_g1_i2|m.958	0	Tpa_TRINITY_DN140470_c0_g2_i7|m.501	0	0	0
OG00281	Tbi_TRINITY_DN70377_c0_g1_i1|m.420	Tce_TRINITY_DN106885_c0_g1_i1|m.216	Tcm_TRINITY_DN107358_c0_g1_i3|m.507	Tdi_TRINITY_DN32338_c4_g11_i1|m.312	Tge_TRINITY_DN46669_c0_g1_i1|m.166	Tms_TRINITY_DN28000_c1_g2_i1|m.539	Tpa_TRINITY_DN143291_c0_g2_i1|m.399	Tps_TRINITY_DN87747_c0_g1_i1|m.464	Tsi_TRINITY_DN30815_c0_g2_i1|m.511	Tte_TRINITY_DN9790_c0_g1_i1|m.561
OG00282	Tbi_TRINITY_DN71640_c0_g1_i1|m.567	Tce_TRINITY_DN107613_c0_g1_i2|m.522	0	0	0	0	Tpa_TRINITY_DN142467_c0_g1_i1|m.540	0	0	0
OG00283	0	0	0	0	0	0	0	Tps_TRINITY_DN87294_c0_g1_i2|m.154	Tsi_TRINITY_DN60215_c0_g1_i1|m.558	0
OG00284	Tbi_TRINITY_DN71148_c0_g1_i1|m.631	0	Tcm_TRINITY_DN104482_c0_g2_i1|m.719	0	Tge_TRINITY_DN32972_c0_g1_i1|m.545	0	Tpa_TRINITY_DN141868_c0_g4_i1|m.1346	0	0	Tte_TRINITY_DN22450_c0_g1_i1|m.634
OG00285	0	0	0	Tdi_TRINITY_DN45290_c0_g1_i1|m.393	0	Tms_TRINITY_DN16997_c0_g1_i1|m.339	0	0	0	0
OG00286	Tbi_TRINITY_DN71808_c2_g2_i11|m.295	Tce_TRINITY_DN105841_c0_g1_i1|m.525	Tcm_TRINITY_DN107682_c1_g1_i4|m.599	Tdi_TRINITY_DN31135_c0_g4_i3|m.409	0	Tms_TRINITY_DN29339_c0_g1_i6|m.440	Tpa_TRINITY_DN143057_c1_g1_i1|m.344	Tps_TRINITY_DN95924_c2_g1_i1|m.633	Tsi_TRINITY_DN30370_c0_g1_i2|m.471	0
OG00287	0	Tce_TRINITY_DN106982_c0_g1_i2|m.95	0	0	0	Tms_TRINITY_DN20669_c0_g1_i1|m.759	Tpa_TRINITY_DN143119_c0_g1_i2|m.189	0	Tsi_TRINITY_DN24159_c0_g1_i2|m.243	0
OG00288	0	0	0	0	Tge_TRINITY_DN41200_c0_g2_i2|m.874	0	Tpa_TRINITY_DN142858_c0_g1_i2|m.558	Tps_TRINITY_DN95479_c0_g1_i2|m.250	0	0
OG00289	Tbi_TRINITY_DN67526_c0_g1_i1|m.495	Tce_TRINITY_DN102591_c0_g1_i6|m.407	Tcm_TRINITY_DN106959_c0_g1_i4|m.414	Tdi_TRINITY_DN30839_c0_g2_i14|m.365	Tge_TRINITY_DN46483_c0_g1_i3|m.302	Tms_TRINITY_DN30599_c0_g1_i1|m.283	Tpa_TRINITY_DN142158_c0_g4_i5|m.638	Tps_TRINITY_DN92353_c0_g2_i3|m.433	0	Tte_TRINITY_DN28478_c0_g1_i3|m.400
OG00290	Tbi_TRINITY_DN68739_c0_g1_i1|m.811	Tce_TRINITY_DN101413_c0_g3_i1|m.1479	0	Tdi_TRINITY_DN31213_c0_g1_i1|m.574	Tge_TRINITY_DN39660_c0_g1_i1|m.998	Tms_TRINITY_DN27827_c0_g1_i2|m.678	Tpa_TRINITY_DN129612_c0_g1_i2|m.754	Tps_TRINITY_DN94803_c0_g3_i1|m.764	0	Tte_TRINITY_DN5008_c0_g1_i1|m.900
OG00291	Tbi_TRINITY_DN71270_c0_g1_i1|m.741	0	Tcm_TRINITY_DN103733_c5_g1_i1|m.492	Tdi_TRINITY_DN39159_c0_g1_i1|m.1300	Tge_TRINITY_DN40980_c0_g1_i1|m.630	Tms_TRINITY_DN26923_c0_g1_i1|m.600	Tpa_TRINITY_DN143319_c0_g4_i1|m.1635	Tps_TRINITY_DN89280_c0_g1_i1|m.1519	Tsi_TRINITY_DN24786_c2_g1_i1|m.575	Tte_TRINITY_DN64742_c0_g1_i1|m.808
OG00292	Tbi_TRINITY_DN66573_c0_g1_i1|m.429	Tce_TRINITY_DN104250_c2_g1_i1|m.572	Tcm_TRINITY_DN107130_c0_g1_i3|m.481	Tdi_TRINITY_DN17413_c0_g1_i1|m.506	Tge_TRINITY_DN47786_c0_g1_i1|m.549	Tms_TRINITY_DN28675_c0_g1_i1|m.485	Tpa_TRINITY_DN142701_c0_g1_i2|m.603	Tps_TRINITY_DN94161_c0_g1_i2|m.432	Tsi_TRINITY_DN59995_c0_g1_i1|m.1520	0
OG00293	Tbi_TRINITY_DN67731_c0_g1_i3|m.595	Tce_TRINITY_DN106969_c0_g1_i1|m.542	0	0	Tge_TRINITY_DN46280_c0_g1_i2|m.525	0	Tpa_TRINITY_DN142991_c0_g1_i1|m.813	0	Tsi_TRINITY_DN31685_c0_g1_i1|m.560	0
OG00294	0	0	Tcm_TRINITY_DN104422_c0_g1_i2|m.838	Tdi_TRINITY_DN30556_c0_g1_i1|m.350	0	0	0	0	Tsi_TRINITY_DN29706_c0_g1_i3|m.536	0
OG00295	Tbi_TRINITY_DN72239_c0_g3_i2|m.159	0	Tcm_TRINITY_DN106941_c4_g1_i3|m.168	0	Tge_TRINITY_DN44890_c0_g1_i3|m.576	0	Tpa_TRINITY_DN143379_c0_g1_i2|m.232	Tps_TRINITY_DN94943_c0_g2_i1|m.241	Tsi_TRINITY_DN30589_c0_g1_i1|m.198	Tte_TRINITY_DN22289_c0_g1_i1|m.655
OG00296	Tbi_TRINITY_DN69811_c1_g2_i1|m.366	0	0	Tdi_TRINITY_DN30847_c0_g1_i6|m.45	0	Tms_TRINITY_DN27805_c0_g1_i2|m.84	0	Tps_TRINITY_DN95915_c0_g1_i3|m.56	Tsi_TRINITY_DN29543_c0_g3_i1|m.68	0
OG00297	0	0	0	0	0	0	Tpa_TRINITY_DN142647_c0_g1_i1|m.413	0	0	Tte_TRINITY_DN10509_c0_g1_i1|m.918
OG00298	0	0	Tcm_TRINITY_DN107819_c1_g1_i1|m.705	0	0	0	0	Tps_TRINITY_DN95061_c0_g1_i1|m.162	0	0
OG00299	Tbi_TRINITY_DN70792_c0_g1_i2|m.338	Tce_TRINITY_DN106454_c0_g3_i2|m.520	Tcm_TRINITY_DN106894_c0_g1_i1|m.485	Tdi_TRINITY_DN29237_c0_g1_i1|m.334	Tge_TRINITY_DN45293_c0_g1_i2|m.435	Tms_TRINITY_DN25071_c0_g1_i4|m.434	Tpa_TRINITY_DN142601_c1_g2_i1|m.1314	Tps_TRINITY_DN94038_c0_g1_i3|m.470	Tsi_TRINITY_DN25549_c0_g1_i6|m.379	Tte_TRINITY_DN19342_c0_g1_i2|m.437
OG00300	Tbi_TRINITY_DN71038_c0_g1_i1|m.2092	0	0	Tdi_TRINITY_DN14880_c0_g1_i1|m.554	0	0	0	0	Tsi_TRINITY_DN26962_c0_g1_i1|m.678	0
OG00301	Tbi_TRINITY_DN70846_c0_g1_i1|m.507	0	0	0	Tge_TRINITY_DN37580_c0_g1_i1|m.575	0	Tpa_TRINITY_DN130869_c0_g2_i3|m.444	0	0	0
OG00302	0	0	0	0	Tge_TRINITY_DN46954_c0_g2_i3|m.394	0	Tpa_TRINITY_DN142498_c0_g1_i1|m.627	0	0	0
OG00303	Tbi_TRINITY_DN71802_c0_g1_i1|m.625	Tce_TRINITY_DN104876_c0_g1_i3|m.651	Tcm_TRINITY_DN107503_c0_g1_i1|m.675	0	Tge_TRINITY_DN47855_c5_g1_i1|m.527	Tms_TRINITY_DN19085_c0_g1_i1|m.1091	Tpa_TRINITY_DN143034_c1_g1_i5|m.568	0	0	Tte_TRINITY_DN4048_c0_g2_i1|m.650
OG00304	Tbi_TRINITY_DN69614_c0_g1_i1|m.530	Tce_TRINITY_DN106024_c0_g1_i1|m.538	Tcm_TRINITY_DN103158_c0_g1_i1|m.547	Tdi_TRINITY_DN16284_c0_g1_i1|m.382	Tge_TRINITY_DN45465_c0_g1_i2|m.507	Tms_TRINITY_DN5274_c0_g1_i1|m.461	Tpa_TRINITY_DN142744_c0_g2_i1|m.1856	Tps_TRINITY_DN90644_c0_g1_i1|m.542	Tsi_TRINITY_DN29200_c0_g1_i1|m.407	Tte_TRINITY_DN15734_c0_g1_i1|m.563
OG00305	Tbi_TRINITY_DN43400_c0_g1_i1|m.376	Tce_TRINITY_DN82289_c0_g1_i1|m.405	Tcm_TRINITY_DN96877_c0_g1_i1|m.443	Tdi_TRINITY_DN31822_c0_g1_i1|m.229	Tge_TRINITY_DN35103_c0_g1_i1|m.481	Tms_TRINITY_DN29750_c1_g1_i1|m.442	Tpa_TRINITY_DN139720_c0_g1_i1|m.412	Tps_TRINITY_DN87821_c0_g1_i1|m.410	Tsi_TRINITY_DN2884_c0_g2_i1|m.320	Tte_TRINITY_DN18946_c0_g1_i1|m.399
OG00306	0	0	Tcm_TRINITY_DN104374_c0_g2_i2|m.598	0	0	0	0	0	Tsi_TRINITY_DN22913_c0_g1_i1|m.597	0
OG00307	0	Tce_TRINITY_DN105935_c0_g1_i3|m.266	Tcm_TRINITY_DN107465_c1_g1_i1|m.1373	0	Tge_TRINITY_DN45634_c0_g1_i2|m.1290	Tms_TRINITY_DN25888_c0_g1_i1|m.512	0	0	0	Tte_TRINITY_DN21403_c0_g1_i1|m.1592
OG00308	Tbi_TRINITY_DN70296_c1_g1_i2|m.498	Tce_TRINITY_DN99997_c0_g1_i2|m.918	Tcm_TRINITY_DN107363_c0_g1_i1|m.542	Tdi_TRINITY_DN32165_c9_g2_i1|m.343	Tge_TRINITY_DN45948_c8_g1_i2|m.451	Tms_TRINITY_DN12923_c0_g1_i1|m.792	Tpa_TRINITY_DN142880_c0_g1_i2|m.532	Tps_TRINITY_DN95322_c0_g1_i1|m.269	Tsi_TRINITY_DN31920_c4_g1_i1|m.221	Tte_TRINITY_DN27569_c2_g2_i1|m.537
OG00309	0	0	Tcm_TRINITY_DN107565_c0_g1_i2|m.107	0	0	0	0	0	0	Tte_TRINITY_DN26331_c0_g1_i5|m.351
OG00310	Tbi_TRINITY_DN54533_c0_g1_i2|m.866	Tce_TRINITY_DN99379_c0_g1_i1|m.833	Tcm_TRINITY_DN103946_c2_g1_i4|m.823	Tdi_TRINITY_DN30699_c0_g2_i3|m.524	Tge_TRINITY_DN43489_c0_g1_i1|m.1545	Tms_TRINITY_DN28777_c0_g1_i1|m.783	Tpa_TRINITY_DN131827_c0_g1_i1|m.757	Tps_TRINITY_DN90866_c0_g2_i2|m.825	Tsi_TRINITY_DN30077_c1_g1_i2|m.719	Tte_TRINITY_DN15987_c0_g1_i2|m.953
OG00311	Tbi_TRINITY_DN65288_c0_g1_i1|m.847	Tce_TRINITY_DN105047_c0_g1_i2|m.712	Tcm_TRINITY_DN107223_c0_g1_i1|m.862	Tdi_TRINITY_DN27028_c0_g2_i4|m.638	Tge_TRINITY_DN46410_c0_g1_i2|m.776	Tms_TRINITY_DN29946_c0_g1_i2|m.638	0	Tps_TRINITY_DN93505_c0_g1_i2|m.836	Tsi_TRINITY_DN31854_c0_g1_i2|m.759	Tte_TRINITY_DN23606_c0_g2_i1|m.949
OG00312	0	Tce_TRINITY_DN107678_c0_g2_i1|m.460	Tcm_TRINITY_DN107700_c2_g1_i2|m.676	Tdi_TRINITY_DN30486_c1_g2_i2|m.97	0	Tms_TRINITY_DN31061_c1_g3_i6|m.54	Tpa_TRINITY_DN143480_c1_g2_i3|m.162	Tps_TRINITY_DN95774_c0_g1_i1|m.599	Tsi_TRINITY_DN31849_c6_g2_i5|m.182	Tte_TRINITY_DN27743_c0_g1_i2|m.739
OG00313	Tbi_TRINITY_DN69648_c4_g1_i3|m.478	0	0	Tdi_TRINITY_DN30760_c0_g1_i8|m.247	0	0	0	0	0	Tte_TRINITY_DN28655_c0_g2_i4|m.368
OG00314	0	0	0	0	0	Tms_TRINITY_DN12375_c0_g1_i1|m.574	0	0	0	Tte_TRINITY_DN18050_c0_g1_i1|m.684
OG00315	0	Tce_TRINITY_DN104493_c0_g2_i5|m.771	Tcm_TRINITY_DN105838_c0_g1_i7|m.745	0	0	Tms_TRINITY_DN31278_c0_g3_i7|m.1636	0	0	Tsi_TRINITY_DN27619_c0_g2_i1|m.740	Tte_TRINITY_DN29088_c0_g1_i1|m.1647
OG00316	Tbi_TRINITY_DN71528_c0_g1_i1|m.207	0	0	0	0	0	0	0	Tsi_TRINITY_DN12446_c0_g1_i1|m.414	0
OG00317	Tbi_TRINITY_DN71753_c0_g1_i1|m.762	Tce_TRINITY_DN107205_c0_g1_i1|m.757	Tcm_TRINITY_DN104170_c0_g1_i2|m.787	Tdi_TRINITY_DN23048_c0_g1_i1|m.564	Tge_TRINITY_DN46048_c0_g1_i1|m.786	Tms_TRINITY_DN25839_c0_g1_i1|m.653	Tpa_TRINITY_DN143060_c1_g1_i1|m.834	0	Tsi_TRINITY_DN32000_c0_g1_i1|m.637	Tte_TRINITY_DN16145_c0_g1_i1|m.850
OG00318	Tbi_TRINITY_DN58601_c0_g1_i1|m.854	Tce_TRINITY_DN92969_c0_g1_i1|m.661	Tcm_TRINITY_DN102208_c0_g1_i2|m.669	Tdi_TRINITY_DN16223_c0_g1_i1|m.478	Tge_TRINITY_DN32939_c0_g1_i1|m.2119	Tms_TRINITY_DN18904_c0_g3_i1|m.552	Tpa_TRINITY_DN137368_c0_g2_i1|m.779	Tps_TRINITY_DN68611_c0_g1_i1|m.640	Tsi_TRINITY_DN9569_c0_g1_i1|m.505	Tte_TRINITY_DN19290_c0_g2_i1|m.915
OG00319	0	0	0	0	Tge_TRINITY_DN47691_c0_g1_i3|m.562	0	Tpa_TRINITY_DN128939_c1_g1_i2|m.663	0	Tsi_TRINITY_DN1734_c0_g1_i1|m.568	0
OG00320	Tbi_TRINITY_DN67052_c0_g1_i1|m.390	Tce_TRINITY_DN104739_c0_g1_i1|m.429	Tcm_TRINITY_DN107301_c0_g1_i1|m.456	Tdi_TRINITY_DN21053_c0_g1_i1|m.317	Tge_TRINITY_DN47254_c0_g1_i1|m.538	Tms_TRINITY_DN30429_c0_g2_i3|m.327	0	0	Tsi_TRINITY_DN30410_c0_g1_i1|m.609	Tte_TRINITY_DN26160_c0_g1_i1|m.445
OG00321	Tbi_TRINITY_DN69011_c0_g1_i3|m.659	Tce_TRINITY_DN105771_c0_g1_i4|m.750	Tcm_TRINITY_DN104055_c0_g1_i2|m.802	0	Tge_TRINITY_DN46411_c0_g1_i3|m.602	0	Tpa_TRINITY_DN142838_c0_g1_i4|m.606	0	Tsi_TRINITY_DN27893_c0_g1_i4|m.751	Tte_TRINITY_DN28287_c0_g2_i3|m.761
OG00322	Tbi_TRINITY_DN69303_c0_g4_i6|m.277	0	Tcm_TRINITY_DN105601_c0_g1_i3|m.860	Tdi_TRINITY_DN29697_c0_g2_i10|m.523	Tge_TRINITY_DN46939_c0_g1_i3|m.308	Tms_TRINITY_DN31307_c0_g1_i1|m.608	0	Tps_TRINITY_DN87682_c0_g2_i6|m.689	Tsi_TRINITY_DN24524_c1_g2_i8|m.603	Tte_TRINITY_DN24150_c0_g1_i6|m.284
OG00323	0	Tce_TRINITY_DN82446_c2_g1_i1|m.746	0	Tdi_TRINITY_DN26627_c0_g1_i1|m.698	0	0	0	Tps_TRINITY_DN85652_c0_g1_i6|m.300	Tsi_TRINITY_DN10710_c0_g1_i1|m.645	0
OG00324	0	0	0	Tdi_TRINITY_DN32052_c0_g2_i2|m.484	0	0	0	Tps_TRINITY_DN95879_c0_g1_i4|m.523	Tsi_TRINITY_DN31943_c0_g1_i1|m.870	0
OG00325	Tbi_TRINITY_DN71666_c0_g1_i5|m.213	Tce_TRINITY_DN105531_c0_g1_i1|m.156	Tcm_TRINITY_DN107192_c0_g1_i2|m.337	Tdi_TRINITY_DN29501_c0_g1_i5|m.331	Tge_TRINITY_DN45937_c0_g1_i2|m.1205	Tms_TRINITY_DN30804_c0_g1_i4|m.533	0	Tps_TRINITY_DN94564_c0_g1_i6|m.392	Tsi_TRINITY_DN2787_c0_g2_i1|m.1719	Tte_TRINITY_DN29625_c0_g2_i5|m.645
OG00326	0	0	0	Tdi_TRINITY_DN32007_c0_g1_i2|m.346	0	Tms_TRINITY_DN25347_c0_g1_i6|m.356	Tpa_TRINITY_DN142525_c1_g4_i1|m.888	0	Tsi_TRINITY_DN27171_c0_g1_i4|m.372	0
OG00327	0	0	0	0	Tge_TRINITY_DN47461_c0_g1_i4|m.133	Tms_TRINITY_DN26551_c0_g1_i1|m.714	Tpa_TRINITY_DN143083_c0_g2_i5|m.787	0	Tsi_TRINITY_DN29680_c0_g1_i2|m.298	0
OG00328	Tbi_TRINITY_DN71887_c0_g1_i2|m.379	Tce_TRINITY_DN106753_c0_g1_i1|m.974	Tcm_TRINITY_DN106811_c0_g1_i1|m.272	Tdi_TRINITY_DN31677_c0_g1_i2|m.683	Tge_TRINITY_DN46838_c0_g1_i1|m.412	Tms_TRINITY_DN28120_c0_g2_i2|m.845	Tpa_TRINITY_DN143247_c0_g2_i1|m.458	Tps_TRINITY_DN94966_c0_g2_i1|m.848	Tsi_TRINITY_DN27467_c0_g1_i1|m.206	Tte_TRINITY_DN21665_c0_g2_i1|m.407
OG00329	Tbi_TRINITY_DN71356_c0_g2_i1|m.783	Tce_TRINITY_DN93580_c0_g1_i1|m.783	Tcm_TRINITY_DN103315_c0_g1_i1|m.873	Tdi_TRINITY_DN15557_c0_g1_i2|m.621	0	Tms_TRINITY_DN19331_c0_g2_i1|m.674	0	Tps_TRINITY_DN91410_c0_g1_i1|m.769	Tsi_TRINITY_DN16878_c0_g1_i1|m.772	Tte_TRINITY_DN26925_c0_g1_i2|m.842
OG00330	Tbi_TRINITY_DN69750_c0_g1_i1|m.682	Tce_TRINITY_DN106793_c0_g1_i1|m.573	Tcm_TRINITY_DN106004_c0_g1_i2|m.652	0	Tge_TRINITY_DN47880_c6_g1_i1|m.698	Tms_TRINITY_DN20671_c0_g1_i2|m.495	Tpa_TRINITY_DN141691_c1_g1_i1|m.696	Tps_TRINITY_DN91032_c0_g1_i1|m.637	Tsi_TRINITY_DN26693_c1_g4_i1|m.584	Tte_TRINITY_DN13728_c0_g1_i1|m.816
OG00331	Tbi_TRINITY_DN70413_c0_g1_i1|m.676	Tce_TRINITY_DN100917_c0_g1_i1|m.680	Tcm_TRINITY_DN104538_c0_g1_i1|m.691	Tdi_TRINITY_DN16046_c0_g1_i2|m.487	Tge_TRINITY_DN47563_c0_g1_i1|m.593	Tms_TRINITY_DN28719_c0_g1_i1|m.576	Tpa_TRINITY_DN141540_c0_g2_i1|m.619	Tps_TRINITY_DN82783_c0_g1_i1|m.664	Tsi_TRINITY_DN4821_c0_g1_i1|m.571	Tte_TRINITY_DN49089_c0_g1_i1|m.726
OG00332	Tbi_TRINITY_DN71499_c1_g1_i2|m.798	Tce_TRINITY_DN103557_c1_g1_i2|m.403	Tcm_TRINITY_DN105807_c0_g1_i1|m.620	Tdi_TRINITY_DN14581_c0_g1_i1|m.533	Tge_TRINITY_DN42851_c1_g2_i2|m.663	Tms_TRINITY_DN27803_c0_g1_i3|m.342	Tpa_TRINITY_DN142448_c1_g5_i1|m.848	Tps_TRINITY_DN77274_c0_g2_i1|m.768	Tsi_TRINITY_DN26637_c1_g1_i1|m.475	Tte_TRINITY_DN28480_c0_g1_i1|m.705
OG00333	0	0	Tcm_TRINITY_DN107123_c0_g2_i1|m.320	Tdi_TRINITY_DN26666_c0_g1_i1|m.180	0	0	0	Tps_TRINITY_DN95555_c0_g1_i1|m.294	Tsi_TRINITY_DN18948_c0_g1_i1|m.532	Tte_TRINITY_DN63877_c0_g1_i1|m.2623
OG00334	0	0	0	0	0	Tms_TRINITY_DN55526_c0_g1_i1|m.626	Tpa_TRINITY_DN139984_c0_g1_i1|m.641	0	0	0
OG00335	0	Tce_TRINITY_DN106377_c0_g2_i1|m.790	0	0	Tge_TRINITY_DN46676_c0_g1_i1|m.1944	Tms_TRINITY_DN30515_c0_g3_i1|m.375	Tpa_TRINITY_DN138166_c0_g1_i3|m.1830	Tps_TRINITY_DN95694_c1_g4_i3|m.349	0	0
OG00336	Tbi_TRINITY_DN68098_c0_g1_i2|m.839	Tce_TRINITY_DN104988_c0_g1_i1|m.843	0	0	0	0	Tpa_TRINITY_DN142261_c0_g1_i3|m.775	0	0	0
OG00337	Tbi_TRINITY_DN69499_c0_g1_i2|m.642	Tce_TRINITY_DN98737_c0_g1_i1|m.430	Tcm_TRINITY_DN107014_c0_g1_i8|m.671	Tdi_TRINITY_DN32005_c0_g1_i4|m.500	Tge_TRINITY_DN37814_c0_g1_i3|m.805	Tms_TRINITY_DN29847_c0_g1_i1|m.569	Tpa_TRINITY_DN141576_c0_g1_i1|m.1064	Tps_TRINITY_DN95292_c0_g4_i4|m.675	Tsi_TRINITY_DN28379_c0_g1_i6|m.592	Tte_TRINITY_DN24915_c0_g2_i1|m.1414
OG00338	Tbi_TRINITY_DN71896_c0_g1_i3|m.453	0	Tcm_TRINITY_DN107347_c1_g1_i2|m.687	0	0	Tms_TRINITY_DN25127_c0_g1_i2|m.860	0	0	0	0
OG00339	Tbi_TRINITY_DN70457_c0_g1_i1|m.796	Tce_TRINITY_DN105604_c0_g1_i1|m.880	Tcm_TRINITY_DN105343_c0_g1_i1|m.888	Tdi_TRINITY_DN31525_c0_g1_i1|m.668	0	Tms_TRINITY_DN13929_c0_g1_i1|m.754	Tpa_TRINITY_DN141978_c0_g1_i2|m.788	Tps_TRINITY_DN91812_c0_g5_i1|m.859	Tsi_TRINITY_DN26480_c0_g1_i1|m.798	Tte_TRINITY_DN17317_c0_g1_i1|m.820
OG00340	Tbi_TRINITY_DN71508_c0_g1_i4|m.193	0	0	Tdi_TRINITY_DN31501_c0_g12_i3|m.92	0	Tms_TRINITY_DN31579_c0_g5_i3|m.167	0	0	0	0
OG00341	Tbi_TRINITY_DN70800_c0_g1_i1|m.516	Tce_TRINITY_DN104185_c1_g1_i1|m.559	Tcm_TRINITY_DN102696_c7_g1_i1|m.1755	Tdi_TRINITY_DN66023_c0_g1_i1|m.231	Tge_TRINITY_DN46213_c0_g1_i2|m.479	Tms_TRINITY_DN29702_c0_g2_i1|m.486	Tpa_TRINITY_DN143214_c0_g1_i3|m.1794	Tps_TRINITY_DN95171_c2_g1_i1|m.235	Tsi_TRINITY_DN19703_c0_g1_i1|m.2050	Tte_TRINITY_DN63980_c0_g1_i1|m.546
OG00342	Tbi_TRINITY_DN60687_c0_g1_i1|m.641	Tce_TRINITY_DN105191_c4_g1_i2|m.773	Tcm_TRINITY_DN106741_c1_g1_i1|m.416	0	Tge_TRINITY_DN47913_c1_g1_i2|m.356	Tms_TRINITY_DN29166_c2_g3_i1|m.859	Tpa_TRINITY_DN141460_c0_g1_i1|m.763	0	Tsi_TRINITY_DN31776_c9_g16_i1|m.1145	Tte_TRINITY_DN55801_c0_g1_i1|m.722
OG00343	0	0	Tcm_TRINITY_DN100067_c0_g1_i1|m.917	Tdi_TRINITY_DN14434_c0_g2_i1|m.661	Tge_TRINITY_DN39096_c0_g1_i1|m.1029	Tms_TRINITY_DN25543_c0_g1_i1|m.789	Tpa_TRINITY_DN140618_c0_g2_i1|m.1367	0	Tsi_TRINITY_DN26465_c0_g1_i1|m.1362	Tte_TRINITY_DN28202_c0_g1_i2|m.951
OG00344	Tbi_TRINITY_DN67110_c6_g1_i1|m.398	0	0	0	Tge_TRINITY_DN30043_c0_g1_i1|m.675	0	Tpa_TRINITY_DN141709_c0_g2_i2|m.453	0	0	Tte_TRINITY_DN16816_c0_g1_i1|m.644
OG00345	Tbi_TRINITY_DN70817_c1_g1_i1|m.297	Tce_TRINITY_DN104144_c0_g1_i4|m.498	Tcm_TRINITY_DN104687_c0_g1_i2|m.484	Tdi_TRINITY_DN1169_c0_g2_i1|m.275	Tge_TRINITY_DN42387_c0_g1_i2|m.353	Tms_TRINITY_DN30800_c0_g1_i1|m.645	Tpa_TRINITY_DN138479_c0_g1_i3|m.431	Tps_TRINITY_DN94801_c0_g1_i2|m.443	Tsi_TRINITY_DN25730_c0_g1_i1|m.374	Tte_TRINITY_DN28980_c0_g2_i1|m.429
OG00346	Tbi_TRINITY_DN67213_c1_g2_i1|m.544	Tce_TRINITY_DN106925_c1_g1_i1|m.381	Tcm_TRINITY_DN107515_c0_g1_i3|m.557	Tdi_TRINITY_DN31826_c6_g1_i1|m.304	Tge_TRINITY_DN47607_c0_g2_i1|m.449	Tms_TRINITY_DN24623_c0_g2_i1|m.271	Tpa_TRINITY_DN143177_c3_g5_i1|m.548	Tps_TRINITY_DN95872_c3_g3_i1|m.630	Tsi_TRINITY_DN32033_c12_g1_i1|m.363	Tte_TRINITY_DN26161_c0_g1_i1|m.580
OG00347	Tbi_TRINITY_DN68459_c0_g1_i1|m.821	Tce_TRINITY_DN104894_c3_g1_i1|m.835	Tcm_TRINITY_DN107378_c0_g2_i1|m.1696	Tdi_TRINITY_DN24001_c0_g2_i1|m.589	0	Tms_TRINITY_DN23478_c1_g1_i1|m.523	0	Tps_TRINITY_DN94455_c0_g3_i1|m.731	Tsi_TRINITY_DN28016_c1_g1_i1|m.685	Tte_TRINITY_DN28991_c0_g1_i6|m.869
OG00348	Tbi_TRINITY_DN34591_c0_g1_i1|m.1689	Tce_TRINITY_DN56243_c0_g1_i1|m.437	0	0	0	0	Tpa_TRINITY_DN124337_c0_g1_i1|m.484	Tps_TRINITY_DN59454_c0_g1_i1|m.1484	0	0
OG00349	0	Tce_TRINITY_DN103565_c0_g1_i3|m.583	0	0	0	0	Tpa_TRINITY_DN141264_c0_g3_i4|m.1000	Tps_TRINITY_DN95224_c0_g1_i2|m.724	Tsi_TRINITY_DN30544_c0_g1_i3|m.682	0
OG00350	0	0	0	0	Tge_TRINITY_DN47993_c4_g4_i1|m.877	0	0	0	0	Tte_TRINITY_DN27639_c1_g1_i6|m.1115
OG00351	0	0	Tcm_TRINITY_DN107735_c2_g9_i1|m.1884	Tdi_TRINITY_DN32359_c0_g2_i2|m.677	0	0	0	Tps_TRINITY_DN96004_c1_g1_i3|m.670	Tsi_TRINITY_DN32147_c0_g1_i1|m.526	Tte_TRINITY_DN29908_c0_g1_i3|m.780
OG00352	0	Tce_TRINITY_DN103990_c0_g1_i2|m.905	0	0	0	Tms_TRINITY_DN29510_c0_g2_i1|m.812	Tpa_TRINITY_DN141526_c0_g2_i2|m.824	Tps_TRINITY_DN95160_c0_g1_i1|m.1102	0	0
OG00353	Tbi_TRINITY_DN71611_c0_g1_i1|m.270	Tce_TRINITY_DN107651_c0_g1_i2|m.170	Tcm_TRINITY_DN107227_c0_g2_i2|m.626	Tdi_TRINITY_DN31393_c0_g1_i1|m.256	Tge_TRINITY_DN47514_c0_g2_i1|m.379	Tms_TRINITY_DN31087_c0_g1_i1|m.302	0	0	Tsi_TRINITY_DN30458_c5_g4_i1|m.493	Tte_TRINITY_DN26805_c0_g1_i4|m.482
OG00354	0	Tce_TRINITY_DN106401_c0_g1_i8|m.452	Tcm_TRINITY_DN106019_c3_g2_i3|m.1031	0	Tge_TRINITY_DN46485_c0_g1_i1|m.642	Tms_TRINITY_DN15060_c0_g1_i2|m.1388	Tpa_TRINITY_DN143364_c0_g1_i2|m.489	0	Tsi_TRINITY_DN22538_c0_g2_i1|m.350	Tte_TRINITY_DN28000_c0_g1_i12|m.777
OG00355	Tbi_TRINITY_DN69731_c0_g1_i1|m.410	Tce_TRINITY_DN103323_c1_g3_i2|m.385	Tcm_TRINITY_DN107021_c1_g1_i3|m.316	Tdi_TRINITY_DN23814_c0_g3_i1|m.292	Tge_TRINITY_DN47949_c0_g4_i1|m.230	Tms_TRINITY_DN25957_c0_g3_i2|m.661	Tpa_TRINITY_DN142245_c2_g1_i1|m.437	Tps_TRINITY_DN95741_c0_g1_i5|m.846	Tsi_TRINITY_DN25833_c0_g3_i1|m.562	Tte_TRINITY_DN23865_c0_g2_i4|m.392
OG00356	Tbi_TRINITY_DN67306_c0_g1_i2|m.584	0	Tcm_TRINITY_DN106556_c2_g1_i1|m.702	Tdi_TRINITY_DN29022_c0_g1_i1|m.509	Tge_TRINITY_DN47213_c0_g2_i5|m.1132	Tms_TRINITY_DN20516_c0_g2_i4|m.666	0	Tps_TRINITY_DN95208_c0_g1_i1|m.626	Tsi_TRINITY_DN52984_c0_g1_i1|m.640	Tte_TRINITY_DN21669_c0_g1_i1|m.725
OG00357	0	Tce_TRINITY_DN107325_c0_g1_i2|m.119	Tcm_TRINITY_DN107198_c0_g2_i2|m.162	0	Tge_TRINITY_DN46112_c0_g1_i1|m.188	Tms_TRINITY_DN30041_c0_g1_i1|m.124	Tpa_TRINITY_DN142638_c0_g6_i1|m.328	Tps_TRINITY_DN95667_c1_g1_i5|m.109	Tsi_TRINITY_DN28760_c0_g1_i3|m.462	Tte_TRINITY_DN118_c0_g1_i1|m.694
OG00358	0	0	0	0	0	Tms_TRINITY_DN18904_c0_g1_i1|m.548	0	0	Tsi_TRINITY_DN9569_c0_g2_i1|m.503	Tte_TRINITY_DN19290_c0_g1_i1|m.902
OG00359	0	Tce_TRINITY_DN107447_c0_g1_i1|m.214	0	0	0	0	Tpa_TRINITY_DN143225_c0_g1_i1|m.579	0	0	0
OG00360	0	Tce_TRINITY_DN107516_c0_g1_i2|m.427	0	0	0	0	Tpa_TRINITY_DN140243_c0_g1_i1|m.441	0	0	0
OG00361	Tbi_TRINITY_DN71081_c0_g1_i1|m.606	0	0	Tdi_TRINITY_DN28222_c6_g3_i1|m.1045	Tge_TRINITY_DN46891_c0_g1_i1|m.1336	0	0	0	Tsi_TRINITY_DN12477_c0_g1_i1|m.467	0
OG00362	0	0	Tcm_TRINITY_DN107660_c1_g1_i1|m.643	0	0	0	Tpa_TRINITY_DN142193_c0_g1_i4|m.706	0	Tsi_TRINITY_DN32104_c0_g1_i2|m.636	0
OG00363	0	0	Tcm_TRINITY_DN102309_c0_g1_i2|m.918	0	0	0	0	0	Tsi_TRINITY_DN18117_c0_g1_i1|m.828	0
OG00364	Tbi_TRINITY_DN70488_c0_g1_i1|m.954	Tce_TRINITY_DN104128_c3_g1_i2|m.992	Tcm_TRINITY_DN102032_c0_g1_i3|m.837	0	0	Tms_TRINITY_DN30671_c0_g2_i2|m.865	Tpa_TRINITY_DN142753_c0_g1_i2|m.605	Tps_TRINITY_DN95156_c0_g1_i2|m.783	Tsi_TRINITY_DN24247_c0_g2_i1|m.710	0
OG00365	0	Tce_TRINITY_DN107794_c1_g1_i3|m.682	0	0	0	Tms_TRINITY_DN31832_c0_g2_i8|m.206	Tpa_TRINITY_DN143144_c0_g1_i2|m.657	Tps_TRINITY_DN95505_c0_g3_i2|m.680	0	Tte_TRINITY_DN29891_c0_g1_i3|m.857
OG00366	0	0	Tcm_TRINITY_DN107224_c0_g1_i5|m.401	0	Tge_TRINITY_DN44635_c0_g1_i2|m.376	0	Tpa_TRINITY_DN139875_c0_g1_i2|m.502	0	Tsi_TRINITY_DN28382_c0_g1_i2|m.284	0
OG00367	0	Tce_TRINITY_DN104083_c1_g1_i1|m.533	Tcm_TRINITY_DN106863_c2_g1_i2|m.789	Tdi_TRINITY_DN23779_c0_g1_i1|m.491	0	0	Tpa_TRINITY_DN143095_c1_g1_i1|m.642	Tps_TRINITY_DN95230_c0_g1_i1|m.858	Tsi_TRINITY_DN26631_c0_g1_i1|m.337	Tte_TRINITY_DN27728_c4_g1_i2|m.675
OG00368	Tbi_TRINITY_DN71946_c1_g1_i3|m.577	Tce_TRINITY_DN105678_c1_g1_i3|m.780	0	Tdi_TRINITY_DN28278_c0_g1_i4|m.459	Tge_TRINITY_DN44741_c0_g1_i3|m.482	Tms_TRINITY_DN26937_c0_g1_i2|m.669	0	Tps_TRINITY_DN94026_c2_g1_i2|m.644	Tsi_TRINITY_DN28504_c0_g1_i2|m.525	Tte_TRINITY_DN27136_c0_g1_i1|m.544
OG00369	Tbi_TRINITY_DN72013_c0_g1_i1|m.920	Tce_TRINITY_DN106159_c0_g1_i3|m.650	0	Tdi_TRINITY_DN31322_c0_g1_i1|m.704	0	Tms_TRINITY_DN31391_c1_g1_i3|m.611	0	0	Tsi_TRINITY_DN30151_c0_g1_i2|m.1019	0
OG00370	Tbi_TRINITY_DN71203_c0_g1_i3|m.543	Tce_TRINITY_DN106008_c0_g1_i1|m.565	Tcm_TRINITY_DN106836_c0_g1_i1|m.590	Tdi_TRINITY_DN30422_c0_g1_i2|m.534	Tge_TRINITY_DN47937_c4_g1_i6|m.1055	Tms_TRINITY_DN23445_c0_g2_i1|m.615	Tpa_TRINITY_DN139269_c0_g2_i1|m.976	Tps_TRINITY_DN95629_c0_g1_i6|m.611	Tsi_TRINITY_DN31696_c5_g2_i4|m.614	Tte_TRINITY_DN21714_c0_g1_i1|m.553
OG00371	Tbi_TRINITY_DN70999_c0_g1_i2|m.830	0	0	0	0	Tms_TRINITY_DN32139_c0_g1_i1|m.760	Tpa_TRINITY_DN141939_c0_g1_i1|m.755	0	0	Tte_TRINITY_DN11554_c0_g2_i1|m.866
OG00372	Tbi_TRINITY_DN69780_c0_g1_i2|m.889	Tce_TRINITY_DN107425_c0_g1_i2|m.911	0	Tdi_TRINITY_DN24152_c0_g1_i1|m.676	Tge_TRINITY_DN46122_c0_g1_i1|m.838	Tms_TRINITY_DN20578_c0_g1_i1|m.761	Tpa_TRINITY_DN142429_c0_g4_i1|m.1070	Tps_TRINITY_DN94680_c0_g1_i1|m.902	Tsi_TRINITY_DN18952_c0_g1_i1|m.830	Tte_TRINITY_DN27715_c0_g1_i1|m.967
OG00373	Tbi_TRINITY_DN70469_c2_g1_i5|m.633	Tce_TRINITY_DN102457_c0_g1_i1|m.629	Tcm_TRINITY_DN98221_c0_g1_i1|m.941	Tdi_TRINITY_DN25720_c0_g1_i1|m.522	Tge_TRINITY_DN46922_c0_g1_i1|m.901	Tms_TRINITY_DN16919_c0_g1_i1|m.622	Tpa_TRINITY_DN141670_c0_g1_i2|m.975	Tps_TRINITY_DN95415_c0_g2_i1|m.693	Tsi_TRINITY_DN22832_c0_g2_i1|m.773	Tte_TRINITY_DN55575_c0_g1_i1|m.930
OG00374	0	0	0	Tdi_TRINITY_DN32246_c0_g1_i1|m.364	0	0	0	Tps_TRINITY_DN95959_c0_g1_i3|m.336	0	0
OG00375	0	0	0	Tdi_TRINITY_DN30008_c0_g1_i1|m.679	Tge_TRINITY_DN40950_c0_g1_i3|m.608	Tms_TRINITY_DN29325_c0_g2_i4|m.895	0	0	Tsi_TRINITY_DN28051_c0_g1_i3|m.683	Tte_TRINITY_DN26632_c0_g1_i3|m.473
OG00376	0	0	Tcm_TRINITY_DN107256_c0_g1_i1|m.880	Tdi_TRINITY_DN23596_c0_g3_i1|m.594	Tge_TRINITY_DN47695_c0_g1_i1|m.425	0	Tpa_TRINITY_DN137316_c1_g1_i8|m.518	0	Tsi_TRINITY_DN26923_c0_g2_i1|m.840	Tte_TRINITY_DN8865_c0_g1_i1|m.494
OG00377	0	Tce_TRINITY_DN95134_c0_g1_i1|m.487	0	0	Tge_TRINITY_DN61042_c0_g1_i1|m.1597	0	Tpa_TRINITY_DN139456_c0_g2_i1|m.466	Tps_TRINITY_DN93960_c0_g3_i1|m.1276	0	Tte_TRINITY_DN25787_c0_g1_i1|m.937
OG00378	0	Tce_TRINITY_DN98271_c1_g1_i1|m.924	Tcm_TRINITY_DN105906_c0_g1_i1|m.928	Tdi_TRINITY_DN31686_c0_g1_i1|m.754	Tge_TRINITY_DN46288_c1_g1_i7|m.855	Tms_TRINITY_DN26967_c0_g1_i1|m.858	Tpa_TRINITY_DN142720_c0_g1_i1|m.832	Tps_TRINITY_DN93252_c0_g1_i4|m.896	Tsi_TRINITY_DN25715_c0_g1_i2|m.829	Tte_TRINITY_DN27597_c0_g2_i1|m.982
OG00379	Tbi_TRINITY_DN68060_c0_g1_i1|m.801	Tce_TRINITY_DN106522_c4_g1_i1|m.883	Tcm_TRINITY_DN105114_c1_g1_i1|m.877	Tdi_TRINITY_DN52533_c0_g1_i1|m.634	Tge_TRINITY_DN46558_c0_g1_i1|m.794	Tms_TRINITY_DN21398_c2_g1_i1|m.723	0	Tps_TRINITY_DN92009_c0_g1_i1|m.816	Tsi_TRINITY_DN29513_c1_g1_i1|m.785	Tte_TRINITY_DN2067_c0_g1_i1|m.863
OG00380	Tbi_TRINITY_DN55902_c0_g1_i3|m.651	0	Tcm_TRINITY_DN102998_c0_g1_i1|m.458	Tdi_TRINITY_DN29105_c0_g1_i1|m.454	Tge_TRINITY_DN46150_c0_g1_i2|m.573	Tms_TRINITY_DN23386_c0_g1_i2|m.530	0	Tps_TRINITY_DN92959_c0_g1_i3|m.743	Tsi_TRINITY_DN21431_c0_g1_i2|m.664	Tte_TRINITY_DN23531_c0_g1_i4|m.403
OG00381	Tbi_TRINITY_DN71944_c0_g1_i2|m.526	Tce_TRINITY_DN107498_c0_g1_i1|m.419	Tcm_TRINITY_DN107556_c1_g1_i1|m.603	0	0	Tms_TRINITY_DN25523_c0_g1_i1|m.572	0	0	Tsi_TRINITY_DN39681_c0_g1_i1|m.897	Tte_TRINITY_DN27084_c1_g1_i1|m.395
OG00382	0	0	Tcm_TRINITY_DN105762_c1_g1_i2|m.886	Tdi_TRINITY_DN29663_c0_g1_i2|m.282	0	0	0	0	0	0
OG00383	0	0	0	0	0	0	Tpa_TRINITY_DN143053_c0_g2_i4|m.778	Tps_TRINITY_DN95320_c1_g1_i1|m.384	0	0
OG00384	Tbi_TRINITY_DN71191_c0_g1_i4|m.408	0	Tcm_TRINITY_DN106898_c0_g1_i6|m.466	0	0	Tms_TRINITY_DN22477_c0_g2_i1|m.1337	Tpa_TRINITY_DN143417_c1_g2_i2|m.157	0	Tsi_TRINITY_DN31836_c0_g1_i2|m.334	Tte_TRINITY_DN27630_c0_g2_i4|m.419
OG00385	Tbi_TRINITY_DN53903_c0_g1_i1|m.340	Tce_TRINITY_DN104700_c0_g1_i4|m.360	0	Tdi_TRINITY_DN39128_c0_g1_i1|m.464	Tge_TRINITY_DN47916_c0_g1_i1|m.314	Tms_TRINITY_DN25969_c0_g1_i1|m.640	Tpa_TRINITY_DN142352_c0_g3_i4|m.372	Tps_TRINITY_DN92556_c0_g1_i1|m.360	Tsi_TRINITY_DN28079_c0_g1_i1|m.323	Tte_TRINITY_DN23441_c0_g1_i1|m.824
OG00386	Tbi_TRINITY_DN50757_c0_g1_i1|m.1003	Tce_TRINITY_DN107218_c2_g2_i1|m.813	Tcm_TRINITY_DN106772_c1_g1_i1|m.940	Tdi_TRINITY_DN26466_c0_g1_i1|m.687	Tge_TRINITY_DN39774_c0_g1_i1|m.926	Tms_TRINITY_DN30128_c0_g1_i2|m.717	Tpa_TRINITY_DN133155_c3_g1_i2|m.623	Tps_TRINITY_DN85621_c0_g1_i1|m.979	Tsi_TRINITY_DN28862_c0_g1_i1|m.706	Tte_TRINITY_DN24130_c0_g1_i1|m.1114
OG00387	0	0	0	0	Tge_TRINITY_DN44480_c0_g1_i1|m.558	0	Tpa_TRINITY_DN142683_c0_g2_i2|m.551	0	0	Tte_TRINITY_DN72482_c0_g1_i1|m.662
OG00388	0	0	Tcm_TRINITY_DN105755_c0_g1_i9|m.282	Tdi_TRINITY_DN30990_c0_g2_i31|m.1043	Tge_TRINITY_DN46761_c0_g1_i7|m.682	0	Tpa_TRINITY_DN137128_c0_g1_i4|m.274	0	0	0
OG00389	0	0	Tcm_TRINITY_DN104455_c1_g1_i1|m.165	Tdi_TRINITY_DN18951_c0_g2_i1|m.103	Tge_TRINITY_DN40284_c0_g1_i1|m.825	Tms_TRINITY_DN27131_c0_g1_i1|m.813	0	Tps_TRINITY_DN93170_c2_g1_i2|m.168	Tsi_TRINITY_DN26380_c0_g1_i1|m.651	Tte_TRINITY_DN23737_c0_g1_i1|m.962
OG00390	Tbi_TRINITY_DN70636_c0_g1_i1|m.1072	Tce_TRINITY_DN106341_c0_g1_i2|m.776	Tcm_TRINITY_DN105090_c0_g2_i3|m.1412	0	Tge_TRINITY_DN44484_c0_g1_i1|m.1013	Tms_TRINITY_DN29978_c0_g1_i1|m.680	Tpa_TRINITY_DN140529_c0_g1_i1|m.957	Tps_TRINITY_DN81739_c0_g1_i1|m.1281	0	Tte_TRINITY_DN27166_c0_g1_i1|m.1138
OG00391	0	0	Tcm_TRINITY_DN106771_c4_g1_i2|m.811	0	0	0	0	0	Tsi_TRINITY_DN30029_c0_g1_i5|m.531	Tte_TRINITY_DN18728_c0_g1_i2|m.672
OG00392	0	Tce_TRINITY_DN106416_c0_g1_i4|m.535	0	0	0	Tms_TRINITY_DN30806_c0_g1_i3|m.467	Tpa_TRINITY_DN142387_c1_g1_i1|m.1006	Tps_TRINITY_DN95876_c1_g3_i4|m.942	Tsi_TRINITY_DN29994_c0_g1_i5|m.776	Tte_TRINITY_DN28338_c0_g1_i2|m.595
OG00393	Tbi_TRINITY_DN67376_c0_g1_i1|m.705	Tce_TRINITY_DN97099_c0_g1_i2|m.623	Tcm_TRINITY_DN104490_c0_g1_i1|m.649	Tdi_TRINITY_DN26634_c0_g1_i1|m.662	Tge_TRINITY_DN37544_c0_g1_i1|m.626	Tms_TRINITY_DN6099_c0_g2_i1|m.535	Tpa_TRINITY_DN141327_c1_g1_i7|m.671	Tps_TRINITY_DN82798_c0_g1_i1|m.782	Tsi_TRINITY_DN45892_c0_g1_i1|m.533	Tte_TRINITY_DN25922_c0_g2_i1|m.475
OG00394	0	Tce_TRINITY_DN104227_c0_g1_i2|m.174	Tcm_TRINITY_DN104129_c0_g1_i1|m.468	0	0	Tms_TRINITY_DN29759_c0_g1_i3|m.329	0	Tps_TRINITY_DN93232_c1_g1_i1|m.431	Tsi_TRINITY_DN21213_c0_g1_i1|m.1300	Tte_TRINITY_DN24025_c0_g1_i2|m.901
OG00395	Tbi_TRINITY_DN70131_c0_g1_i4|m.1379	Tce_TRINITY_DN107190_c3_g1_i2|m.519	Tcm_TRINITY_DN106987_c0_g2_i2|m.775	Tdi_TRINITY_DN29984_c0_g4_i2|m.488	Tge_TRINITY_DN47900_c1_g1_i1|m.337	Tms_TRINITY_DN29907_c0_g3_i3|m.460	Tpa_TRINITY_DN142768_c1_g3_i2|m.719	Tps_TRINITY_DN95865_c1_g6_i1|m.756	Tsi_TRINITY_DN31918_c1_g2_i6|m.355	0
OG00396	0	0	Tcm_TRINITY_DN107136_c1_g1_i2|m.324	0	0	0	0	Tps_TRINITY_DN95802_c0_g2_i1|m.285	0	Tte_TRINITY_DN23908_c0_g1_i3|m.622
OG00397	Tbi_TRINITY_DN64348_c0_g1_i2|m.116	Tce_TRINITY_DN99432_c0_g1_i1|m.118	Tcm_TRINITY_DN100275_c0_g1_i2|m.131	Tdi_TRINITY_DN30185_c0_g1_i3|m.205	Tge_TRINITY_DN47604_c0_g1_i3|m.134	Tms_TRINITY_DN30261_c0_g2_i2|m.181	Tpa_TRINITY_DN130423_c0_g1_i2|m.221	Tps_TRINITY_DN90102_c0_g3_i4|m.322	Tsi_TRINITY_DN28762_c0_g1_i2|m.126	Tte_TRINITY_DN28369_c0_g1_i2|m.173
OG00398	Tbi_TRINITY_DN64300_c0_g2_i1|m.842	Tce_TRINITY_DN102330_c0_g1_i1|m.205	Tcm_TRINITY_DN104524_c1_g2_i1|m.629	0	Tge_TRINITY_DN43369_c0_g1_i3|m.515	Tms_TRINITY_DN30558_c0_g1_i3|m.648	Tpa_TRINITY_DN140512_c2_g2_i2|m.562	Tps_TRINITY_DN94248_c1_g1_i3|m.619	0	0
OG00399	Tbi_TRINITY_DN70186_c0_g1_i1|m.672	Tce_TRINITY_DN106566_c0_g1_i3|m.630	Tcm_TRINITY_DN106462_c0_g1_i1|m.1055	0	0	0	0	0	Tsi_TRINITY_DN24982_c0_g1_i1|m.921	0
OG00400	0	0	0	0	0	Tms_TRINITY_DN27934_c0_g3_i1|m.502	Tpa_TRINITY_DN141993_c0_g1_i1|m.928	Tps_TRINITY_DN74734_c0_g1_i1|m.1661	0	Tte_TRINITY_DN25753_c0_g1_i1|m.647
OG00401	Tbi_TRINITY_DN69120_c0_g1_i2|m.504	0	0	0	0	0	Tpa_TRINITY_DN142140_c0_g1_i2|m.367	0	0	Tte_TRINITY_DN15033_c0_g1_i1|m.687
OG00402	0	Tce_TRINITY_DN107218_c2_g5_i1|m.523	Tcm_TRINITY_DN105016_c0_g1_i1|m.1280	Tdi_TRINITY_DN26310_c0_g1_i2|m.1034	Tge_TRINITY_DN47975_c2_g3_i1|m.500	Tms_TRINITY_DN27629_c0_g1_i1|m.828	Tpa_TRINITY_DN140567_c0_g1_i3|m.1134	Tps_TRINITY_DN95192_c1_g1_i2|m.971	0	Tte_TRINITY_DN28935_c0_g1_i5|m.1073
OG00403	0	0	Tcm_TRINITY_DN100671_c0_g1_i1|m.962	Tdi_TRINITY_DN24046_c0_g1_i2|m.494	Tge_TRINITY_DN44578_c0_g2_i1|m.1009	Tms_TRINITY_DN30001_c0_g1_i2|m.522	Tpa_TRINITY_DN140297_c1_g3_i4|m.974	Tps_TRINITY_DN92145_c0_g1_i1|m.1029	Tsi_TRINITY_DN29950_c4_g2_i2|m.885	Tte_TRINITY_DN26603_c0_g4_i2|m.1102
OG00404	Tbi_TRINITY_DN69811_c0_g2_i1|m.1077	0	Tcm_TRINITY_DN107584_c0_g2_i1|m.70	0	0	0	Tpa_TRINITY_DN140183_c0_g1_i2|m.565	0	0	0
OG00405	0	0	0	0	0	0	Tpa_TRINITY_DN143126_c0_g2_i4|m.825	0	0	Tte_TRINITY_DN18997_c0_g2_i1|m.819
OG00406	Tbi_TRINITY_DN71544_c2_g1_i1|m.604	0	Tcm_TRINITY_DN96677_c0_g1_i1|m.948	Tdi_TRINITY_DN31555_c0_g1_i1|m.1565	0	0	0	Tps_TRINITY_DN83443_c0_g1_i1|m.876	Tsi_TRINITY_DN27139_c0_g1_i1|m.872	Tte_TRINITY_DN25964_c0_g2_i1|m.1240
OG00407	0	0	Tcm_TRINITY_DN105615_c0_g1_i1|m.1068	0	Tge_TRINITY_DN37318_c0_g1_i1|m.930	Tms_TRINITY_DN31221_c0_g1_i1|m.777	Tpa_TRINITY_DN142848_c1_g2_i2|m.1146	Tps_TRINITY_DN95519_c1_g1_i1|m.939	Tsi_TRINITY_DN31765_c0_g2_i1|m.761	0
OG00408	Tbi_TRINITY_DN71503_c0_g1_i1|m.311	Tce_TRINITY_DN105433_c0_g1_i1|m.332	Tcm_TRINITY_DN106231_c0_g1_i3|m.366	Tdi_TRINITY_DN23533_c0_g1_i1|m.237	Tge_TRINITY_DN45302_c0_g1_i1|m.371	Tms_TRINITY_DN27940_c0_g1_i1|m.720	Tpa_TRINITY_DN142821_c0_g1_i2|m.758	Tps_TRINITY_DN94740_c0_g1_i3|m.461	Tsi_TRINITY_DN13222_c0_g1_i1|m.777	Tte_TRINITY_DN26283_c0_g2_i3|m.1113
OG00409	Tbi_TRINITY_DN71170_c0_g1_i2|m.299	0	0	0	0	Tms_TRINITY_DN18864_c0_g1_i1|m.1929	Tpa_TRINITY_DN143359_c1_g2_i1|m.675	0	0	0
OG00410	Tbi_TRINITY_DN71656_c0_g2_i1|m.475	Tce_TRINITY_DN107548_c1_g1_i2|m.987	Tcm_TRINITY_DN107747_c0_g1_i1|m.488	Tdi_TRINITY_DN31900_c2_g2_i6|m.183	Tge_TRINITY_DN47273_c0_g1_i2|m.778	Tms_TRINITY_DN31255_c0_g3_i3|m.729	0	Tps_TRINITY_DN93076_c0_g3_i5|m.408	Tsi_TRINITY_DN31674_c5_g2_i3|m.340	Tte_TRINITY_DN29266_c2_g3_i5|m.907
OG00411	0	0	Tcm_TRINITY_DN105070_c1_g1_i3|m.364	0	0	0	0	0	Tsi_TRINITY_DN19566_c0_g1_i1|m.262	0
OG00412	Tbi_TRINITY_DN68549_c0_g1_i1|m.662	Tce_TRINITY_DN104403_c0_g1_i5|m.1250	Tcm_TRINITY_DN105964_c0_g1_i3|m.1248	Tdi_TRINITY_DN28618_c0_g1_i4|m.965	Tge_TRINITY_DN41839_c0_g1_i1|m.1086	Tms_TRINITY_DN25321_c0_g1_i1|m.1141	Tpa_TRINITY_DN142885_c1_g1_i4|m.1040	Tps_TRINITY_DN95552_c0_g4_i3|m.1137	Tsi_TRINITY_DN29815_c0_g1_i2|m.1081	Tte_TRINITY_DN24606_c0_g1_i1|m.775
OG00413	0	Tce_TRINITY_DN106062_c0_g1_i1|m.794	0	0	0	Tms_TRINITY_DN48356_c0_g1_i1|m.1610	0	Tps_TRINITY_DN95452_c0_g3_i1|m.643	0	0
OG00414	Tbi_TRINITY_DN64359_c0_g1_i1|m.404	0	0	0	Tge_TRINITY_DN28346_c0_g2_i1|m.629	0	Tpa_TRINITY_DN139085_c0_g1_i1|m.1348	0	0	0
OG00415	0	Tce_TRINITY_DN104095_c0_g3_i1|m.870	Tcm_TRINITY_DN104621_c0_g1_i2|m.641	0	Tge_TRINITY_DN40978_c0_g1_i3|m.799	0	Tpa_TRINITY_DN138148_c1_g1_i2|m.792	Tps_TRINITY_DN88086_c0_g1_i1|m.253	Tsi_TRINITY_DN30440_c0_g1_i1|m.496	Tte_TRINITY_DN22064_c0_g1_i1|m.955
OG00416	0	Tce_TRINITY_DN107200_c1_g1_i4|m.635	Tcm_TRINITY_DN105664_c3_g1_i3|m.1033	Tdi_TRINITY_DN25846_c0_g1_i1|m.760	0	Tms_TRINITY_DN21650_c0_g2_i1|m.894	Tpa_TRINITY_DN141770_c0_g1_i2|m.863	Tps_TRINITY_DN95379_c0_g1_i1|m.978	Tsi_TRINITY_DN20235_c0_g2_i1|m.826	0
OG00417	Tbi_TRINITY_DN65011_c0_g2_i4|m.708	0	0	Tdi_TRINITY_DN30514_c1_g1_i1|m.572	Tge_TRINITY_DN39534_c0_g1_i4|m.671	Tms_TRINITY_DN31394_c0_g1_i4|m.345	Tpa_TRINITY_DN140873_c0_g2_i2|m.462	Tps_TRINITY_DN91008_c0_g1_i4|m.720	0	Tte_TRINITY_DN25622_c0_g2_i3|m.742
OG00418	0	0	0	Tdi_TRINITY_DN32049_c5_g1_i1|m.135	Tge_TRINITY_DN46750_c1_g1_i1|m.1652	Tms_TRINITY_DN26107_c0_g1_i1|m.913	0	Tps_TRINITY_DN95526_c1_g1_i1|m.557	Tsi_TRINITY_DN34065_c0_g1_i1|m.1414	Tte_TRINITY_DN38837_c0_g1_i1|m.569
OG00419	0	0	Tcm_TRINITY_DN107879_c3_g1_i2|m.660	Tdi_TRINITY_DN32372_c3_g2_i2|m.36	0	0	0	Tps_TRINITY_DN96068_c9_g1_i1|m.23	Tsi_TRINITY_DN32156_c2_g1_i1|m.30	0
OG00420	Tbi_TRINITY_DN62948_c0_g1_i2|m.754	0	0	0	0	0	Tpa_TRINITY_DN139314_c0_g2_i1|m.926	0	0	0
OG00421	0	0	Tcm_TRINITY_DN107621_c0_g1_i1|m.793	0	Tge_TRINITY_DN46938_c4_g3_i1|m.426	Tms_TRINITY_DN27436_c0_g2_i2|m.221	Tpa_TRINITY_DN143168_c1_g1_i1|m.670	Tps_TRINITY_DN95420_c2_g2_i1|m.688	Tsi_TRINITY_DN31576_c3_g6_i2|m.635	Tte_TRINITY_DN26922_c0_g1_i2|m.734
OG00422	0	Tce_TRINITY_DN107607_c0_g1_i1|m.142	0	Tdi_TRINITY_DN26838_c0_g1_i1|m.190	Tge_TRINITY_DN47990_c0_g1_i1|m.674	Tms_TRINITY_DN31433_c0_g1_i1|m.212	Tpa_TRINITY_DN143117_c0_g2_i2|m.1099	Tps_TRINITY_DN90118_c0_g1_i3|m.282	0	Tte_TRINITY_DN29671_c8_g1_i1|m.997
OG00423	Tbi_TRINITY_DN72068_c1_g1_i1|m.1033	Tce_TRINITY_DN107539_c1_g1_i1|m.1195	Tcm_TRINITY_DN106554_c0_g3_i4|m.1247	0	Tge_TRINITY_DN46823_c0_g2_i3|m.903	Tms_TRINITY_DN24494_c0_g3_i1|m.1792	Tpa_TRINITY_DN142209_c0_g1_i1|m.913	Tps_TRINITY_DN95068_c0_g2_i1|m.1002	0	Tte_TRINITY_DN5048_c0_g1_i1|m.1129
OG00424	Tbi_TRINITY_DN67298_c0_g1_i2|m.962	0	Tcm_TRINITY_DN89256_c0_g1_i1|m.1588	Tdi_TRINITY_DN2977_c0_g1_i1|m.1515	0	0	0	Tps_TRINITY_DN83008_c0_g1_i1|m.1602	Tsi_TRINITY_DN25430_c0_g1_i1|m.1594	Tte_TRINITY_DN38568_c0_g1_i1|m.1061
OG00425	Tbi_TRINITY_DN68033_c0_g1_i1|m.149	Tce_TRINITY_DN105926_c0_g1_i1|m.450	0	Tdi_TRINITY_DN28394_c0_g2_i1|m.1133	0	Tms_TRINITY_DN23518_c0_g1_i1|m.700	0	Tps_TRINITY_DN93971_c0_g1_i1|m.621	Tsi_TRINITY_DN9481_c0_g1_i1|m.693	0
OG00426	Tbi_TRINITY_DN64407_c0_g1_i1|m.825	Tce_TRINITY_DN106808_c0_g1_i1|m.868	0	0	0	Tms_TRINITY_DN28010_c0_g1_i1|m.1527	Tpa_TRINITY_DN142410_c0_g1_i1|m.761	0	0	0
OG00427	0	0	Tcm_TRINITY_DN106462_c0_g3_i2|m.792	Tdi_TRINITY_DN31872_c0_g2_i2|m.555	Tge_TRINITY_DN48193_c15_g4_i3|m.585	Tms_TRINITY_DN31327_c10_g8_i3|m.374	0	0	Tsi_TRINITY_DN16264_c0_g1_i1|m.660	0
OG00428	0	Tce_TRINITY_DN106965_c1_g1_i1|m.615	0	0	0	0	0	Tps_TRINITY_DN95085_c0_g1_i2|m.642	0	0
OG00429	Tbi_TRINITY_DN70365_c1_g1_i1|m.598	Tce_TRINITY_DN106274_c0_g2_i1|m.655	Tcm_TRINITY_DN105517_c0_g1_i1|m.668	Tdi_TRINITY_DN32306_c1_g1_i1|m.470	Tge_TRINITY_DN47930_c0_g1_i1|m.520	Tms_TRINITY_DN2439_c0_g1_i1|m.393	0	Tps_TRINITY_DN94776_c0_g1_i1|m.517	Tsi_TRINITY_DN31227_c1_g1_i1|m.544	Tte_TRINITY_DN27567_c0_g1_i1|m.640
OG00430	Tbi_TRINITY_DN69639_c0_g1_i2|m.611	Tce_TRINITY_DN106323_c0_g1_i2|m.579	Tcm_TRINITY_DN101934_c0_g1_i1|m.638	Tdi_TRINITY_DN29485_c0_g1_i1|m.429	Tge_TRINITY_DN47336_c0_g1_i1|m.529	Tms_TRINITY_DN29712_c0_g1_i1|m.491	Tpa_TRINITY_DN139823_c0_g1_i1|m.819	Tps_TRINITY_DN88976_c0_g1_i2|m.594	Tsi_TRINITY_DN28444_c0_g1_i1|m.524	Tte_TRINITY_DN48513_c0_g1_i1|m.630
OG00431	Tbi_TRINITY_DN69433_c0_g1_i1|m.1699	0	Tcm_TRINITY_DN101107_c0_g1_i1|m.1087	Tdi_TRINITY_DN45093_c0_g1_i1|m.811	Tge_TRINITY_DN41192_c0_g1_i1|m.1994	0	Tpa_TRINITY_DN134196_c0_g1_i2|m.1401	Tps_TRINITY_DN94171_c1_g2_i1|m.973	Tsi_TRINITY_DN17521_c0_g2_i1|m.1470	Tte_TRINITY_DN26499_c0_g1_i2|m.1828
OG00432	0	0	Tcm_TRINITY_DN105695_c2_g1_i1|m.725	0	Tge_TRINITY_DN47857_c0_g2_i2|m.759	Tms_TRINITY_DN63165_c0_g2_i1|m.1552	Tpa_TRINITY_DN142936_c0_g2_i1|m.772	0	Tsi_TRINITY_DN28712_c0_g1_i1|m.707	Tte_TRINITY_DN29482_c11_g1_i1|m.506
OG00433	Tbi_TRINITY_DN66571_c0_g1_i1|m.542	Tce_TRINITY_DN104618_c0_g1_i1|m.401	Tcm_TRINITY_DN102034_c0_g5_i1|m.496	Tdi_TRINITY_DN25798_c0_g1_i1|m.249	Tge_TRINITY_DN46511_c0_g1_i1|m.469	Tms_TRINITY_DN17109_c0_g1_i1|m.294	Tpa_TRINITY_DN141232_c0_g1_i1|m.419	Tps_TRINITY_DN81172_c0_g1_i1|m.656	Tsi_TRINITY_DN6894_c0_g1_i1|m.321	Tte_TRINITY_DN9988_c0_g1_i1|m.573
OG00434	Tbi_TRINITY_DN70170_c0_g1_i3|m.512	Tce_TRINITY_DN104025_c0_g1_i3|m.727	Tcm_TRINITY_DN103689_c0_g1_i1|m.2152	0	Tge_TRINITY_DN47054_c0_g2_i3|m.860	Tms_TRINITY_DN16843_c0_g1_i2|m.2129	Tpa_TRINITY_DN142308_c2_g5_i2|m.2483	Tps_TRINITY_DN94305_c0_g1_i1|m.690	Tsi_TRINITY_DN22532_c0_g2_i1|m.2181	Tte_TRINITY_DN13040_c0_g1_i1|m.2538
OG00435	Tbi_TRINITY_DN71066_c0_g1_i2|m.522	Tce_TRINITY_DN105167_c0_g1_i1|m.549	Tcm_TRINITY_DN106832_c0_g2_i1|m.615	Tdi_TRINITY_DN31953_c0_g1_i4|m.413	Tge_TRINITY_DN46209_c0_g1_i1|m.487	Tms_TRINITY_DN30533_c0_g1_i1|m.458	0	Tps_TRINITY_DN95052_c0_g1_i3|m.569	Tsi_TRINITY_DN20756_c0_g2_i1|m.720	Tte_TRINITY_DN23870_c0_g1_i1|m.584
OG00436	0	Tce_TRINITY_DN106555_c0_g1_i1|m.1057	Tcm_TRINITY_DN107288_c0_g6_i1|m.731	0	Tge_TRINITY_DN36710_c0_g1_i1|m.938	Tms_TRINITY_DN26439_c0_g1_i2|m.633	Tpa_TRINITY_DN142792_c0_g1_i1|m.2205	0	Tsi_TRINITY_DN20638_c0_g1_i1|m.738	Tte_TRINITY_DN25194_c0_g1_i1|m.833
OG00437	Tbi_TRINITY_DN68774_c0_g1_i1|m.699	0	0	0	0	0	0	0	0	Tte_TRINITY_DN28799_c1_g6_i1|m.751
OG00438	Tbi_TRINITY_DN65019_c0_g1_i1|m.312	0	Tcm_TRINITY_DN83607_c0_g1_i3|m.774	0	Tge_TRINITY_DN40488_c0_g1_i1|m.889	0	0	0	Tsi_TRINITY_DN28794_c0_g2_i1|m.675	Tte_TRINITY_DN26697_c0_g1_i1|m.1078
OG00439	0	0	Tcm_TRINITY_DN102801_c0_g1_i3|m.965	Tdi_TRINITY_DN28046_c0_g1_i1|m.428	Tge_TRINITY_DN47226_c0_g1_i2|m.506	Tms_TRINITY_DN28880_c0_g2_i2|m.1129	Tpa_TRINITY_DN141772_c0_g1_i1|m.1481	Tps_TRINITY_DN94547_c0_g1_i1|m.923	Tsi_TRINITY_DN13828_c0_g1_i2|m.2009	Tte_TRINITY_DN32242_c0_g1_i1|m.1509
OG00440	0	Tce_TRINITY_DN104906_c1_g1_i1|m.738	0	0	Tge_TRINITY_DN46265_c0_g1_i1|m.1781	Tms_TRINITY_DN9295_c0_g1_i1|m.779	0	0	0	Tte_TRINITY_DN72873_c0_g1_i1|m.1316
OG00441	0	0	0	0	0	0	0	Tps_TRINITY_DN95613_c0_g1_i1|m.503	Tsi_TRINITY_DN16775_c0_g1_i1|m.945	Tte_TRINITY_DN4910_c1_g1_i1|m.2082
OG00442	0	0	Tcm_TRINITY_DN105354_c0_g2_i2|m.657	0	0	Tms_TRINITY_DN31121_c0_g2_i15|m.620	Tpa_TRINITY_DN141962_c2_g2_i2|m.498	Tps_TRINITY_DN93753_c0_g1_i6|m.437	0	Tte_TRINITY_DN28277_c0_g2_i1|m.527
OG00443	Tbi_TRINITY_DN68333_c0_g1_i1|m.768	0	0	Tdi_TRINITY_DN3066_c0_g1_i1|m.793	Tge_TRINITY_DN25266_c0_g1_i1|m.934	Tms_TRINITY_DN6884_c0_g2_i1|m.1026	Tpa_TRINITY_DN138797_c0_g1_i1|m.704	0	Tsi_TRINITY_DN20397_c0_g1_i1|m.1052	Tte_TRINITY_DN39649_c0_g1_i1|m.984
OG00444	Tbi_TRINITY_DN70242_c0_g1_i1|m.1331	Tce_TRINITY_DN100361_c2_g1_i1|m.1358	0	Tdi_TRINITY_DN31066_c0_g1_i1|m.1740	Tge_TRINITY_DN47823_c0_g1_i2|m.952	Tms_TRINITY_DN24260_c0_g3_i1|m.1061	Tpa_TRINITY_DN142000_c0_g2_i1|m.903	Tps_TRINITY_DN81876_c0_g1_i1|m.1880	Tsi_TRINITY_DN27178_c0_g1_i2|m.2010	Tte_TRINITY_DN25796_c0_g1_i1|m.1436
OG00445	0	Tce_TRINITY_DN101152_c0_g1_i3|m.976	0	Tdi_TRINITY_DN30613_c3_g1_i11|m.224	0	0	0	Tps_TRINITY_DN85678_c1_g3_i1|m.414	0	0
OG00446	Tbi_TRINITY_DN70220_c0_g1_i1|m.714	Tce_TRINITY_DN106226_c6_g2_i1|m.934	Tcm_TRINITY_DN105882_c0_g1_i1|m.950	Tdi_TRINITY_DN31826_c11_g8_i1|m.640	Tge_TRINITY_DN46836_c2_g1_i1|m.618	Tms_TRINITY_DN71505_c0_g1_i1|m.806	0	Tps_TRINITY_DN95451_c4_g7_i1|m.908	Tsi_TRINITY_DN31576_c3_g15_i1|m.791	Tte_TRINITY_DN24475_c0_g1_i1|m.748
OG00447	Tbi_TRINITY_DN63008_c0_g1_i2|m.934	Tce_TRINITY_DN105812_c0_g1_i2|m.511	0	0	Tge_TRINITY_DN44494_c0_g1_i1|m.1124	0	Tpa_TRINITY_DN140305_c0_g1_i2|m.907	0	Tsi_TRINITY_DN10339_c0_g1_i1|m.887	Tte_TRINITY_DN29644_c13_g3_i1|m.1036
OG00448	Tbi_TRINITY_DN69757_c0_g2_i1|m.1200	0	0	Tdi_TRINITY_DN32305_c0_g18_i2|m.420	Tge_TRINITY_DN47697_c1_g16_i12|m.511	0	Tpa_TRINITY_DN139566_c3_g1_i4|m.442	Tps_TRINITY_DN95968_c1_g1_i4|m.726	0	Tte_TRINITY_DN29156_c2_g12_i3|m.354
OG00449	0	Tce_TRINITY_DN102824_c1_g1_i2|m.817	Tcm_TRINITY_DN105772_c0_g1_i1|m.779	Tdi_TRINITY_DN31892_c0_g4_i1|m.495	Tge_TRINITY_DN45857_c0_g1_i2|m.753	Tms_TRINITY_DN22387_c0_g2_i1|m.699	Tpa_TRINITY_DN137907_c5_g2_i1|m.666	0	Tsi_TRINITY_DN21727_c0_g2_i2|m.598	Tte_TRINITY_DN29644_c7_g2_i1|m.724
OG00450	Tbi_TRINITY_DN71511_c0_g1_i2|m.536	0	Tcm_TRINITY_DN107001_c2_g2_i1|m.1027	Tdi_TRINITY_DN26243_c0_g2_i2|m.1188	Tge_TRINITY_DN47271_c4_g1_i2|m.430	Tms_TRINITY_DN31548_c0_g1_i1|m.227	0	Tps_TRINITY_DN91135_c0_g1_i1|m.903	Tsi_TRINITY_DN28038_c0_g1_i2|m.848	Tte_TRINITY_DN28392_c0_g1_i2|m.577
OG00451	0	Tce_TRINITY_DN107523_c0_g1_i1|m.366	Tcm_TRINITY_DN107685_c1_g1_i1|m.355	0	Tge_TRINITY_DN47382_c2_g2_i1|m.195	0	0	Tps_TRINITY_DN94435_c0_g1_i1|m.337	Tsi_TRINITY_DN24124_c0_g1_i1|m.481	0
OG00452	Tbi_TRINITY_DN54139_c0_g1_i1|m.1098	0	0	0	0	0	Tpa_TRINITY_DN138069_c0_g1_i1|m.345	0	0	0
OG00453	Tbi_TRINITY_DN69085_c0_g1_i3|m.640	0	0	0	0	Tms_TRINITY_DN30762_c0_g1_i1|m.1421	0	0	0	Tte_TRINITY_DN26933_c0_g2_i2|m.583
OG00454	Tbi_TRINITY_DN70807_c0_g1_i1|m.395	Tce_TRINITY_DN104995_c0_g1_i1|m.607	Tcm_TRINITY_DN107007_c0_g1_i6|m.728	Tdi_TRINITY_DN27970_c1_g2_i1|m.458	Tge_TRINITY_DN45321_c0_g1_i1|m.316	Tms_TRINITY_DN29044_c0_g1_i2|m.412	Tpa_TRINITY_DN143317_c0_g1_i1|m.629	Tps_TRINITY_DN95339_c2_g1_i6|m.610	0	Tte_TRINITY_DN2948_c0_g2_i1|m.422
OG00455	Tbi_TRINITY_DN66773_c0_g2_i1|m.384	0	Tcm_TRINITY_DN107672_c7_g1_i4|m.350	0	0	0	Tpa_TRINITY_DN142912_c0_g3_i2|m.1191	Tps_TRINITY_DN95869_c0_g2_i8|m.137	0	Tte_TRINITY_DN27691_c0_g1_i3|m.371
OG00456	Tbi_TRINITY_DN62569_c0_g2_i1|m.2169	Tce_TRINITY_DN103963_c0_g1_i2|m.369	Tcm_TRINITY_DN95812_c0_g1_i2|m.429	Tdi_TRINITY_DN29535_c0_g1_i1|m.514	Tge_TRINITY_DN44008_c0_g1_i2|m.2023	Tms_TRINITY_DN31379_c0_g1_i1|m.288	Tpa_TRINITY_DN140441_c0_g1_i2|m.534	Tps_TRINITY_DN94919_c0_g1_i1|m.409	Tsi_TRINITY_DN12426_c0_g2_i1|m.799	Tte_TRINITY_DN26259_c0_g1_i1|m.2330
OG00457	0	0	0	0	0	Tms_TRINITY_DN28111_c0_g1_i1|m.639	Tpa_TRINITY_DN139176_c0_g3_i1|m.804	0	0	Tte_TRINITY_DN24245_c0_g1_i1|m.812
OG00458	0	Tce_TRINITY_DN106919_c0_g1_i1|m.414	0	0	0	Tms_TRINITY_DN26850_c0_g1_i1|m.1168	0	0	0	0
OG00459	0	0	0	Tdi_TRINITY_DN31990_c0_g1_i1|m.148	Tge_TRINITY_DN43264_c0_g1_i1|m.670	Tms_TRINITY_DN23823_c0_g1_i1|m.188	Tpa_TRINITY_DN142703_c1_g1_i2|m.679	0	0	0
OG00460	Tbi_TRINITY_DN60916_c0_g1_i1|m.666	Tce_TRINITY_DN99321_c0_g1_i1|m.665	Tcm_TRINITY_DN96295_c0_g1_i1|m.717	Tdi_TRINITY_DN17744_c0_g2_i1|m.512	Tge_TRINITY_DN47239_c0_g1_i1|m.611	Tms_TRINITY_DN12765_c0_g1_i1|m.563	Tpa_TRINITY_DN141833_c0_g2_i1|m.590	Tps_TRINITY_DN92511_c0_g1_i2|m.684	Tsi_TRINITY_DN534_c0_g1_i1|m.867	Tte_TRINITY_DN13771_c0_g1_i1|m.708
OG00461	0	Tce_TRINITY_DN94026_c0_g2_i1|m.2243	Tcm_TRINITY_DN102278_c0_g2_i2|m.2203	0	Tge_TRINITY_DN38525_c0_g1_i4|m.917	Tms_TRINITY_DN28083_c0_g2_i1|m.1010	Tpa_TRINITY_DN140882_c0_g2_i3|m.1032	0	Tsi_TRINITY_DN30048_c0_g1_i1|m.2123	Tte_TRINITY_DN21331_c0_g3_i1|m.2589
OG00462	0	Tce_TRINITY_DN106946_c0_g1_i2|m.530	0	0	0	0	Tpa_TRINITY_DN143269_c0_g1_i1|m.464	0	0	0
OG00463	Tbi_TRINITY_DN55073_c0_g1_i1|m.918	Tce_TRINITY_DN89514_c0_g1_i1|m.1122	0	0	Tge_TRINITY_DN36692_c0_g1_i1|m.2349	Tms_TRINITY_DN23707_c0_g2_i1|m.990	Tpa_TRINITY_DN131580_c0_g1_i1|m.1227	0	0	Tte_TRINITY_DN29188_c5_g4_i2|m.917
OG00464	Tbi_TRINITY_DN71294_c2_g3_i1|m.1001	0	Tcm_TRINITY_DN106090_c2_g1_i1|m.1041	Tdi_TRINITY_DN19911_c0_g1_i1|m.798	Tge_TRINITY_DN46803_c2_g1_i3|m.1539	Tms_TRINITY_DN29660_c0_g2_i2|m.1518	Tpa_TRINITY_DN142483_c1_g1_i1|m.1902	Tps_TRINITY_DN95917_c2_g1_i3|m.1003	Tsi_TRINITY_DN26762_c0_g1_i3|m.750	0
OG00465	0	0	0	0	Tge_TRINITY_DN47173_c0_g1_i1|m.848	0	0	0	Tsi_TRINITY_DN26433_c0_g2_i1|m.827	0
OG00466	0	Tce_TRINITY_DN101263_c0_g1_i1|m.820	0	0	0	Tms_TRINITY_DN31092_c0_g1_i1|m.991	0	0	0	0
OG00467	0	Tce_TRINITY_DN103390_c0_g1_i1|m.311	Tcm_TRINITY_DN102972_c0_g1_i1|m.986	Tdi_TRINITY_DN26051_c0_g2_i1|m.372	Tge_TRINITY_DN47797_c3_g1_i1|m.355	Tms_TRINITY_DN23731_c0_g1_i1|m.267	Tpa_TRINITY_DN142228_c1_g2_i2|m.405	Tps_TRINITY_DN90582_c0_g1_i1|m.475	Tsi_TRINITY_DN21449_c0_g1_i2|m.886	Tte_TRINITY_DN28091_c0_g1_i3|m.133
OG00468	0	0	0	Tdi_TRINITY_DN31500_c0_g1_i2|m.909	Tge_TRINITY_DN39509_c0_g2_i1|m.347	0	0	0	0	0
OG00469	0	Tce_TRINITY_DN98129_c0_g1_i3|m.492	Tcm_TRINITY_DN104417_c0_g1_i2|m.410	0	Tge_TRINITY_DN46543_c0_g1_i2|m.559	Tms_TRINITY_DN27106_c0_g1_i1|m.396	0	0	Tsi_TRINITY_DN30023_c0_g1_i1|m.736	Tte_TRINITY_DN18110_c0_g2_i1|m.550
OG00470	0	0	0	0	0	0	0	0	Tsi_TRINITY_DN17056_c0_g1_i1|m.766	Tte_TRINITY_DN73158_c0_g1_i1|m.1265
OG00471	0	0	0	0	Tge_TRINITY_DN47150_c0_g1_i5|m.238	0	0	0	Tsi_TRINITY_DN25580_c0_g1_i1|m.697	0
OG00472	0	Tce_TRINITY_DN106490_c0_g1_i1|m.636	Tcm_TRINITY_DN102127_c0_g1_i2|m.729	Tdi_TRINITY_DN29573_c0_g1_i2|m.414	Tge_TRINITY_DN47362_c4_g1_i2|m.275	Tms_TRINITY_DN20599_c0_g1_i1|m.465	Tpa_TRINITY_DN130044_c0_g1_i1|m.486	Tps_TRINITY_DN81643_c0_g1_i2|m.1043	Tsi_TRINITY_DN25439_c0_g1_i2|m.686	Tte_TRINITY_DN72877_c0_g1_i1|m.1722
OG00473	Tbi_TRINITY_DN56478_c0_g1_i1|m.691	Tce_TRINITY_DN102735_c0_g1_i2|m.505	Tcm_TRINITY_DN101932_c0_g1_i3|m.964	Tdi_TRINITY_DN12897_c0_g1_i1|m.699	Tge_TRINITY_DN41118_c0_g1_i1|m.906	Tms_TRINITY_DN5340_c0_g1_i1|m.1164	0	Tps_TRINITY_DN90087_c0_g1_i1|m.748	Tsi_TRINITY_DN27569_c0_g1_i1|m.1083	Tte_TRINITY_DN29452_c0_g1_i1|m.1353
OG00474	0	0	Tcm_TRINITY_DN105548_c2_g1_i3|m.695	Tdi_TRINITY_DN66440_c0_g1_i1|m.891	0	0	0	0	0	0
OG00475	Tbi_TRINITY_DN63913_c0_g1_i1|m.1326	0	Tcm_TRINITY_DN102222_c0_g1_i1|m.2512	Tdi_TRINITY_DN31005_c0_g2_i1|m.1165	0	0	0	Tps_TRINITY_DN93074_c1_g2_i1|m.2633	Tsi_TRINITY_DN24361_c0_g2_i1|m.2452	Tte_TRINITY_DN5209_c0_g2_i1|m.1464
OG00476	0	Tce_TRINITY_DN106975_c0_g1_i1|m.503	0	0	Tge_TRINITY_DN47519_c4_g1_i1|m.343	0	Tpa_TRINITY_DN139527_c0_g1_i1|m.770	0	0	Tte_TRINITY_DN29315_c7_g2_i1|m.411
OG00477	Tbi_TRINITY_DN63031_c0_g1_i1|m.1122	Tce_TRINITY_DN101445_c0_g1_i2|m.1157	Tcm_TRINITY_DN96400_c0_g1_i1|m.1120	Tdi_TRINITY_DN27839_c0_g1_i2|m.888	Tge_TRINITY_DN42934_c0_g1_i2|m.1056	Tms_TRINITY_DN22136_c0_g1_i1|m.1035	Tpa_TRINITY_DN140193_c0_g1_i3|m.994	Tps_TRINITY_DN89566_c0_g1_i3|m.1097	Tsi_TRINITY_DN17072_c0_g1_i1|m.1029	Tte_TRINITY_DN8086_c0_g2_i1|m.1268
OG00478	Tbi_TRINITY_DN70543_c0_g1_i2|m.309	Tce_TRINITY_DN105869_c1_g2_i3|m.926	Tcm_TRINITY_DN102659_c0_g1_i5|m.973	0	Tge_TRINITY_DN47123_c0_g1_i5|m.690	0	0	Tps_TRINITY_DN95665_c0_g2_i4|m.476	Tsi_TRINITY_DN18772_c0_g1_i2|m.1101	Tte_TRINITY_DN28520_c0_g1_i1|m.322
OG00479	Tbi_TRINITY_DN67935_c0_g1_i1|m.559	Tce_TRINITY_DN104474_c0_g2_i3|m.639	0	Tdi_TRINITY_DN52747_c0_g1_i1|m.1852	Tge_TRINITY_DN44927_c0_g2_i1|m.915	Tms_TRINITY_DN27862_c0_g2_i1|m.2881	Tpa_TRINITY_DN141151_c0_g2_i1|m.678	Tps_TRINITY_DN93159_c0_g1_i2|m.727	Tsi_TRINITY_DN27664_c1_g1_i1|m.672	Tte_TRINITY_DN3601_c0_g1_i1|m.576
OG00480	Tbi_TRINITY_DN66437_c0_g1_i1|m.1015	Tce_TRINITY_DN102736_c0_g1_i2|m.742	Tcm_TRINITY_DN105521_c0_g1_i1|m.1030	Tdi_TRINITY_DN22548_c0_g2_i1|m.759	Tge_TRINITY_DN47725_c0_g1_i1|m.925	Tms_TRINITY_DN24377_c0_g3_i1|m.1414	Tpa_TRINITY_DN142138_c0_g1_i1|m.898	Tps_TRINITY_DN94719_c1_g2_i1|m.843	Tsi_TRINITY_DN25719_c0_g1_i1|m.1076	Tte_TRINITY_DN18204_c0_g1_i1|m.1229
OG00481	0	Tce_TRINITY_DN106630_c0_g2_i1|m.955	0	Tdi_TRINITY_DN26604_c0_g1_i4|m.746	0	Tms_TRINITY_DN22631_c0_g1_i2|m.947	0	Tps_TRINITY_DN92937_c0_g1_i6|m.510	0	0
OG00482	Tbi_TRINITY_DN61627_c0_g1_i2|m.942	Tce_TRINITY_DN105572_c0_g1_i1|m.744	Tcm_TRINITY_DN105631_c0_g1_i1|m.997	Tdi_TRINITY_DN29176_c0_g1_i2|m.728	Tge_TRINITY_DN45204_c0_g2_i2|m.928	Tms_TRINITY_DN30796_c0_g2_i2|m.815	Tpa_TRINITY_DN142687_c0_g5_i1|m.992	Tps_TRINITY_DN91196_c0_g1_i2|m.930	Tsi_TRINITY_DN31724_c0_g2_i1|m.910	Tte_TRINITY_DN26611_c0_g1_i2|m.1117
OG00483	0	0	Tcm_TRINITY_DN103246_c0_g1_i2|m.1057	Tdi_TRINITY_DN18995_c0_g1_i1|m.658	Tge_TRINITY_DN36799_c0_g1_i1|m.2654	Tms_TRINITY_DN28947_c0_g1_i2|m.497	Tpa_TRINITY_DN142282_c0_g3_i1|m.965	Tps_TRINITY_DN86999_c0_g1_i1|m.604	Tsi_TRINITY_DN16468_c0_g1_i1|m.546	0
OG00484	0	0	0	0	0	Tms_TRINITY_DN31601_c0_g1_i3|m.173	0	0	Tsi_TRINITY_DN31733_c0_g2_i6|m.545	0
OG00485	Tbi_TRINITY_DN71293_c0_g1_i1|m.225	Tce_TRINITY_DN103845_c0_g1_i3|m.1500	0	0	0	0	0	Tps_TRINITY_DN93195_c1_g1_i1|m.1189	0	Tte_TRINITY_DN23934_c0_g1_i1|m.275
OG00486	Tbi_TRINITY_DN58186_c0_g1_i2|m.778	Tce_TRINITY_DN105643_c5_g1_i1|m.831	Tcm_TRINITY_DN104671_c1_g1_i2|m.892	0	Tge_TRINITY_DN43956_c0_g1_i2|m.1396	0	0	0	Tsi_TRINITY_DN31363_c0_g2_i2|m.858	0
OG00487	0	0	0	Tdi_TRINITY_DN18869_c0_g1_i1|m.2228	0	0	0	Tps_TRINITY_DN91645_c0_g1_i1|m.1144	Tsi_TRINITY_DN19932_c0_g1_i1|m.1072	0
OG00488	Tbi_TRINITY_DN71489_c0_g1_i1|m.427	0	0	0	0	Tms_TRINITY_DN30715_c0_g1_i2|m.316	0	0	0	Tte_TRINITY_DN24451_c0_g1_i1|m.756
OG00489	Tbi_TRINITY_DN71607_c0_g1_i1|m.683	Tce_TRINITY_DN103463_c0_g1_i1|m.932	0	0	0	0	0	0	0	Tte_TRINITY_DN64260_c0_g1_i1|m.1016
OG00490	Tbi_TRINITY_DN70191_c0_g1_i1|m.960	Tce_TRINITY_DN102762_c0_g1_i1|m.812	Tcm_TRINITY_DN107626_c0_g1_i2|m.935	Tdi_TRINITY_DN32231_c0_g2_i2|m.591	Tge_TRINITY_DN36882_c0_g1_i1|m.931	Tms_TRINITY_DN63212_c0_g1_i1|m.668	Tpa_TRINITY_DN141511_c0_g1_i1|m.908	Tps_TRINITY_DN89718_c0_g1_i1|m.797	Tsi_TRINITY_DN32451_c0_g1_i1|m.901	Tte_TRINITY_DN64649_c0_g1_i1|m.1108
OG00491	0	Tce_TRINITY_DN105430_c0_g1_i1|m.1131	0	0	Tge_TRINITY_DN47731_c0_g2_i5|m.999	Tms_TRINITY_DN31503_c7_g1_i1|m.737	Tpa_TRINITY_DN142583_c0_g1_i1|m.1287	Tps_TRINITY_DN94809_c0_g1_i2|m.1049	0	Tte_TRINITY_DN27100_c0_g1_i3|m.1032
OG00492	Tbi_TRINITY_DN55705_c0_g1_i1|m.324	Tce_TRINITY_DN104674_c0_g1_i1|m.610	0	Tdi_TRINITY_DN20260_c0_g1_i1|m.2191	Tge_TRINITY_DN46440_c0_g1_i4|m.278	Tms_TRINITY_DN28906_c0_g1_i1|m.863	Tpa_TRINITY_DN139464_c0_g1_i2|m.300	Tps_TRINITY_DN81008_c0_g1_i1|m.963	Tsi_TRINITY_DN67438_c0_g1_i1|m.2277	Tte_TRINITY_DN26025_c0_g1_i3|m.358
OG00493	Tbi_TRINITY_DN69692_c0_g1_i2|m.935	0	Tcm_TRINITY_DN104800_c12_g1_i2|m.864	Tdi_TRINITY_DN28093_c0_g1_i3|m.705	Tge_TRINITY_DN45233_c0_g1_i14|m.1103	Tms_TRINITY_DN15283_c0_g1_i1|m.1078	Tpa_TRINITY_DN143375_c2_g2_i1|m.2693	Tps_TRINITY_DN94371_c1_g4_i3|m.835	Tsi_TRINITY_DN19185_c0_g2_i1|m.888	Tte_TRINITY_DN23260_c0_g2_i3|m.1038
OG00494	Tbi_TRINITY_DN69213_c0_g1_i5|m.1084	Tce_TRINITY_DN107383_c0_g1_i2|m.644	Tcm_TRINITY_DN107475_c0_g2_i6|m.510	Tdi_TRINITY_DN32138_c0_g1_i2|m.395	Tge_TRINITY_DN46450_c0_g2_i3|m.1011	Tms_TRINITY_DN29016_c0_g1_i1|m.888	Tpa_TRINITY_DN142656_c1_g8_i3|m.709	Tps_TRINITY_DN95814_c0_g1_i1|m.513	Tsi_TRINITY_DN31981_c0_g1_i1|m.483	Tte_TRINITY_DN29486_c2_g2_i1|m.532
OG00495	0	0	0	Tdi_TRINITY_DN17403_c0_g1_i1|m.714	Tge_TRINITY_DN44436_c0_g5_i2|m.834	0	0	0	0	0
OG00496	Tbi_TRINITY_DN4341_c0_g1_i1|m.893	Tce_TRINITY_DN105555_c0_g1_i1|m.315	Tcm_TRINITY_DN105692_c0_g3_i2|m.453	Tdi_TRINITY_DN32147_c0_g1_i1|m.866	Tge_TRINITY_DN45220_c0_g1_i1|m.635	Tms_TRINITY_DN29633_c0_g3_i2|m.628	Tpa_TRINITY_DN141753_c0_g2_i1|m.826	Tps_TRINITY_DN94775_c0_g1_i1|m.881	0	Tte_TRINITY_DN320_c0_g1_i1|m.988
OG00497	Tbi_TRINITY_DN48297_c0_g1_i3|m.888	Tce_TRINITY_DN36252_c0_g2_i2|m.1094	Tcm_TRINITY_DN96509_c0_g2_i2|m.1071	Tdi_TRINITY_DN23825_c0_g1_i1|m.805	Tge_TRINITY_DN43439_c0_g1_i1|m.1000	Tms_TRINITY_DN26742_c0_g1_i2|m.988	0	Tps_TRINITY_DN84504_c0_g1_i2|m.1035	Tsi_TRINITY_DN26646_c0_g2_i1|m.953	Tte_TRINITY_DN23880_c0_g1_i1|m.1004
OG00498	Tbi_TRINITY_DN67819_c0_g1_i1|m.638	Tce_TRINITY_DN100832_c0_g1_i1|m.722	Tcm_TRINITY_DN103928_c0_g1_i1|m.742	Tdi_TRINITY_DN25420_c0_g2_i1|m.374	Tge_TRINITY_DN45769_c0_g1_i1|m.560	Tms_TRINITY_DN4516_c0_g1_i1|m.463	Tpa_TRINITY_DN143003_c0_g2_i3|m.1002	Tps_TRINITY_DN94218_c0_g1_i1|m.705	Tsi_TRINITY_DN33318_c0_g1_i1|m.606	Tte_TRINITY_DN38927_c0_g1_i1|m.709
OG00499	0	Tce_TRINITY_DN91019_c0_g2_i1|m.936	Tcm_TRINITY_DN93487_c0_g2_i1|m.477	0	0	0	0	0	Tsi_TRINITY_DN28263_c0_g2_i2|m.1169	0
OG00500	Tbi_TRINITY_DN69195_c0_g3_i1|m.430	0	0	0	0	0	Tpa_TRINITY_DN142637_c0_g3_i1|m.1008	0	0	Tte_TRINITY_DN18930_c0_g1_i1|m.1562
OG00501	Tbi_TRINITY_DN49826_c0_g1_i1|m.1004	Tce_TRINITY_DN106113_c0_g2_i1|m.1062	0	0	Tge_TRINITY_DN36924_c0_g1_i2|m.1784	Tms_TRINITY_DN18959_c0_g1_i1|m.1235	Tpa_TRINITY_DN140027_c0_g1_i1|m.901	Tps_TRINITY_DN92916_c0_g1_i2|m.988	Tsi_TRINITY_DN46835_c0_g1_i1|m.2297	Tte_TRINITY_DN18138_c0_g1_i1|m.1389
OG00502	0	Tce_TRINITY_DN104885_c0_g1_i1|m.337	Tcm_TRINITY_DN104167_c0_g1_i1|m.782	0	Tge_TRINITY_DN44174_c0_g1_i1|m.612	Tms_TRINITY_DN2961_c0_g1_i1|m.515	0	Tps_TRINITY_DN85705_c0_g1_i1|m.691	Tsi_TRINITY_DN8526_c0_g1_i1|m.790	Tte_TRINITY_DN6967_c0_g1_i1|m.1672
OG00503	Tbi_TRINITY_DN51326_c0_g1_i1|m.1071	Tce_TRINITY_DN106741_c3_g1_i3|m.1091	Tcm_TRINITY_DN104334_c1_g1_i2|m.1065	Tdi_TRINITY_DN31841_c0_g1_i1|m.794	Tge_TRINITY_DN39906_c0_g1_i1|m.914	Tms_TRINITY_DN26244_c0_g1_i2|m.958	0	Tps_TRINITY_DN95099_c1_g1_i1|m.1014	Tsi_TRINITY_DN20476_c0_g2_i1|m.985	Tte_TRINITY_DN2758_c0_g1_i1|m.1007
OG00504	Tbi_TRINITY_DN71606_c12_g1_i1|m.362	0	Tcm_TRINITY_DN104971_c0_g1_i1|m.564	Tdi_TRINITY_DN31608_c2_g1_i1|m.353	Tge_TRINITY_DN46117_c1_g1_i1|m.441	0	Tpa_TRINITY_DN141333_c1_g1_i2|m.500	0	Tsi_TRINITY_DN20464_c0_g1_i1|m.393	Tte_TRINITY_DN29431_c13_g9_i1|m.740
OG00505	0	Tce_TRINITY_DN107564_c1_g1_i3|m.912	Tcm_TRINITY_DN105488_c3_g1_i1|m.1042	0	0	Tms_TRINITY_DN27546_c0_g2_i4|m.2540	0	0	0	0
OG00506	Tbi_TRINITY_DN70159_c0_g1_i1|m.991	Tce_TRINITY_DN105401_c0_g1_i1|m.1083	Tcm_TRINITY_DN106086_c0_g1_i1|m.960	Tdi_TRINITY_DN59147_c0_g1_i1|m.706	Tge_TRINITY_DN46915_c0_g1_i1|m.849	Tms_TRINITY_DN28260_c0_g1_i1|m.1419	Tpa_TRINITY_DN139549_c0_g2_i1|m.867	Tps_TRINITY_DN89987_c0_g1_i1|m.929	Tsi_TRINITY_DN22651_c0_g1_i1|m.890	Tte_TRINITY_DN14957_c0_g1_i1|m.1094
OG00507	Tbi_TRINITY_DN67650_c0_g1_i1|m.1007	0	0	0	0	0	Tpa_TRINITY_DN142827_c0_g1_i2|m.301	0	0	0
OG00508	0	0	Tcm_TRINITY_DN106827_c2_g1_i1|m.1023	0	0	0	0	0	Tsi_TRINITY_DN27520_c0_g1_i2|m.721	0
OG00509	Tbi_TRINITY_DN49090_c0_g1_i1|m.832	Tce_TRINITY_DN98560_c0_g1_i1|m.846	Tcm_TRINITY_DN103699_c0_g1_i1|m.867	Tdi_TRINITY_DN52441_c0_g1_i1|m.709	Tge_TRINITY_DN43403_c0_g1_i1|m.1243	Tms_TRINITY_DN20761_c0_g1_i1|m.946	Tpa_TRINITY_DN141230_c0_g1_i1|m.743	Tps_TRINITY_DN92710_c0_g1_i1|m.812	Tsi_TRINITY_DN21592_c0_g1_i1|m.745	Tte_TRINITY_DN26811_c0_g1_i1|m.943
OG00510	0	Tce_TRINITY_DN106608_c0_g1_i1|m.945	0	0	0	Tms_TRINITY_DN15283_c0_g2_i1|m.830	0	0	Tsi_TRINITY_DN19185_c0_g1_i1|m.1138	0
OG00511	Tbi_TRINITY_DN71606_c13_g1_i1|m.227	Tce_TRINITY_DN101009_c1_g3_i1|m.2030	Tcm_TRINITY_DN107364_c2_g6_i1|m.298	Tdi_TRINITY_DN66128_c0_g2_i1|m.1929	Tge_TRINITY_DN48088_c9_g2_i1|m.489	Tms_TRINITY_DN17630_c0_g1_i1|m.2376	Tpa_TRINITY_DN143298_c4_g1_i2|m.506	Tps_TRINITY_DN95199_c2_g1_i1|m.2053	Tsi_TRINITY_DN31735_c4_g1_i2|m.224	Tte_TRINITY_DN29161_c1_g1_i1|m.525
OG00512	0	0	Tcm_TRINITY_DN107855_c4_g6_i4|m.1020	0	0	0	0	0	Tsi_TRINITY_DN32152_c2_g4_i1|m.440	Tte_TRINITY_DN29996_c1_g1_i2|m.380
OG00513	Tbi_TRINITY_DN65804_c0_g1_i1|m.1101	Tce_TRINITY_DN93347_c0_g1_i1|m.954	Tcm_TRINITY_DN106432_c0_g1_i2|m.1106	Tdi_TRINITY_DN28392_c0_g1_i1|m.588	Tge_TRINITY_DN45077_c0_g1_i1|m.1175	Tms_TRINITY_DN24856_c0_g2_i2|m.1005	Tpa_TRINITY_DN135305_c0_g2_i1|m.1131	Tps_TRINITY_DN94184_c0_g1_i1|m.1042	Tsi_TRINITY_DN21977_c0_g1_i2|m.927	Tte_TRINITY_DN17321_c0_g1_i1|m.1256
OG00514	Tbi_TRINITY_DN67782_c0_g2_i2|m.899	Tce_TRINITY_DN98988_c0_g1_i1|m.1330	Tcm_TRINITY_DN105146_c0_g1_i5|m.984	0	0	Tms_TRINITY_DN29169_c0_g1_i1|m.847	Tpa_TRINITY_DN137706_c0_g2_i4|m.835	0	0	Tte_TRINITY_DN23384_c0_g2_i1|m.968
OG00515	0	Tce_TRINITY_DN99855_c0_g1_i3|m.1150	0	Tdi_TRINITY_DN27195_c0_g1_i2|m.889	0	Tms_TRINITY_DN31386_c0_g2_i1|m.2470	0	0	Tsi_TRINITY_DN30480_c0_g1_i3|m.1495	0
OG00516	0	Tce_TRINITY_DN105182_c3_g1_i2|m.1039	0	0	Tge_TRINITY_DN43523_c0_g1_i1|m.892	Tms_TRINITY_DN30658_c0_g1_i2|m.1047	0	0	0	Tte_TRINITY_DN23353_c0_g2_i2|m.1184
OG00517	Tbi_TRINITY_DN69865_c0_g1_i3|m.446	0	Tcm_TRINITY_DN107214_c0_g1_i2|m.1078	Tdi_TRINITY_DN31866_c0_g1_i1|m.738	0	Tms_TRINITY_DN30775_c2_g1_i6|m.787	0	Tps_TRINITY_DN94230_c1_g1_i4|m.718	Tsi_TRINITY_DN29423_c0_g1_i2|m.949	0
OG00518	Tbi_TRINITY_DN71767_c0_g1_i1|m.1055	Tce_TRINITY_DN107012_c0_g2_i1|m.1104	0	Tdi_TRINITY_DN29757_c0_g1_i1|m.831	Tge_TRINITY_DN46581_c0_g1_i1|m.989	Tms_TRINITY_DN28894_c0_g1_i1|m.1027	Tpa_TRINITY_DN143213_c1_g8_i1|m.2236	Tps_TRINITY_DN94035_c0_g1_i2|m.1072	Tsi_TRINITY_DN13519_c0_g2_i1|m.1178	Tte_TRINITY_DN22536_c0_g2_i2|m.1193
OG00519	0	Tce_TRINITY_DN101548_c0_g1_i1|m.356	0	Tdi_TRINITY_DN23986_c0_g1_i1|m.511	0	0	0	0	0	0
OG00520	Tbi_TRINITY_DN64823_c0_g1_i2|m.921	Tce_TRINITY_DN89381_c0_g1_i2|m.1655	Tcm_TRINITY_DN87157_c0_g1_i1|m.1149	Tdi_TRINITY_DN30478_c0_g1_i1|m.849	Tge_TRINITY_DN39507_c0_g2_i2|m.1202	0	0	Tps_TRINITY_DN82344_c0_g1_i1|m.946	Tsi_TRINITY_DN2544_c0_g1_i1|m.2579	Tte_TRINITY_DN27141_c1_g1_i1|m.1035
OG00521	0	0	0	Tdi_TRINITY_DN59384_c0_g1_i1|m.901	Tge_TRINITY_DN45308_c0_g1_i3|m.891	Tms_TRINITY_DN24421_c0_g1_i1|m.457	0	0	0	Tte_TRINITY_DN23784_c0_g2_i1|m.1289
OG00522	0	0	Tcm_TRINITY_DN106257_c0_g2_i2|m.1225	0	0	0	0	0	Tsi_TRINITY_DN27472_c1_g1_i2|m.1060	0
OG00523	Tbi_TRINITY_DN70489_c0_g1_i1|m.2277	Tce_TRINITY_DN94236_c0_g1_i1|m.2322	Tcm_TRINITY_DN101615_c0_g1_i1|m.931	Tdi_TRINITY_DN45903_c0_g1_i1|m.1379	Tge_TRINITY_DN34661_c0_g1_i1|m.2093	Tms_TRINITY_DN55801_c0_g1_i1|m.2336	0	0	Tsi_TRINITY_DN20623_c0_g1_i1|m.833	Tte_TRINITY_DN7991_c0_g1_i1|m.2427
OG00524	Tbi_TRINITY_DN69069_c0_g1_i1|m.890	Tce_TRINITY_DN107569_c0_g1_i1|m.946	0	0	0	0	Tpa_TRINITY_DN134115_c0_g1_i1|m.817	0	0	0
OG00525	Tbi_TRINITY_DN68222_c0_g1_i1|m.1000	Tce_TRINITY_DN104407_c2_g1_i3|m.995	0	0	Tge_TRINITY_DN44534_c0_g1_i2|m.946	Tms_TRINITY_DN31605_c7_g5_i2|m.791	0	0	0	0
OG00526	Tbi_TRINITY_DN67616_c0_g1_i2|m.1039	0	Tcm_TRINITY_DN101846_c0_g2_i2|m.1208	0	Tge_TRINITY_DN42692_c0_g1_i1|m.1315	0	Tpa_TRINITY_DN141581_c0_g13_i1|m.2888	0	Tsi_TRINITY_DN31079_c0_g2_i4|m.1090	Tte_TRINITY_DN26110_c0_g1_i1|m.1342
OG00527	Tbi_TRINITY_DN71676_c0_g1_i6|m.1069	0	0	0	Tge_TRINITY_DN47787_c4_g4_i1|m.498	Tms_TRINITY_DN25628_c0_g1_i1|m.1048	0	Tps_TRINITY_DN95124_c2_g1_i5|m.820	0	Tte_TRINITY_DN27854_c0_g2_i3|m.1190
OG00528	0	0	Tcm_TRINITY_DN103544_c0_g1_i3|m.1740	Tdi_TRINITY_DN8870_c0_g1_i1|m.1408	Tge_TRINITY_DN43614_c0_g1_i4|m.933	Tms_TRINITY_DN16969_c0_g1_i2|m.1819	Tpa_TRINITY_DN142790_c0_g1_i1|m.1173	Tps_TRINITY_DN92809_c0_g1_i2|m.1703	Tsi_TRINITY_DN7823_c0_g1_i1|m.2401	0
OG00529	Tbi_TRINITY_DN58322_c0_g1_i1|m.563	0	0	0	Tge_TRINITY_DN42035_c0_g1_i1|m.1261	Tms_TRINITY_DN21759_c0_g1_i1|m.643	Tpa_TRINITY_DN142721_c0_g1_i1|m.781	Tps_TRINITY_DN91192_c0_g1_i1|m.589	0	0
OG00530	0	0	0	0	Tge_TRINITY_DN47290_c0_g1_i2|m.530	0	0	0	0	Tte_TRINITY_DN25518_c0_g1_i1|m.854
OG00531	0	0	Tcm_TRINITY_DN106148_c0_g1_i5|m.1152	Tdi_TRINITY_DN30481_c1_g5_i1|m.785	Tge_TRINITY_DN47845_c1_g1_i2|m.873	0	Tpa_TRINITY_DN140713_c0_g1_i1|m.820	Tps_TRINITY_DN95841_c1_g1_i2|m.970	Tsi_TRINITY_DN24525_c0_g1_i1|m.955	Tte_TRINITY_DN55558_c0_g1_i1|m.1603
OG00532	0	0	Tcm_TRINITY_DN106710_c0_g2_i3|m.386	0	Tge_TRINITY_DN45837_c0_g1_i1|m.1144	Tms_TRINITY_DN22608_c0_g1_i1|m.1344	Tpa_TRINITY_DN141311_c0_g2_i1|m.1278	0	Tsi_TRINITY_DN28578_c0_g1_i2|m.715	0
OG00533	0	Tce_TRINITY_DN103563_c0_g1_i1|m.540	0	Tdi_TRINITY_DN29683_c0_g1_i2|m.953	Tge_TRINITY_DN47567_c0_g1_i2|m.369	Tms_TRINITY_DN21636_c0_g1_i1|m.1822	Tpa_TRINITY_DN140550_c0_g1_i1|m.530	Tps_TRINITY_DN95311_c1_g1_i5|m.520	Tsi_TRINITY_DN27852_c0_g1_i1|m.1161	Tte_TRINITY_DN28924_c0_g1_i1|m.1583
OG00534	Tbi_TRINITY_DN63076_c1_g1_i1|m.947	0	0	Tdi_TRINITY_DN52715_c0_g1_i1|m.2767	Tge_TRINITY_DN45744_c0_g1_i1|m.1717	Tms_TRINITY_DN32270_c0_g1_i1|m.2212	Tpa_TRINITY_DN140379_c0_g1_i1|m.1060	0	Tsi_TRINITY_DN6292_c0_g1_i1|m.2041	Tte_TRINITY_DN16495_c0_g2_i1|m.2735
OG00535	Tbi_TRINITY_DN66819_c0_g1_i1|m.1110	Tce_TRINITY_DN104955_c0_g1_i1|m.1175	0	0	Tge_TRINITY_DN31601_c0_g1_i1|m.1060	0	Tpa_TRINITY_DN142610_c0_g1_i1|m.991	Tps_TRINITY_DN95196_c0_g1_i1|m.579	Tsi_TRINITY_DN16475_c0_g1_i1|m.2149	Tte_TRINITY_DN55888_c0_g1_i1|m.1291
OG00536	Tbi_TRINITY_DN61377_c0_g1_i1|m.952	Tce_TRINITY_DN107173_c0_g1_i3|m.420	Tcm_TRINITY_DN102919_c3_g1_i3|m.450	Tdi_TRINITY_DN28512_c0_g1_i2|m.348	Tge_TRINITY_DN47097_c10_g1_i1|m.365	Tms_TRINITY_DN31490_c0_g1_i2|m.285	Tpa_TRINITY_DN142812_c1_g1_i1|m.1570	Tps_TRINITY_DN95115_c0_g1_i2|m.526	Tsi_TRINITY_DN30982_c0_g1_i1|m.712	Tte_TRINITY_DN27812_c0_g1_i1|m.1024
OG00537	Tbi_TRINITY_DN65088_c0_g1_i1|m.731	Tce_TRINITY_DN106000_c0_g1_i1|m.1127	Tcm_TRINITY_DN106500_c0_g1_i2|m.764	Tdi_TRINITY_DN23242_c0_g1_i1|m.858	Tge_TRINITY_DN46864_c0_g1_i1|m.856	Tms_TRINITY_DN29836_c0_g1_i1|m.736	Tpa_TRINITY_DN142661_c0_g1_i1|m.747	Tps_TRINITY_DN79705_c0_g1_i1|m.1023	Tsi_TRINITY_DN20784_c0_g1_i1|m.634	Tte_TRINITY_DN55815_c0_g1_i1|m.817
OG00538	Tbi_TRINITY_DN69218_c0_g1_i5|m.725	Tce_TRINITY_DN104942_c1_g1_i1|m.663	Tcm_TRINITY_DN100973_c7_g2_i1|m.824	Tdi_TRINITY_DN27593_c0_g1_i5|m.993	Tge_TRINITY_DN47867_c0_g1_i1|m.743	Tms_TRINITY_DN26988_c0_g1_i2|m.726	Tpa_TRINITY_DN141098_c0_g1_i2|m.651	Tps_TRINITY_DN94275_c1_g1_i2|m.709	Tsi_TRINITY_DN28816_c0_g1_i9|m.590	Tte_TRINITY_DN26117_c0_g1_i9|m.911
OG00539	Tbi_TRINITY_DN63945_c0_g1_i1|m.1034	Tce_TRINITY_DN104183_c0_g1_i1|m.990	0	Tdi_TRINITY_DN29542_c0_g1_i1|m.806	Tge_TRINITY_DN45217_c0_g1_i1|m.1004	Tms_TRINITY_DN31692_c10_g8_i1|m.1978	Tpa_TRINITY_DN141281_c0_g1_i1|m.1504	0	0	Tte_TRINITY_DN13154_c0_g1_i2|m.2560
OG00540	Tbi_TRINITY_DN66259_c0_g1_i1|m.963	0	Tcm_TRINITY_DN98175_c0_g1_i1|m.1073	Tdi_TRINITY_DN26171_c0_g1_i3|m.933	Tge_TRINITY_DN44066_c0_g1_i2|m.1046	Tms_TRINITY_DN27785_c0_g2_i2|m.1073	Tpa_TRINITY_DN140708_c0_g2_i1|m.1116	Tps_TRINITY_DN93409_c0_g1_i3|m.1194	Tsi_TRINITY_DN29306_c0_g1_i2|m.2031	Tte_TRINITY_DN24631_c0_g2_i1|m.1077
OG00541	0	Tce_TRINITY_DN104027_c0_g3_i6|m.907	Tcm_TRINITY_DN96286_c0_g1_i2|m.1032	Tdi_TRINITY_DN32329_c1_g1_i1|m.744	0	Tms_TRINITY_DN30392_c0_g1_i1|m.862	Tpa_TRINITY_DN141747_c0_g1_i3|m.899	Tps_TRINITY_DN86733_c0_g2_i3|m.945	Tsi_TRINITY_DN25031_c0_g1_i3|m.1189	0
OG00542	Tbi_TRINITY_DN25790_c0_g1_i1|m.985	Tce_TRINITY_DN101847_c0_g1_i1|m.1060	Tcm_TRINITY_DN93469_c0_g1_i1|m.1076	Tdi_TRINITY_DN32263_c2_g12_i13|m.631	Tge_TRINITY_DN42340_c0_g1_i1|m.978	Tms_TRINITY_DN10727_c0_g2_i1|m.882	Tpa_TRINITY_DN141454_c0_g1_i3|m.774	0	Tsi_TRINITY_DN28783_c0_g1_i1|m.1032	Tte_TRINITY_DN6940_c0_g1_i1|m.747
OG00543	Tbi_TRINITY_DN67922_c3_g3_i1|m.932	Tce_TRINITY_DN99429_c0_g1_i1|m.1217	Tcm_TRINITY_DN84921_c0_g1_i2|m.1137	Tdi_TRINITY_DN20237_c0_g1_i1|m.1156	Tge_TRINITY_DN46182_c0_g1_i1|m.1324	Tms_TRINITY_DN25962_c0_g1_i1|m.1112	Tpa_TRINITY_DN138787_c0_g1_i1|m.932	Tps_TRINITY_DN92090_c0_g1_i1|m.1073	Tsi_TRINITY_DN24422_c0_g1_i2|m.1306	Tte_TRINITY_DN22495_c0_g1_i1|m.2293
OG00544	Tbi_TRINITY_DN70015_c0_g1_i1|m.2147	Tce_TRINITY_DN102876_c0_g1_i1|m.854	Tcm_TRINITY_DN106594_c0_g1_i2|m.904	Tdi_TRINITY_DN30103_c0_g1_i1|m.695	Tge_TRINITY_DN44929_c0_g1_i3|m.821	Tms_TRINITY_DN29904_c1_g8_i1|m.710	Tpa_TRINITY_DN132967_c0_g1_i3|m.821	Tps_TRINITY_DN95545_c5_g1_i2|m.869	Tsi_TRINITY_DN30862_c2_g1_i1|m.698	Tte_TRINITY_DN3919_c0_g1_i1|m.959
OG00545	0	Tce_TRINITY_DN100848_c0_g1_i1|m.1045	Tcm_TRINITY_DN106099_c0_g1_i1|m.1005	0	Tge_TRINITY_DN45129_c0_g1_i2|m.1037	Tms_TRINITY_DN25746_c0_g1_i1|m.908	Tpa_TRINITY_DN140107_c0_g1_i1|m.911	0	Tsi_TRINITY_DN18844_c0_g1_i1|m.912	Tte_TRINITY_DN19742_c0_g2_i1|m.1236
OG00546	Tbi_TRINITY_DN70046_c0_g1_i5|m.568	Tce_TRINITY_DN94203_c0_g1_i2|m.1125	Tcm_TRINITY_DN90225_c0_g1_i6|m.1034	Tdi_TRINITY_DN28484_c0_g1_i2|m.780	Tge_TRINITY_DN46294_c0_g1_i5|m.941	Tms_TRINITY_DN26606_c0_g1_i3|m.924	Tpa_TRINITY_DN138806_c0_g2_i3|m.2098	Tps_TRINITY_DN77128_c0_g1_i7|m.662	Tsi_TRINITY_DN28974_c0_g1_i1|m.943	Tte_TRINITY_DN26078_c0_g1_i5|m.1013
OG00547	0	Tce_TRINITY_DN107195_c0_g2_i1|m.1393	0	0	Tge_TRINITY_DN34996_c0_g1_i1|m.1262	0	0	0	0	Tte_TRINITY_DN24908_c0_g1_i2|m.1351
OG00548	0	0	0	0	Tge_TRINITY_DN42512_c0_g2_i1|m.800	Tms_TRINITY_DN28640_c0_g1_i1|m.827	Tpa_TRINITY_DN143027_c1_g2_i1|m.1072	0	0	Tte_TRINITY_DN72643_c0_g1_i1|m.789
OG00549	Tbi_TRINITY_DN71775_c0_g2_i1|m.579	Tce_TRINITY_DN106687_c0_g1_i3|m.798	Tcm_TRINITY_DN107402_c0_g3_i1|m.1863	Tdi_TRINITY_DN32045_c0_g1_i2|m.795	Tge_TRINITY_DN46670_c0_g1_i1|m.591	Tms_TRINITY_DN23542_c0_g1_i2|m.840	Tpa_TRINITY_DN142493_c0_g3_i3|m.2365	0	Tsi_TRINITY_DN26907_c0_g1_i1|m.983	Tte_TRINITY_DN27385_c0_g1_i2|m.693
OG00550	Tbi_TRINITY_DN60375_c0_g1_i1|m.1804	Tce_TRINITY_DN104604_c1_g1_i2|m.1103	Tcm_TRINITY_DN105155_c0_g1_i1|m.1226	Tdi_TRINITY_DN26279_c0_g3_i1|m.926	Tge_TRINITY_DN31942_c0_g1_i1|m.1091	0	Tpa_TRINITY_DN142418_c0_g1_i1|m.1100	Tps_TRINITY_DN92396_c0_g1_i1|m.1174	Tsi_TRINITY_DN28513_c0_g1_i2|m.1088	Tte_TRINITY_DN41794_c0_g1_i1|m.2009
OG00551	Tbi_TRINITY_DN70809_c2_g1_i1|m.1216	0	Tcm_TRINITY_DN104237_c0_g1_i1|m.2845	0	Tge_TRINITY_DN46221_c0_g1_i2|m.2525	Tms_TRINITY_DN31648_c1_g5_i2|m.1458	Tpa_TRINITY_DN133726_c0_g1_i2|m.1055	0	Tsi_TRINITY_DN31743_c1_g1_i1|m.1731	Tte_TRINITY_DN27872_c0_g1_i2|m.1406
OG00552	Tbi_TRINITY_DN31073_c0_g1_i1|m.1389	Tce_TRINITY_DN93223_c4_g1_i6|m.1199	0	Tdi_TRINITY_DN29254_c0_g1_i4|m.1077	Tge_TRINITY_DN43178_c0_g1_i3|m.1217	0	Tpa_TRINITY_DN125214_c0_g1_i2|m.1186	Tps_TRINITY_DN69185_c0_g1_i2|m.1229	Tsi_TRINITY_DN30159_c0_g2_i7|m.1200	Tte_TRINITY_DN16190_c0_g1_i1|m.1519
OG00553	Tbi_TRINITY_DN71882_c0_g1_i4|m.1421	Tce_TRINITY_DN107579_c0_g2_i1|m.536	Tcm_TRINITY_DN107596_c1_g3_i4|m.833	Tdi_TRINITY_DN30452_c0_g1_i2|m.474	Tge_TRINITY_DN43398_c0_g1_i1|m.1010	Tms_TRINITY_DN29351_c0_g2_i6|m.837	0	Tps_TRINITY_DN94562_c0_g1_i2|m.1381	0	Tte_TRINITY_DN39509_c0_g1_i1|m.1601
OG00554	Tbi_TRINITY_DN64687_c0_g1_i1|m.1260	Tce_TRINITY_DN102237_c0_g1_i4|m.1245	Tcm_TRINITY_DN105762_c0_g1_i1|m.1319	Tdi_TRINITY_DN25005_c0_g1_i1|m.976	Tge_TRINITY_DN43863_c0_g1_i1|m.1147	Tms_TRINITY_DN23853_c0_g1_i1|m.1218	Tpa_TRINITY_DN141075_c2_g1_i1|m.1733	Tps_TRINITY_DN94233_c0_g1_i1|m.1243	Tsi_TRINITY_DN26783_c0_g1_i2|m.1211	Tte_TRINITY_DN26316_c0_g1_i2|m.1364
OG00555	Tbi_TRINITY_DN66875_c0_g1_i4|m.1359	Tce_TRINITY_DN91198_c0_g1_i1|m.2343	0	0	Tge_TRINITY_DN45436_c0_g2_i3|m.1338	Tms_TRINITY_DN17054_c0_g1_i1|m.2377	Tpa_TRINITY_DN133636_c0_g2_i2|m.1951	0	Tsi_TRINITY_DN28727_c1_g1_i1|m.2288	Tte_TRINITY_DN28411_c0_g1_i7|m.1577
OG00556	0	Tce_TRINITY_DN101470_c0_g1_i2|m.507	Tcm_TRINITY_DN105131_c1_g1_i5|m.634	Tdi_TRINITY_DN31758_c0_g1_i2|m.2038	0	Tms_TRINITY_DN30706_c0_g1_i1|m.1003	0	Tps_TRINITY_DN94885_c0_g1_i4|m.886	Tsi_TRINITY_DN29957_c0_g1_i1|m.1074	0
OG00557	Tbi_TRINITY_DN71436_c2_g1_i4|m.261	Tce_TRINITY_DN102269_c0_g1_i1|m.734	Tcm_TRINITY_DN105347_c1_g1_i1|m.1010	Tdi_TRINITY_DN66439_c0_g1_i1|m.788	Tge_TRINITY_DN44551_c0_g1_i1|m.676	Tms_TRINITY_DN2814_c0_g2_i1|m.631	0	Tps_TRINITY_DN94935_c0_g1_i1|m.1025	Tsi_TRINITY_DN32013_c12_g7_i2|m.922	Tte_TRINITY_DN24640_c0_g3_i1|m.1287
OG00558	0	Tce_TRINITY_DN100702_c0_g1_i1|m.1090	0	Tdi_TRINITY_DN14472_c0_g1_i1|m.1249	0	Tms_TRINITY_DN4421_c0_g1_i1|m.910	0	0	0	0
OG00559	Tbi_TRINITY_DN69613_c0_g1_i7|m.560	Tce_TRINITY_DN100888_c0_g1_i1|m.1006	Tcm_TRINITY_DN106798_c1_g1_i6|m.674	Tdi_TRINITY_DN30360_c0_g1_i5|m.655	Tge_TRINITY_DN46271_c0_g1_i2|m.377	Tms_TRINITY_DN26596_c0_g2_i4|m.821	Tpa_TRINITY_DN140930_c0_g1_i3|m.669	Tps_TRINITY_DN95303_c0_g1_i6|m.1999	Tsi_TRINITY_DN31038_c0_g1_i2|m.839	Tte_TRINITY_DN28401_c0_g2_i14|m.914
OG00560	Tbi_TRINITY_DN70695_c0_g1_i1|m.992	Tce_TRINITY_DN102313_c0_g1_i1|m.1074	Tcm_TRINITY_DN105076_c0_g2_i1|m.967	Tdi_TRINITY_DN39353_c0_g1_i1|m.755	Tge_TRINITY_DN42463_c0_g1_i1|m.975	Tms_TRINITY_DN27963_c0_g1_i1|m.929	0	Tps_TRINITY_DN82069_c0_g1_i1|m.965	Tsi_TRINITY_DN2580_c0_g1_i1|m.925	Tte_TRINITY_DN10822_c0_g2_i1|m.1069
OG00561	Tbi_TRINITY_DN57750_c0_g1_i1|m.654	Tce_TRINITY_DN105566_c0_g1_i7|m.624	Tcm_TRINITY_DN99662_c1_g3_i1|m.1649	0	0	0	Tpa_TRINITY_DN143475_c8_g1_i1|m.374	Tps_TRINITY_DN95272_c0_g1_i2|m.540	0	0
OG00562	0	0	Tcm_TRINITY_DN107349_c0_g1_i4|m.1391	Tdi_TRINITY_DN23037_c0_g2_i1|m.1344	Tge_TRINITY_DN39855_c0_g2_i1|m.885	Tms_TRINITY_DN27864_c0_g1_i2|m.701	0	0	0	Tte_TRINITY_DN26964_c0_g2_i1|m.980
OG00563	Tbi_TRINITY_DN70473_c0_g1_i1|m.807	0	0	Tdi_TRINITY_DN25288_c0_g1_i1|m.313	Tge_TRINITY_DN47834_c8_g1_i1|m.990	0	0	0	Tsi_TRINITY_DN9551_c0_g1_i1|m.820	0
OG00564	0	0	0	0	0	0	Tpa_TRINITY_DN142864_c0_g2_i1|m.676	0	0	Tte_TRINITY_DN27952_c0_g1_i5|m.591
OG00565	0	0	0	0	Tge_TRINITY_DN44182_c0_g1_i1|m.219	Tms_TRINITY_DN27625_c0_g1_i1|m.377	0	0	Tsi_TRINITY_DN23876_c0_g1_i2|m.669	Tte_TRINITY_DN26511_c0_g1_i3|m.193
OG00566	Tbi_TRINITY_DN71357_c0_g2_i3|m.2008	0	0	0	Tge_TRINITY_DN46754_c0_g4_i2|m.1066	0	Tpa_TRINITY_DN143387_c1_g1_i1|m.633	0	0	Tte_TRINITY_DN3854_c0_g1_i1|m.1633
OG00567	Tbi_TRINITY_DN68592_c5_g1_i3|m.355	Tce_TRINITY_DN105244_c3_g2_i2|m.781	Tcm_TRINITY_DN105948_c2_g4_i1|m.284	Tdi_TRINITY_DN29903_c0_g1_i2|m.80	Tge_TRINITY_DN46572_c7_g2_i6|m.143	Tms_TRINITY_DN31682_c3_g1_i4|m.449	Tpa_TRINITY_DN141796_c2_g2_i1|m.586	Tps_TRINITY_DN93559_c1_g1_i2|m.2087	Tsi_TRINITY_DN29495_c1_g1_i5|m.519	Tte_TRINITY_DN26426_c0_g1_i2|m.198
OG00568	Tbi_TRINITY_DN68677_c0_g1_i1|m.1415	Tce_TRINITY_DN102015_c0_g3_i1|m.1228	Tcm_TRINITY_DN99949_c0_g4_i1|m.1388	Tdi_TRINITY_DN30319_c0_g1_i7|m.987	Tge_TRINITY_DN44693_c0_g1_i2|m.1402	Tms_TRINITY_DN21749_c0_g1_i1|m.1210	Tpa_TRINITY_DN140432_c1_g4_i2|m.1261	Tps_TRINITY_DN95162_c0_g2_i4|m.1311	Tsi_TRINITY_DN15587_c0_g1_i1|m.1282	Tte_TRINITY_DN29615_c7_g2_i1|m.1589
OG00569	0	Tce_TRINITY_DN102023_c0_g2_i3|m.1037	Tcm_TRINITY_DN101500_c0_g1_i1|m.1050	Tdi_TRINITY_DN23806_c0_g1_i1|m.2746	Tge_TRINITY_DN35154_c0_g1_i1|m.2488	Tms_TRINITY_DN3312_c0_g2_i1|m.2529	0	0	Tsi_TRINITY_DN27314_c0_g1_i4|m.964	Tte_TRINITY_DN25575_c0_g2_i1|m.871
OG00570	Tbi_TRINITY_DN71826_c0_g1_i3|m.1147	Tce_TRINITY_DN107257_c0_g1_i2|m.1203	0	0	Tge_TRINITY_DN46259_c0_g1_i3|m.1053	Tms_TRINITY_DN29377_c0_g1_i5|m.1082	0	0	Tsi_TRINITY_DN21129_c0_g1_i2|m.2336	Tte_TRINITY_DN25747_c0_g1_i2|m.2996
OG00571	0	Tce_TRINITY_DN99576_c0_g1_i1|m.1431	Tcm_TRINITY_DN107350_c2_g2_i2|m.1443	0	0	Tms_TRINITY_DN32138_c0_g1_i1|m.1301	Tpa_TRINITY_DN143380_c0_g1_i1|m.1259	0	Tsi_TRINITY_DN28553_c0_g1_i1|m.1221	0
OG00572	Tbi_TRINITY_DN69500_c0_g1_i1|m.1405	Tce_TRINITY_DN103429_c0_g2_i1|m.1690	Tcm_TRINITY_DN95882_c0_g1_i1|m.1229	Tdi_TRINITY_DN30866_c0_g1_i2|m.1178	Tge_TRINITY_DN42171_c0_g1_i2|m.1301	Tms_TRINITY_DN26039_c0_g1_i1|m.1359	Tpa_TRINITY_DN138847_c0_g1_i1|m.1160	Tps_TRINITY_DN89430_c0_g1_i2|m.1259	Tsi_TRINITY_DN31108_c0_g1_i1|m.1278	Tte_TRINITY_DN180_c0_g1_i1|m.1755
OG00573	0	0	0	0	0	Tms_TRINITY_DN31605_c2_g1_i1|m.1480	0	Tps_TRINITY_DN93704_c0_g1_i1|m.1027	0	Tte_TRINITY_DN28532_c0_g2_i13|m.856
OG00574	Tbi_TRINITY_DN59414_c0_g1_i2|m.1419	Tce_TRINITY_DN94576_c0_g2_i2|m.1458	Tcm_TRINITY_DN103189_c0_g1_i1|m.1209	Tdi_TRINITY_DN27623_c0_g1_i1|m.1187	Tge_TRINITY_DN28678_c0_g2_i1|m.1354	Tms_TRINITY_DN31531_c1_g2_i1|m.1028	Tpa_TRINITY_DN139151_c0_g1_i3|m.1117	Tps_TRINITY_DN81335_c0_g3_i1|m.1316	Tsi_TRINITY_DN4159_c0_g1_i1|m.1254	Tte_TRINITY_DN12805_c0_g2_i1|m.1556
OG00575	0	0	Tcm_TRINITY_DN106636_c0_g1_i2|m.399	0	Tge_TRINITY_DN33908_c0_g1_i1|m.1072	0	0	0	Tsi_TRINITY_DN46222_c0_g1_i1|m.1370	0
OG00576	Tbi_TRINITY_DN64800_c0_g1_i3|m.717	Tce_TRINITY_DN105558_c2_g1_i2|m.752	Tcm_TRINITY_DN107491_c2_g2_i1|m.760	Tdi_TRINITY_DN23519_c0_g2_i1|m.552	Tge_TRINITY_DN47605_c0_g1_i3|m.640	Tms_TRINITY_DN27561_c1_g1_i3|m.518	0	Tps_TRINITY_DN94908_c0_g3_i3|m.703	Tsi_TRINITY_DN22784_c0_g1_i1|m.620	Tte_TRINITY_DN22222_c0_g1_i1|m.758
OG00577	0	Tce_TRINITY_DN105467_c0_g2_i4|m.409	Tcm_TRINITY_DN107002_c0_g1_i2|m.744	0	Tge_TRINITY_DN47178_c0_g1_i1|m.301	Tms_TRINITY_DN29631_c0_g1_i3|m.559	Tpa_TRINITY_DN142935_c0_g2_i3|m.2077	Tps_TRINITY_DN94222_c0_g1_i1|m.398	0	Tte_TRINITY_DN25199_c0_g1_i3|m.398
OG00578	Tbi_TRINITY_DN55129_c0_g1_i1|m.1119	Tce_TRINITY_DN107235_c0_g4_i2|m.806	0	Tdi_TRINITY_DN15517_c0_g1_i1|m.1338	Tge_TRINITY_DN44321_c0_g1_i2|m.568	Tms_TRINITY_DN23609_c0_g2_i1|m.725	Tpa_TRINITY_DN143210_c0_g1_i2|m.1051	0	Tsi_TRINITY_DN32013_c12_g6_i2|m.1179	Tte_TRINITY_DN29672_c3_g2_i1|m.1285
OG00579	Tbi_TRINITY_DN67028_c0_g1_i1|m.790	Tce_TRINITY_DN103613_c0_g5_i1|m.640	0	Tdi_TRINITY_DN31585_c2_g5_i2|m.453	Tge_TRINITY_DN45473_c0_g1_i1|m.824	Tms_TRINITY_DN15979_c0_g1_i1|m.541	Tpa_TRINITY_DN136764_c0_g1_i2|m.1463	Tps_TRINITY_DN89318_c0_g1_i6|m.655	Tsi_TRINITY_DN21932_c0_g1_i10|m.523	Tte_TRINITY_DN23313_c0_g1_i1|m.938
OG00580	0	0	0	0	0	0	0	Tps_TRINITY_DN94227_c0_g1_i1|m.214	Tsi_TRINITY_DN7054_c0_g2_i1|m.1003	0
OG00581	Tbi_TRINITY_DN67903_c0_g1_i4|m.1365	Tce_TRINITY_DN105236_c0_g2_i3|m.1372	0	Tdi_TRINITY_DN19942_c0_g1_i1|m.1488	Tge_TRINITY_DN43289_c0_g1_i1|m.1309	0	Tpa_TRINITY_DN141737_c0_g2_i2|m.2932	Tps_TRINITY_DN95197_c0_g1_i1|m.1271	0	0
OG00582	0	0	0	0	Tge_TRINITY_DN46605_c0_g1_i1|m.583	0	Tpa_TRINITY_DN141456_c0_g2_i2|m.588	0	Tsi_TRINITY_DN30527_c0_g1_i1|m.2496	Tte_TRINITY_DN23771_c0_g2_i1|m.689
OG00583	Tbi_TRINITY_DN64244_c2_g1_i3|m.794	Tce_TRINITY_DN101716_c0_g3_i7|m.2767	0	0	0	0	Tpa_TRINITY_DN140978_c2_g3_i1|m.1009	0	0	0
OG00584	Tbi_TRINITY_DN65831_c0_g1_i1|m.1083	Tce_TRINITY_DN100756_c0_g2_i1|m.463	Tcm_TRINITY_DN104412_c0_g1_i1|m.1354	Tdi_TRINITY_DN32036_c12_g16_i1|m.1000	Tge_TRINITY_DN44753_c1_g1_i1|m.1025	Tms_TRINITY_DN31333_c2_g1_i5|m.355	Tpa_TRINITY_DN139816_c1_g1_i1|m.966	Tps_TRINITY_DN90733_c0_g1_i1|m.1209	Tsi_TRINITY_DN437_c0_g1_i1|m.1220	Tte_TRINITY_DN38821_c0_g1_i1|m.1217
OG00585	Tbi_TRINITY_DN69632_c0_g1_i1|m.896	0	0	0	0	0	Tpa_TRINITY_DN143018_c0_g1_i1|m.591	0	0	0
OG00586	Tbi_TRINITY_DN67456_c0_g1_i2|m.1107	Tce_TRINITY_DN106566_c1_g7_i4|m.643	0	0	0	0	Tpa_TRINITY_DN140920_c0_g1_i2|m.981	0	0	0
OG00587	Tbi_TRINITY_DN66027_c0_g1_i1|m.1272	Tce_TRINITY_DN105365_c0_g1_i1|m.937	Tcm_TRINITY_DN106831_c0_g1_i2|m.907	0	0	0	Tpa_TRINITY_DN142955_c0_g2_i1|m.1685	Tps_TRINITY_DN95686_c0_g2_i1|m.870	Tsi_TRINITY_DN31773_c1_g8_i2|m.1149	0
OG00588	0	0	Tcm_TRINITY_DN104181_c0_g1_i1|m.718	Tdi_TRINITY_DN20495_c0_g2_i1|m.1207	0	Tms_TRINITY_DN31015_c0_g1_i2|m.1294	0	Tps_TRINITY_DN83170_c0_g1_i2|m.1317	Tsi_TRINITY_DN23546_c0_g1_i1|m.1084	Tte_TRINITY_DN13349_c0_g1_i1|m.1280
OG00589	Tbi_TRINITY_DN71506_c0_g3_i1|m.1602	0	0	0	0	Tms_TRINITY_DN10083_c0_g2_i1|m.1031	0	0	Tsi_TRINITY_DN31467_c6_g1_i1|m.753	0
OG00590	Tbi_TRINITY_DN62842_c0_g1_i1|m.870	Tce_TRINITY_DN102565_c0_g1_i1|m.758	Tcm_TRINITY_DN105816_c0_g1_i1|m.1471	Tdi_TRINITY_DN25197_c0_g1_i1|m.624	Tge_TRINITY_DN46822_c0_g1_i1|m.818	Tms_TRINITY_DN17639_c0_g1_i1|m.743	Tpa_TRINITY_DN141967_c0_g2_i1|m.1220	Tps_TRINITY_DN92834_c0_g1_i1|m.851	Tsi_TRINITY_DN28281_c0_g1_i1|m.763	Tte_TRINITY_DN15732_c0_g1_i1|m.978
OG00591	Tbi_TRINITY_DN71903_c0_g1_i2|m.1021	Tce_TRINITY_DN95339_c1_g1_i2|m.1253	Tcm_TRINITY_DN104198_c0_g1_i1|m.1272	Tdi_TRINITY_DN20343_c0_g1_i1|m.837	Tge_TRINITY_DN46281_c0_g1_i2|m.1084	Tms_TRINITY_DN20883_c0_g1_i2|m.1200	Tpa_TRINITY_DN139985_c0_g1_i1|m.1035	Tps_TRINITY_DN94900_c0_g1_i3|m.1036	Tsi_TRINITY_DN28551_c0_g1_i2|m.1207	Tte_TRINITY_DN26351_c0_g1_i1|m.1213
OG00592	Tbi_TRINITY_DN70274_c0_g1_i2|m.1263	Tce_TRINITY_DN105504_c2_g1_i1|m.1191	Tcm_TRINITY_DN106997_c0_g2_i2|m.1255	Tdi_TRINITY_DN26930_c0_g2_i2|m.1025	Tge_TRINITY_DN46800_c0_g1_i3|m.1181	Tms_TRINITY_DN30530_c0_g2_i1|m.1253	0	Tps_TRINITY_DN93739_c0_g2_i1|m.1157	Tsi_TRINITY_DN28047_c0_g1_i1|m.1289	Tte_TRINITY_DN13938_c0_g1_i2|m.1514
OG00593	0	0	0	0	Tge_TRINITY_DN48002_c0_g2_i2|m.796	0	0	0	0	Tte_TRINITY_DN29803_c0_g1_i1|m.1477
OG00594	Tbi_TRINITY_DN71522_c7_g1_i2|m.1010	Tce_TRINITY_DN105768_c1_g1_i8|m.1120	Tcm_TRINITY_DN106586_c0_g3_i1|m.636	Tdi_TRINITY_DN30790_c2_g5_i1|m.326	0	0	Tpa_TRINITY_DN139835_c0_g1_i3|m.1088	Tps_TRINITY_DN93742_c4_g1_i1|m.454	0	Tte_TRINITY_DN28910_c13_g1_i5|m.879
OG00595	Tbi_TRINITY_DN64374_c0_g1_i2|m.1329	Tce_TRINITY_DN104361_c0_g1_i2|m.814	Tcm_TRINITY_DN100153_c0_g1_i3|m.869	Tdi_TRINITY_DN22285_c0_g1_i2|m.1057	Tge_TRINITY_DN41666_c0_g1_i1|m.2442	Tms_TRINITY_DN28375_c0_g1_i1|m.735	Tpa_TRINITY_DN140059_c0_g1_i2|m.1107	Tps_TRINITY_DN92253_c0_g1_i1|m.834	Tsi_TRINITY_DN29536_c0_g1_i3|m.733	Tte_TRINITY_DN24819_c0_g1_i1|m.1377
OG00596	0	Tce_TRINITY_DN107559_c3_g2_i2|m.1297	Tcm_TRINITY_DN105309_c3_g1_i2|m.1402	0	0	0	Tpa_TRINITY_DN141848_c1_g1_i1|m.795	0	Tsi_TRINITY_DN27359_c0_g1_i1|m.1267	0
OG00597	Tbi_TRINITY_DN70450_c0_g1_i3|m.388	Tce_TRINITY_DN101443_c0_g6_i1|m.891	Tcm_TRINITY_DN107407_c2_g21_i2|m.1047	Tdi_TRINITY_DN31788_c0_g1_i2|m.482	Tge_TRINITY_DN47397_c10_g1_i1|m.340	Tms_TRINITY_DN31024_c5_g5_i1|m.418	Tpa_TRINITY_DN142854_c0_g1_i1|m.424	Tps_TRINITY_DN95885_c0_g2_i11|m.809	Tsi_TRINITY_DN31017_c0_g1_i1|m.916	Tte_TRINITY_DN23480_c0_g1_i1|m.1224
OG00598	0	0	0	0	Tge_TRINITY_DN41228_c0_g1_i1|m.1078	0	Tpa_TRINITY_DN143397_c1_g1_i1|m.365	0	0	0
OG00599	0	Tce_TRINITY_DN105106_c0_g2_i2|m.669	0	0	Tge_TRINITY_DN44362_c0_g1_i1|m.220	Tms_TRINITY_DN19342_c0_g2_i1|m.1212	0	0	Tsi_TRINITY_DN24883_c0_g4_i1|m.578	0
OG00600	0	Tce_TRINITY_DN105703_c1_g1_i7|m.335	0	0	0	Tms_TRINITY_DN31840_c0_g1_i2|m.208	0	0	0	0
OG00601	0	0	0	Tdi_TRINITY_DN26707_c0_g2_i2|m.1197	0	0	0	Tps_TRINITY_DN90213_c0_g1_i2|m.1369	0	0
OG00602	Tbi_TRINITY_DN71138_c0_g1_i1|m.1253	Tce_TRINITY_DN104931_c0_g1_i1|m.1238	Tcm_TRINITY_DN104223_c0_g1_i1|m.1205	Tdi_TRINITY_DN22420_c0_g1_i2|m.980	Tge_TRINITY_DN45879_c0_g1_i1|m.1083	Tms_TRINITY_DN24170_c0_g1_i1|m.2147	Tpa_TRINITY_DN142468_c0_g8_i1|m.1352	Tps_TRINITY_DN95268_c0_g2_i1|m.1178	0	Tte_TRINITY_DN22713_c0_g1_i1|m.2334
OG00603	Tbi_TRINITY_DN71041_c3_g3_i1|m.1658	0	0	Tdi_TRINITY_DN30186_c1_g4_i2|m.359	Tge_TRINITY_DN35240_c0_g1_i2|m.474	Tms_TRINITY_DN31392_c11_g1_i1|m.1089	Tpa_TRINITY_DN131083_c0_g1_i2|m.1371	0	0	Tte_TRINITY_DN29811_c3_g1_i1|m.1804
OG00604	0	0	Tcm_TRINITY_DN99393_c1_g1_i1|m.710	Tdi_TRINITY_DN20582_c0_g1_i1|m.558	Tge_TRINITY_DN45563_c2_g2_i1|m.722	Tms_TRINITY_DN29593_c0_g1_i5|m.636	Tpa_TRINITY_DN139426_c0_g2_i1|m.2519	Tps_TRINITY_DN94640_c0_g1_i2|m.742	Tsi_TRINITY_DN20228_c0_g2_i1|m.963	0
OG00605	Tbi_TRINITY_DN64299_c0_g1_i1|m.1420	Tce_TRINITY_DN104973_c0_g1_i1|m.1328	Tcm_TRINITY_DN106768_c0_g1_i1|m.1136	Tdi_TRINITY_DN31995_c0_g1_i1|m.887	Tge_TRINITY_DN37730_c0_g2_i1|m.1443	Tms_TRINITY_DN19295_c0_g2_i1|m.1225	Tpa_TRINITY_DN142124_c0_g2_i2|m.1942	Tps_TRINITY_DN90876_c0_g1_i2|m.1168	Tsi_TRINITY_DN26952_c0_g1_i1|m.1114	Tte_TRINITY_DN24085_c0_g1_i4|m.1715
OG00606	0	0	Tcm_TRINITY_DN106793_c0_g1_i1|m.1108	0	0	0	0	Tps_TRINITY_DN82598_c0_g1_i2|m.1086	0	Tte_TRINITY_DN29672_c3_g1_i2|m.1075
OG00607	0	Tce_TRINITY_DN105184_c0_g1_i4|m.1290	0	Tdi_TRINITY_DN31909_c0_g1_i1|m.989	0	0	Tpa_TRINITY_DN142501_c0_g1_i1|m.1096	Tps_TRINITY_DN94268_c0_g1_i1|m.1195	Tsi_TRINITY_DN30697_c0_g1_i1|m.1144	Tte_TRINITY_DN22050_c0_g2_i1|m.1354
OG00608	Tbi_TRINITY_DN71129_c2_g1_i2|m.999	0	Tcm_TRINITY_DN50325_c0_g1_i1|m.1534	0	Tge_TRINITY_DN36598_c0_g1_i2|m.950	Tms_TRINITY_DN24469_c0_g2_i1|m.1255	Tpa_TRINITY_DN140638_c0_g1_i3|m.920	0	Tsi_TRINITY_DN13852_c0_g1_i1|m.2047	Tte_TRINITY_DN29639_c5_g1_i1|m.965
OG00609	0	0	Tcm_TRINITY_DN100406_c0_g1_i2|m.1296	0	Tge_TRINITY_DN43681_c0_g1_i2|m.702	0	0	0	0	0
OG00610	0	Tce_TRINITY_DN99710_c0_g2_i7|m.1180	Tcm_TRINITY_DN106505_c0_g1_i2|m.2285	Tdi_TRINITY_DN29934_c0_g1_i2|m.1267	0	Tms_TRINITY_DN28802_c0_g3_i2|m.1092	0	Tps_TRINITY_DN88586_c0_g1_i2|m.1358	0	0
OG00611	0	Tce_TRINITY_DN96184_c0_g1_i1|m.1432	0	0	Tge_TRINITY_DN36776_c0_g2_i1|m.1682	0	Tpa_TRINITY_DN139584_c0_g1_i1|m.1209	0	0	0
OG00612	Tbi_TRINITY_DN16377_c0_g1_i1|m.1265	Tce_TRINITY_DN104812_c0_g2_i1|m.1287	0	0	0	0	Tpa_TRINITY_DN136573_c0_g1_i2|m.1075	0	0	0
OG00613	Tbi_TRINITY_DN69764_c0_g2_i2|m.815	Tce_TRINITY_DN102353_c2_g1_i4|m.506	Tcm_TRINITY_DN102321_c0_g1_i2|m.866	Tdi_TRINITY_DN14316_c0_g1_i1|m.2653	Tge_TRINITY_DN35428_c0_g1_i1|m.826	Tms_TRINITY_DN31440_c1_g4_i2|m.753	Tpa_TRINITY_DN140220_c0_g1_i1|m.753	Tps_TRINITY_DN91352_c2_g5_i5|m.787	Tsi_TRINITY_DN32030_c0_g1_i1|m.784	Tte_TRINITY_DN29292_c3_g9_i5|m.714
OG00614	Tbi_TRINITY_DN50958_c0_g1_i1|m.1261	Tce_TRINITY_DN87966_c0_g1_i1|m.1474	Tcm_TRINITY_DN104050_c0_g2_i3|m.1444	Tdi_TRINITY_DN52731_c0_g1_i1|m.1216	Tge_TRINITY_DN35984_c0_g1_i1|m.1264	Tms_TRINITY_DN13994_c0_g2_i1|m.1393	Tpa_TRINITY_DN130416_c0_g1_i2|m.648	Tps_TRINITY_DN86467_c0_g1_i1|m.1395	Tsi_TRINITY_DN30103_c0_g1_i1|m.1327	Tte_TRINITY_DN30055_c0_g1_i1|m.1470
OG00615	0	Tce_TRINITY_DN100833_c0_g1_i1|m.681	0	Tdi_TRINITY_DN20345_c0_g1_i1|m.670	Tge_TRINITY_DN45168_c0_g1_i1|m.936	Tms_TRINITY_DN9134_c0_g2_i1|m.2089	0	0	0	0
OG00616	Tbi_TRINITY_DN70576_c0_g1_i1|m.958	Tce_TRINITY_DN92182_c0_g1_i1|m.1049	Tcm_TRINITY_DN100137_c0_g1_i1|m.1300	Tdi_TRINITY_DN6597_c0_g1_i1|m.778	Tge_TRINITY_DN38619_c0_g1_i1|m.908	Tms_TRINITY_DN13978_c0_g1_i1|m.920	Tpa_TRINITY_DN130944_c0_g1_i1|m.815	Tps_TRINITY_DN95726_c0_g1_i2|m.943	Tsi_TRINITY_DN8835_c0_g1_i1|m.1158	Tte_TRINITY_DN2833_c0_g1_i1|m.1005
OG00617	Tbi_TRINITY_DN66957_c0_g1_i1|m.1277	Tce_TRINITY_DN104689_c5_g1_i1|m.1293	Tcm_TRINITY_DN99113_c0_g1_i1|m.1290	Tdi_TRINITY_DN24794_c0_g2_i1|m.1061	Tge_TRINITY_DN36462_c1_g1_i1|m.1207	Tms_TRINITY_DN28725_c0_g2_i1|m.980	Tpa_TRINITY_DN141524_c0_g2_i1|m.3151	Tps_TRINITY_DN93588_c0_g2_i4|m.1197	Tsi_TRINITY_DN31714_c0_g1_i1|m.1187	Tte_TRINITY_DN6879_c0_g1_i1|m.1435
OG00618	Tbi_TRINITY_DN68203_c0_g1_i4|m.399	0	0	0	0	Tms_TRINITY_DN13824_c0_g3_i1|m.1567	0	0	0	Tte_TRINITY_DN27612_c0_g1_i5|m.629
OG00619	0	Tce_TRINITY_DN95538_c0_g1_i1|m.1789	0	Tdi_TRINITY_DN7860_c0_g1_i1|m.1411	Tge_TRINITY_DN37801_c0_g2_i1|m.1118	Tms_TRINITY_DN20780_c0_g1_i1|m.1716	0	Tps_TRINITY_DN79544_c0_g3_i1|m.1013	Tsi_TRINITY_DN6788_c0_g2_i1|m.1874	0
OG00620	0	Tce_TRINITY_DN105868_c2_g2_i3|m.826	0	Tdi_TRINITY_DN30593_c4_g1_i1|m.489	0	Tms_TRINITY_DN19237_c0_g1_i1|m.1029	0	Tps_TRINITY_DN91989_c2_g1_i2|m.884	Tsi_TRINITY_DN31087_c1_g1_i1|m.757	0
OG00621	0	0	0	Tdi_TRINITY_DN29854_c0_g1_i1|m.769	Tge_TRINITY_DN47686_c7_g1_i1|m.643	Tms_TRINITY_DN30496_c0_g1_i1|m.568	0	Tps_TRINITY_DN86398_c0_g1_i1|m.763	Tsi_TRINITY_DN26304_c0_g2_i1|m.632	0
OG00622	Tbi_TRINITY_DN65957_c0_g1_i1|m.1373	Tce_TRINITY_DN106769_c2_g1_i1|m.829	Tcm_TRINITY_DN107275_c0_g1_i2|m.801	Tdi_TRINITY_DN29180_c0_g2_i1|m.1130	Tge_TRINITY_DN41823_c0_g1_i1|m.3372	Tms_TRINITY_DN29258_c0_g1_i1|m.1060	Tpa_TRINITY_DN141836_c0_g1_i3|m.2233	0	Tsi_TRINITY_DN28753_c0_g1_i1|m.1223	Tte_TRINITY_DN30241_c0_g1_i1|m.1569
OG00623	0	0	Tcm_TRINITY_DN106263_c0_g1_i1|m.1246	0	0	0	0	0	Tsi_TRINITY_DN18397_c0_g1_i1|m.1410	0
OG00624	Tbi_TRINITY_DN69867_c0_g1_i18|m.1494	Tce_TRINITY_DN105609_c0_g1_i8|m.306	0	0	0	0	0	Tps_TRINITY_DN93980_c0_g1_i2|m.378	0	Tte_TRINITY_DN28584_c0_g1_i1|m.2705
OG00625	0	0	0	0	Tge_TRINITY_DN41896_c0_g1_i1|m.1123	0	0	0	Tsi_TRINITY_DN31103_c0_g1_i1|m.365	0
OG00626	Tbi_TRINITY_DN66601_c0_g1_i2|m.791	Tce_TRINITY_DN106543_c0_g1_i1|m.849	Tcm_TRINITY_DN102060_c0_g1_i1|m.1167	Tdi_TRINITY_DN20186_c0_g1_i1|m.1775	Tge_TRINITY_DN47713_c0_g1_i2|m.746	Tms_TRINITY_DN27749_c0_g1_i1|m.1314	Tpa_TRINITY_DN142907_c0_g3_i1|m.873	Tps_TRINITY_DN94815_c0_g1_i1|m.511	Tsi_TRINITY_DN30876_c0_g1_i1|m.1100	Tte_TRINITY_DN23607_c0_g1_i2|m.919
OG00627	Tbi_TRINITY_DN71314_c0_g1_i1|m.200	Tce_TRINITY_DN107471_c2_g1_i1|m.458	0	0	0	0	Tpa_TRINITY_DN142397_c0_g1_i1|m.722	0	Tsi_TRINITY_DN11612_c0_g1_i1|m.1020	Tte_TRINITY_DN13049_c0_g1_i1|m.484
OG00628	0	0	0	Tdi_TRINITY_DN31730_c5_g14_i4|m.1020	0	0	0	0	Tsi_TRINITY_DN31312_c6_g2_i4|m.1155	0
OG00629	Tbi_TRINITY_DN70699_c3_g1_i3|m.823	Tce_TRINITY_DN105637_c0_g1_i1|m.867	Tcm_TRINITY_DN104183_c0_g1_i3|m.929	0	Tge_TRINITY_DN45126_c0_g1_i1|m.2020	Tms_TRINITY_DN27921_c0_g1_i1|m.2773	Tpa_TRINITY_DN142910_c2_g3_i1|m.1312	0	Tsi_TRINITY_DN13247_c0_g1_i1|m.1451	Tte_TRINITY_DN25750_c0_g1_i3|m.713
OG00630	0	0	Tcm_TRINITY_DN106269_c0_g2_i1|m.1292	0	0	Tms_TRINITY_DN20353_c0_g1_i1|m.3203	Tpa_TRINITY_DN141690_c2_g1_i1|m.1158	0	Tsi_TRINITY_DN23012_c0_g1_i1|m.1342	0
OG00631	Tbi_TRINITY_DN69545_c0_g2_i3|m.758	0	0	0	0	0	Tpa_TRINITY_DN143016_c2_g1_i1|m.730	Tps_TRINITY_DN95996_c2_g1_i2|m.1748	Tsi_TRINITY_DN29384_c0_g1_i1|m.115	Tte_TRINITY_DN29031_c1_g3_i4|m.803
OG00632	0	0	0	0	Tge_TRINITY_DN44709_c0_g1_i1|m.1092	0	0	0	0	Tte_TRINITY_DN23694_c0_g2_i1|m.888
OG00633	Tbi_TRINITY_DN66460_c0_g1_i2|m.862	0	Tcm_TRINITY_DN105880_c0_g1_i1|m.621	Tdi_TRINITY_DN7602_c0_g1_i1|m.407	0	0	0	0	Tsi_TRINITY_DN30523_c1_g1_i1|m.487	Tte_TRINITY_DN12600_c0_g2_i1|m.934
OG00634	Tbi_TRINITY_DN70467_c0_g1_i1|m.1017	Tce_TRINITY_DN101818_c0_g1_i1|m.1073	0	Tdi_TRINITY_DN31018_c0_g1_i1|m.799	Tge_TRINITY_DN30585_c0_g1_i1|m.898	Tms_TRINITY_DN21653_c0_g1_i1|m.965	Tpa_TRINITY_DN138480_c0_g1_i1|m.890	Tps_TRINITY_DN93780_c0_g1_i1|m.1001	0	Tte_TRINITY_DN63985_c0_g1_i1|m.1136
OG00635	0	Tce_TRINITY_DN102916_c0_g1_i1|m.1289	0	0	0	Tms_TRINITY_DN70979_c0_g1_i1|m.1281	0	0	0	Tte_TRINITY_DN27809_c2_g1_i1|m.1660
OG00636	0	0	Tcm_TRINITY_DN102590_c0_g1_i1|m.1202	Tdi_TRINITY_DN28180_c0_g2_i2|m.1085	Tge_TRINITY_DN47145_c1_g2_i4|m.1241	Tms_TRINITY_DN31224_c1_g2_i1|m.1756	Tpa_TRINITY_DN140105_c0_g1_i1|m.1167	Tps_TRINITY_DN82002_c0_g1_i4|m.1071	Tsi_TRINITY_DN31695_c0_g2_i1|m.1014	Tte_TRINITY_DN8215_c0_g1_i1|m.3384
OG00637	0	Tce_TRINITY_DN105567_c1_g1_i1|m.1084	Tcm_TRINITY_DN105943_c0_g1_i1|m.1488	Tdi_TRINITY_DN16314_c0_g2_i1|m.1990	0	Tms_TRINITY_DN28456_c0_g1_i1|m.2774	Tpa_TRINITY_DN142130_c0_g1_i2|m.946	Tps_TRINITY_DN94771_c1_g1_i1|m.933	Tsi_TRINITY_DN24360_c0_g1_i1|m.1386	Tte_TRINITY_DN17788_c0_g1_i1|m.1241
OG00638	Tbi_TRINITY_DN68910_c0_g1_i2|m.690	Tce_TRINITY_DN105320_c2_g1_i2|m.641	Tcm_TRINITY_DN99084_c0_g1_i1|m.853	Tdi_TRINITY_DN27662_c0_g1_i2|m.467	Tge_TRINITY_DN44407_c0_g1_i1|m.810	Tms_TRINITY_DN20527_c0_g1_i1|m.811	Tpa_TRINITY_DN140622_c0_g1_i2|m.665	Tps_TRINITY_DN93435_c0_g1_i2|m.818	Tsi_TRINITY_DN29105_c0_g1_i1|m.711	Tte_TRINITY_DN24518_c0_g1_i1|m.738
OG00639	Tbi_TRINITY_DN70279_c1_g2_i1|m.623	Tce_TRINITY_DN102190_c0_g1_i4|m.947	Tcm_TRINITY_DN101071_c0_g1_i1|m.738	Tdi_TRINITY_DN7897_c0_g1_i1|m.530	Tge_TRINITY_DN47640_c0_g1_i1|m.610	Tms_TRINITY_DN24248_c0_g1_i1|m.906	Tpa_TRINITY_DN141338_c0_g1_i1|m.687	Tps_TRINITY_DN84834_c1_g1_i1|m.975	Tsi_TRINITY_DN20717_c0_g1_i1|m.613	Tte_TRINITY_DN22365_c0_g1_i1|m.774
OG00640	0	0	0	0	Tge_TRINITY_DN46074_c0_g1_i1|m.791	0	Tpa_TRINITY_DN141910_c0_g2_i2|m.728	0	0	Tte_TRINITY_DN15884_c0_g1_i1|m.2393
OG00641	Tbi_TRINITY_DN72334_c0_g1_i2|m.1579	Tce_TRINITY_DN107766_c1_g1_i2|m.346	0	0	0	Tms_TRINITY_DN31363_c0_g1_i1|m.2170	Tpa_TRINITY_DN142681_c0_g1_i1|m.1179	Tps_TRINITY_DN96025_c2_g1_i2|m.151	0	0
OG00642	0	Tce_TRINITY_DN99628_c0_g1_i1|m.978	Tcm_TRINITY_DN105766_c0_g1_i1|m.1003	Tdi_TRINITY_DN25531_c0_g2_i1|m.762	0	0	0	0	Tsi_TRINITY_DN9436_c0_g1_i1|m.1358	0
OG00643	0	0	0	Tdi_TRINITY_DN32226_c7_g1_i4|m.539	Tge_TRINITY_DN45378_c0_g1_i2|m.1553	Tms_TRINITY_DN21849_c0_g1_i1|m.401	0	0	0	0
OG00644	Tbi_TRINITY_DN68988_c0_g1_i1|m.1143	0	0	0	0	0	Tpa_TRINITY_DN138811_c0_g1_i1|m.995	0	0	0
OG00645	Tbi_TRINITY_DN58170_c0_g1_i1|m.919	0	Tcm_TRINITY_DN98475_c0_g1_i3|m.3348	0	Tge_TRINITY_DN29428_c0_g2_i2|m.1454	Tms_TRINITY_DN30119_c0_g1_i4|m.893	0	0	0	Tte_TRINITY_DN10983_c0_g2_i1|m.1221
OG00646	Tbi_TRINITY_DN68723_c0_g1_i1|m.782	Tce_TRINITY_DN93938_c0_g1_i1|m.873	Tcm_TRINITY_DN104844_c0_g1_i1|m.891	Tdi_TRINITY_DN28550_c0_g1_i1|m.556	Tge_TRINITY_DN12762_c0_g1_i1|m.798	Tms_TRINITY_DN30876_c0_g1_i1|m.750	Tpa_TRINITY_DN137095_c0_g1_i1|m.697	Tps_TRINITY_DN94855_c0_g2_i3|m.745	Tsi_TRINITY_DN20917_c0_g1_i1|m.771	Tte_TRINITY_DN38771_c0_g1_i1|m.925
OG00647	0	0	0	Tdi_TRINITY_DN15517_c0_g2_i1|m.902	0	Tms_TRINITY_DN23609_c0_g1_i1|m.1130	0	0	0	0
OG00648	Tbi_TRINITY_DN61614_c0_g1_i2|m.1306	0	Tcm_TRINITY_DN84330_c0_g1_i1|m.1393	Tdi_TRINITY_DN21070_c0_g1_i1|m.1051	Tge_TRINITY_DN39491_c0_g1_i1|m.1358	Tms_TRINITY_DN26887_c0_g1_i2|m.1341	Tpa_TRINITY_DN126364_c0_g1_i1|m.1184	0	Tsi_TRINITY_DN25547_c0_g1_i2|m.2726	Tte_TRINITY_DN28300_c0_g1_i9|m.1526
OG00649	Tbi_TRINITY_DN70054_c0_g1_i1|m.804	Tce_TRINITY_DN94275_c0_g1_i1|m.832	Tcm_TRINITY_DN105255_c0_g1_i1|m.875	Tdi_TRINITY_DN32168_c0_g1_i1|m.637	Tge_TRINITY_DN47238_c0_g1_i1|m.755	Tms_TRINITY_DN24347_c0_g1_i2|m.782	Tpa_TRINITY_DN141595_c1_g2_i2|m.1282	Tps_TRINITY_DN94912_c0_g1_i1|m.837	Tsi_TRINITY_DN29756_c0_g1_i2|m.722	Tte_TRINITY_DN30556_c0_g1_i1|m.881
OG00650	Tbi_TRINITY_DN70770_c0_g1_i2|m.1074	Tce_TRINITY_DN101983_c0_g1_i3|m.1135	Tcm_TRINITY_DN106065_c0_g1_i1|m.1132	Tdi_TRINITY_DN29332_c0_g1_i5|m.507	Tge_TRINITY_DN47645_c0_g1_i3|m.1049	Tms_TRINITY_DN24299_c0_g1_i1|m.1007	0	Tps_TRINITY_DN90033_c0_g1_i5|m.953	Tsi_TRINITY_DN59714_c0_g1_i1|m.1008	Tte_TRINITY_DN27789_c0_g1_i2|m.1394
OG00651	Tbi_TRINITY_DN70900_c0_g1_i2|m.863	0	0	0	Tge_TRINITY_DN46241_c9_g1_i1|m.828	Tms_TRINITY_DN18456_c0_g1_i1|m.800	Tpa_TRINITY_DN142920_c0_g1_i1|m.814	Tps_TRINITY_DN95365_c0_g1_i1|m.1854	Tsi_TRINITY_DN18582_c0_g1_i2|m.1156	Tte_TRINITY_DN27308_c0_g1_i2|m.935
OG00652	0	0	Tcm_TRINITY_DN104754_c0_g2_i2|m.1302	Tdi_TRINITY_DN22427_c0_g1_i2|m.1052	0	Tms_TRINITY_DN28044_c2_g2_i2|m.1172	0	Tps_TRINITY_DN94220_c2_g1_i4|m.1201	Tsi_TRINITY_DN30011_c0_g1_i2|m.1268	0
OG00653	Tbi_TRINITY_DN59549_c0_g1_i2|m.1254	Tce_TRINITY_DN104522_c0_g1_i2|m.1158	Tcm_TRINITY_DN100524_c0_g1_i2|m.1044	Tdi_TRINITY_DN16285_c0_g1_i1|m.969	Tge_TRINITY_DN37289_c0_g1_i1|m.1121	Tms_TRINITY_DN27806_c0_g1_i2|m.1181	Tpa_TRINITY_DN138416_c0_g2_i2|m.1047	Tps_TRINITY_DN90795_c0_g1_i1|m.1160	Tsi_TRINITY_DN21670_c0_g1_i1|m.1127	Tte_TRINITY_DN22971_c0_g1_i1|m.1433
OG00654	0	0	0	0	0	0	Tpa_TRINITY_DN142136_c0_g4_i1|m.790	0	Tsi_TRINITY_DN19718_c0_g1_i1|m.673	0
OG00655	Tbi_TRINITY_DN68952_c0_g1_i2|m.1427	0	0	0	0	0	Tpa_TRINITY_DN141364_c0_g3_i1|m.1251	0	0	0
OG00656	0	Tce_TRINITY_DN106621_c0_g1_i2|m.939	0	Tdi_TRINITY_DN24745_c0_g1_i1|m.815	Tge_TRINITY_DN43416_c1_g1_i1|m.781	Tms_TRINITY_DN63461_c0_g1_i1|m.834	0	0	Tsi_TRINITY_DN31069_c0_g1_i8|m.1021	0
OG00657	Tbi_TRINITY_DN71490_c1_g1_i2|m.1249	Tce_TRINITY_DN103952_c0_g1_i1|m.1230	Tcm_TRINITY_DN107180_c0_g3_i2|m.1004	Tdi_TRINITY_DN28612_c0_g1_i2|m.701	0	Tms_TRINITY_DN22185_c0_g1_i1|m.1109	0	Tps_TRINITY_DN95216_c0_g1_i2|m.1117	Tsi_TRINITY_DN21285_c0_g1_i1|m.1040	Tte_TRINITY_DN20470_c0_g1_i1|m.1427
OG00658	Tbi_TRINITY_DN71111_c0_g1_i1|m.172	Tce_TRINITY_DN104625_c0_g1_i3|m.1143	Tcm_TRINITY_DN105273_c0_g2_i1|m.1506	0	0	Tms_TRINITY_DN31241_c14_g1_i3|m.199	0	Tps_TRINITY_DN94766_c0_g1_i4|m.814	Tsi_TRINITY_DN23219_c0_g2_i1|m.1272	Tte_TRINITY_DN25767_c0_g3_i1|m.1230
OG00659	Tbi_TRINITY_DN70872_c0_g1_i1|m.268	Tce_TRINITY_DN107495_c0_g1_i2|m.283	Tcm_TRINITY_DN107324_c1_g1_i2|m.325	Tdi_TRINITY_DN26476_c0_g1_i2|m.179	Tge_TRINITY_DN46965_c0_g1_i1|m.224	Tms_TRINITY_DN30427_c0_g1_i1|m.202	Tpa_TRINITY_DN143130_c0_g1_i1|m.324	Tps_TRINITY_DN94945_c0_g2_i4|m.289	Tsi_TRINITY_DN18652_c0_g1_i1|m.444	Tte_TRINITY_DN1725_c0_g2_i1|m.510
OG00660	Tbi_TRINITY_DN69598_c0_g1_i1|m.1104	0	0	Tdi_TRINITY_DN23129_c0_g1_i1|m.612	0	0	0	0	Tsi_TRINITY_DN8625_c0_g1_i1|m.2546	0
OG00661	0	0	Tcm_TRINITY_DN100805_c0_g1_i1|m.1654	0	0	0	0	0	Tsi_TRINITY_DN25314_c3_g1_i1|m.1590	0
OG00662	Tbi_TRINITY_DN52608_c0_g1_i1|m.1693	0	0	0	Tge_TRINITY_DN40022_c0_g1_i1|m.2474	0	0	0	0	Tte_TRINITY_DN20235_c0_g2_i3|m.1900
OG00663	Tbi_TRINITY_DN68094_c0_g1_i1|m.1169	Tce_TRINITY_DN103233_c0_g1_i1|m.1221	Tcm_TRINITY_DN99128_c0_g1_i3|m.1210	Tdi_TRINITY_DN29819_c0_g1_i1|m.1162	Tge_TRINITY_DN36809_c0_g1_i2|m.1312	Tms_TRINITY_DN26034_c0_g2_i1|m.1361	Tpa_TRINITY_DN139765_c0_g1_i2|m.1166	Tps_TRINITY_DN94024_c1_g1_i1|m.1269	Tsi_TRINITY_DN20659_c0_g1_i1|m.1380	Tte_TRINITY_DN20976_c0_g1_i2|m.1373
OG00664	Tbi_TRINITY_DN69219_c8_g5_i2|m.254	Tce_TRINITY_DN104020_c0_g1_i1|m.1108	Tcm_TRINITY_DN107490_c0_g2_i6|m.351	0	Tge_TRINITY_DN44590_c0_g1_i5|m.863	Tms_TRINITY_DN26460_c0_g2_i2|m.986	Tpa_TRINITY_DN139803_c4_g1_i1|m.1031	Tps_TRINITY_DN91404_c2_g3_i1|m.932	Tsi_TRINITY_DN26061_c0_g1_i2|m.220	Tte_TRINITY_DN28180_c1_g1_i1|m.271
OG00665	Tbi_TRINITY_DN66678_c0_g1_i1|m.596	Tce_TRINITY_DN90694_c0_g1_i1|m.1035	Tcm_TRINITY_DN99682_c0_g2_i1|m.1173	Tdi_TRINITY_DN21254_c0_g1_i1|m.770	Tge_TRINITY_DN41924_c0_g1_i1|m.1331	Tms_TRINITY_DN28730_c0_g1_i1|m.1242	Tpa_TRINITY_DN131203_c0_g1_i1|m.1038	Tps_TRINITY_DN90981_c0_g1_i1|m.980	Tsi_TRINITY_DN29389_c0_g1_i1|m.2085	Tte_TRINITY_DN25209_c0_g1_i1|m.801
OG00666	Tbi_TRINITY_DN64571_c0_g1_i1|m.1383	Tce_TRINITY_DN103314_c0_g1_i1|m.1345	Tcm_TRINITY_DN100981_c0_g1_i1|m.1374	Tdi_TRINITY_DN4403_c0_g1_i1|m.1996	0	Tms_TRINITY_DN30869_c0_g1_i1|m.1384	Tpa_TRINITY_DN140214_c0_g1_i1|m.1189	Tps_TRINITY_DN93597_c0_g3_i1|m.1250	Tsi_TRINITY_DN62167_c0_g1_i1|m.2276	Tte_TRINITY_DN25525_c0_g2_i1|m.1525
OG00667	Tbi_TRINITY_DN68668_c0_g1_i1|m.1476	Tce_TRINITY_DN96199_c0_g1_i1|m.1416	Tcm_TRINITY_DN102566_c0_g1_i2|m.1406	Tdi_TRINITY_DN26893_c0_g1_i1|m.1291	Tge_TRINITY_DN40302_c0_g1_i1|m.1242	Tms_TRINITY_DN22648_c0_g3_i1|m.1304	Tpa_TRINITY_DN140468_c2_g2_i1|m.1130	Tps_TRINITY_DN88226_c0_g4_i3|m.1576	Tsi_TRINITY_DN4844_c0_g1_i1|m.1339	Tte_TRINITY_DN26531_c0_g2_i2|m.1449
OG00668	0	0	Tcm_TRINITY_DN104510_c0_g1_i2|m.1038	0	0	Tms_TRINITY_DN29899_c0_g1_i3|m.774	0	0	Tsi_TRINITY_DN28899_c0_g1_i2|m.984	0
OG00669	0	Tce_TRINITY_DN104699_c0_g2_i1|m.1734	Tcm_TRINITY_DN104938_c0_g8_i1|m.809	Tdi_TRINITY_DN31051_c0_g1_i2|m.369	0	0	Tpa_TRINITY_DN141643_c0_g3_i2|m.1445	Tps_TRINITY_DN92404_c0_g3_i4|m.1753	Tsi_TRINITY_DN31705_c0_g1_i1|m.1442	0
OG00670	Tbi_TRINITY_DN69933_c1_g2_i3|m.570	Tce_TRINITY_DN106672_c0_g1_i1|m.1314	Tcm_TRINITY_DN103401_c1_g20_i2|m.1276	Tdi_TRINITY_DN22053_c0_g1_i1|m.1118	Tge_TRINITY_DN47445_c4_g1_i1|m.1198	Tms_TRINITY_DN29448_c1_g1_i1|m.1106	Tpa_TRINITY_DN142379_c1_g1_i1|m.2505	Tps_TRINITY_DN74158_c0_g1_i1|m.1283	Tsi_TRINITY_DN30675_c4_g1_i1|m.1160	Tte_TRINITY_DN26687_c0_g2_i1|m.1487
OG00671	0	0	Tcm_TRINITY_DN100398_c3_g1_i1|m.812	Tdi_TRINITY_DN28173_c0_g1_i2|m.2156	0	0	0	Tps_TRINITY_DN91054_c0_g3_i1|m.793	Tsi_TRINITY_DN5119_c0_g2_i1|m.2901	0
OG00672	Tbi_TRINITY_DN70861_c0_g1_i2|m.671	Tce_TRINITY_DN107128_c0_g1_i4|m.618	Tcm_TRINITY_DN107553_c0_g1_i3|m.664	Tdi_TRINITY_DN22619_c0_g1_i1|m.460	Tge_TRINITY_DN46301_c0_g1_i1|m.1070	Tms_TRINITY_DN21980_c0_g1_i1|m.1038	Tpa_TRINITY_DN141780_c0_g4_i2|m.1151	Tps_TRINITY_DN95750_c0_g1_i3|m.629	Tsi_TRINITY_DN30014_c0_g1_i2|m.517	Tte_TRINITY_DN19022_c0_g1_i1|m.1245
OG00673	Tbi_TRINITY_DN67366_c0_g1_i3|m.982	Tce_TRINITY_DN104232_c0_g1_i1|m.518	Tcm_TRINITY_DN107164_c3_g1_i2|m.384	Tdi_TRINITY_DN31915_c2_g1_i3|m.268	Tge_TRINITY_DN45951_c0_g1_i1|m.171	Tms_TRINITY_DN31773_c22_g11_i2|m.349	Tpa_TRINITY_DN141968_c0_g2_i1|m.2071	Tps_TRINITY_DN95920_c5_g1_i8|m.394	Tsi_TRINITY_DN27829_c0_g1_i2|m.213	Tte_TRINITY_DN29816_c2_g1_i1|m.1172
OG00674	Tbi_TRINITY_DN69555_c0_g1_i1|m.898	Tce_TRINITY_DN98761_c0_g1_i2|m.1078	0	0	Tge_TRINITY_DN44129_c0_g1_i1|m.806	0	Tpa_TRINITY_DN141949_c0_g3_i1|m.1524	0	0	0
OG00675	Tbi_TRINITY_DN67918_c0_g1_i4|m.1756	0	Tcm_TRINITY_DN104094_c0_g2_i2|m.1516	Tdi_TRINITY_DN31991_c0_g1_i1|m.1254	0	0	0	Tps_TRINITY_DN92749_c0_g1_i1|m.1408	0	0
OG00676	Tbi_TRINITY_DN44604_c0_g3_i1|m.765	0	0	Tdi_TRINITY_DN24007_c0_g1_i4|m.717	Tge_TRINITY_DN44266_c0_g1_i1|m.837	Tms_TRINITY_DN23797_c0_g1_i1|m.1302	0	Tps_TRINITY_DN74951_c0_g1_i2|m.890	Tsi_TRINITY_DN25318_c0_g1_i1|m.841	Tte_TRINITY_DN17310_c0_g1_i1|m.1167
OG00677	Tbi_TRINITY_DN72268_c0_g6_i1|m.1184	0	Tcm_TRINITY_DN106181_c0_g1_i2|m.1204	Tdi_TRINITY_DN8123_c0_g1_i1|m.1136	Tge_TRINITY_DN41340_c0_g1_i1|m.1272	0	Tpa_TRINITY_DN142605_c2_g1_i2|m.1336	Tps_TRINITY_DN93280_c0_g1_i1|m.1169	Tsi_TRINITY_DN23975_c0_g1_i1|m.2341	Tte_TRINITY_DN29540_c0_g1_i3|m.890
OG00678	Tbi_TRINITY_DN71672_c0_g2_i2|m.766	Tce_TRINITY_DN105912_c0_g1_i2|m.778	Tcm_TRINITY_DN106974_c0_g2_i1|m.926	Tdi_TRINITY_DN28575_c0_g1_i1|m.600	Tge_TRINITY_DN47792_c0_g1_i3|m.689	Tms_TRINITY_DN30761_c0_g1_i2|m.695	Tpa_TRINITY_DN141931_c0_g2_i2|m.711	Tps_TRINITY_DN91870_c0_g2_i2|m.810	Tsi_TRINITY_DN25107_c0_g1_i1|m.1120	Tte_TRINITY_DN39016_c0_g1_i1|m.851
OG00679	Tbi_TRINITY_DN60203_c0_g1_i1|m.1126	Tce_TRINITY_DN99851_c0_g1_i2|m.815	Tcm_TRINITY_DN102540_c0_g1_i2|m.646	Tdi_TRINITY_DN26167_c0_g2_i2|m.808	Tge_TRINITY_DN45653_c0_g1_i5|m.1171	Tms_TRINITY_DN17143_c0_g2_i1|m.974	Tpa_TRINITY_DN136624_c0_g1_i1|m.1062	Tps_TRINITY_DN93537_c1_g2_i3|m.1000	Tsi_TRINITY_DN20796_c0_g2_i1|m.884	Tte_TRINITY_DN28218_c0_g1_i1|m.1334
OG00680	Tbi_TRINITY_DN70549_c0_g3_i1|m.578	0	Tcm_TRINITY_DN106179_c4_g12_i2|m.942	Tdi_TRINITY_DN28684_c0_g2_i3|m.930	Tge_TRINITY_DN45836_c0_g2_i2|m.880	Tms_TRINITY_DN31181_c0_g1_i1|m.795	0	Tps_TRINITY_DN89453_c1_g1_i1|m.770	Tsi_TRINITY_DN30861_c0_g1_i3|m.670	Tte_TRINITY_DN29779_c1_g1_i5|m.384
OG00681	Tbi_TRINITY_DN70416_c2_g1_i2|m.183	Tce_TRINITY_DN104633_c9_g1_i2|m.85	Tcm_TRINITY_DN104566_c4_g1_i2|m.251	Tdi_TRINITY_DN29172_c0_g1_i3|m.84	Tge_TRINITY_DN46652_c0_g2_i4|m.167	Tms_TRINITY_DN63231_c0_g1_i1|m.3820	Tpa_TRINITY_DN141956_c2_g1_i2|m.161	Tps_TRINITY_DN93397_c1_g1_i2|m.222	Tsi_TRINITY_DN31536_c0_g2_i2|m.196	Tte_TRINITY_DN27279_c1_g1_i1|m.209
OG00682	0	0	Tcm_TRINITY_DN105727_c1_g1_i1|m.755	Tdi_TRINITY_DN31374_c0_g1_i7|m.444	Tge_TRINITY_DN47708_c0_g1_i6|m.1047	Tms_TRINITY_DN31783_c0_g3_i2|m.771	Tpa_TRINITY_DN140296_c0_g1_i3|m.410	Tps_TRINITY_DN95367_c0_g3_i1|m.602	Tsi_TRINITY_DN30780_c0_g2_i8|m.844	0
OG00683	0	Tce_TRINITY_DN97411_c0_g1_i1|m.777	Tcm_TRINITY_DN95907_c0_g2_i1|m.1183	0	0	Tms_TRINITY_DN29693_c0_g1_i1|m.1665	0	0	Tsi_TRINITY_DN471_c0_g1_i1|m.908	0
OG00684	0	0	0	Tdi_TRINITY_DN31529_c0_g2_i2|m.1078	0	0	0	Tps_TRINITY_DN95123_c0_g1_i1|m.562	0	0
OG00685	Tbi_TRINITY_DN55585_c0_g1_i1|m.1192	0	0	0	0	0	Tpa_TRINITY_DN140491_c1_g1_i2|m.942	0	0	Tte_TRINITY_DN4812_c0_g1_i1|m.1319
OG00686	Tbi_TRINITY_DN70202_c5_g1_i1|m.818	Tce_TRINITY_DN101707_c3_g1_i2|m.672	Tcm_TRINITY_DN87459_c0_g1_i1|m.2877	Tdi_TRINITY_DN24338_c0_g1_i1|m.947	Tge_TRINITY_DN46518_c9_g1_i2|m.428	Tms_TRINITY_DN26607_c0_g2_i2|m.844	Tpa_TRINITY_DN136721_c4_g1_i1|m.682	Tps_TRINITY_DN92323_c7_g1_i1|m.660	Tsi_TRINITY_DN28603_c0_g1_i1|m.1208	Tte_TRINITY_DN26850_c0_g2_i1|m.865
OG00687	0	0	0	Tdi_TRINITY_DN32325_c0_g1_i1|m.442	0	Tms_TRINITY_DN31698_c3_g3_i4|m.75	Tpa_TRINITY_DN143174_c2_g1_i1|m.523	0	Tsi_TRINITY_DN32149_c0_g1_i8|m.226	0
OG00688	Tbi_TRINITY_DN70458_c0_g1_i6|m.1109	Tce_TRINITY_DN102104_c0_g1_i1|m.1167	Tcm_TRINITY_DN106190_c0_g2_i8|m.1977	Tdi_TRINITY_DN29464_c0_g1_i6|m.1850	Tge_TRINITY_DN45751_c0_g1_i1|m.1433	Tms_TRINITY_DN21802_c0_g2_i2|m.1086	Tpa_TRINITY_DN140770_c0_g6_i1|m.1459	0	Tsi_TRINITY_DN23990_c0_g1_i3|m.3237	Tte_TRINITY_DN23558_c0_g1_i2|m.1150
OG00689	0	0	Tcm_TRINITY_DN104803_c0_g1_i1|m.958	0	Tge_TRINITY_DN45526_c0_g1_i1|m.1127	Tms_TRINITY_DN28914_c0_g1_i1|m.1276	Tpa_TRINITY_DN141982_c0_g1_i1|m.1086	0	0	0
OG00690	Tbi_TRINITY_DN71173_c0_g1_i2|m.751	0	0	0	Tge_TRINITY_DN46279_c1_g1_i1|m.890	0	Tpa_TRINITY_DN141845_c0_g1_i1|m.881	0	Tsi_TRINITY_DN8486_c0_g1_i1|m.1832	Tte_TRINITY_DN25589_c0_g1_i1|m.840
OG00691	Tbi_TRINITY_DN71750_c1_g2_i3|m.779	0	0	0	Tge_TRINITY_DN40272_c0_g1_i1|m.3476	0	Tpa_TRINITY_DN137494_c0_g1_i3|m.1328	0	0	Tte_TRINITY_DN22204_c0_g1_i2|m.1258
OG00692	0	0	Tcm_TRINITY_DN107853_c2_g2_i1|m.294	Tdi_TRINITY_DN32362_c2_g1_i3|m.121	0	0	0	Tps_TRINITY_DN96002_c0_g1_i2|m.1562	0	Tte_TRINITY_DN29581_c0_g2_i1|m.278
OG00693	Tbi_TRINITY_DN61975_c0_g1_i1|m.1515	Tce_TRINITY_DN103701_c1_g1_i1|m.1511	Tcm_TRINITY_DN105080_c0_g1_i2|m.1457	Tdi_TRINITY_DN7353_c0_g1_i1|m.3681	0	Tms_TRINITY_DN28365_c0_g1_i1|m.1170	Tpa_TRINITY_DN139711_c0_g1_i2|m.1295	0	Tsi_TRINITY_DN27043_c0_g1_i1|m.1393	Tte_TRINITY_DN48400_c0_g1_i1|m.4540
OG00694	0	Tce_TRINITY_DN101466_c0_g2_i1|m.1822	0	0	0	Tms_TRINITY_DN14482_c0_g1_i1|m.1320	0	0	0	0
OG00695	0	Tce_TRINITY_DN104438_c0_g2_i1|m.856	0	Tdi_TRINITY_DN30084_c0_g1_i2|m.923	0	Tms_TRINITY_DN29065_c0_g1_i1|m.1122	0	0	0	0
OG00696	Tbi_TRINITY_DN58696_c0_g1_i2|m.329	Tce_TRINITY_DN91647_c0_g1_i1|m.322	Tcm_TRINITY_DN95503_c0_g1_i5|m.331	Tdi_TRINITY_DN29875_c0_g1_i8|m.212	Tge_TRINITY_DN44644_c0_g1_i4|m.243	0	Tpa_TRINITY_DN125913_c0_g1_i1|m.246	Tps_TRINITY_DN87359_c0_g1_i7|m.280	Tsi_TRINITY_DN30804_c0_g1_i8|m.268	Tte_TRINITY_DN26889_c1_g1_i2|m.311
OG00697	Tbi_TRINITY_DN68519_c1_g3_i1|m.698	Tce_TRINITY_DN101177_c2_g2_i3|m.1111	Tcm_TRINITY_DN90969_c0_g1_i2|m.921	Tdi_TRINITY_DN4578_c0_g1_i1|m.725	Tge_TRINITY_DN45737_c0_g3_i1|m.815	Tms_TRINITY_DN27171_c0_g1_i1|m.1024	Tpa_TRINITY_DN140055_c0_g1_i5|m.801	Tps_TRINITY_DN89870_c0_g1_i1|m.927	Tsi_TRINITY_DN23161_c0_g2_i1|m.1167	Tte_TRINITY_DN47597_c0_g1_i1|m.1119
OG00698	0	0	0	0	0	Tms_TRINITY_DN70853_c0_g1_i1|m.1147	Tpa_TRINITY_DN142739_c2_g1_i1|m.1230	0	0	Tte_TRINITY_DN47540_c0_g1_i1|m.1520
OG00699	0	Tce_TRINITY_DN104091_c0_g1_i7|m.709	0	0	Tge_TRINITY_DN47007_c0_g1_i4|m.634	Tms_TRINITY_DN29640_c0_g1_i2|m.1328	0	0	0	0
OG00700	0	0	Tcm_TRINITY_DN107826_c0_g1_i3|m.553	Tdi_TRINITY_DN31040_c0_g2_i1|m.2569	Tge_TRINITY_DN48183_c0_g1_i3|m.123	0	0	Tps_TRINITY_DN95594_c0_g1_i2|m.631	Tsi_TRINITY_DN32141_c0_g2_i1|m.717	Tte_TRINITY_DN29902_c1_g1_i3|m.2613
OG00701	0	0	0	0	0	0	Tpa_TRINITY_DN133672_c1_g1_i4|m.731	Tps_TRINITY_DN95848_c0_g1_i3|m.624	Tsi_TRINITY_DN32009_c1_g1_i4|m.1133	0
OG00702	0	Tce_TRINITY_DN102291_c0_g1_i1|m.1308	Tcm_TRINITY_DN103118_c0_g1_i1|m.1663	Tdi_TRINITY_DN7641_c0_g1_i1|m.1362	Tge_TRINITY_DN44405_c0_g1_i1|m.1458	Tms_TRINITY_DN30088_c0_g1_i1|m.1233	Tpa_TRINITY_DN141139_c1_g2_i1|m.1313	Tps_TRINITY_DN88755_c0_g1_i1|m.1443	Tsi_TRINITY_DN25950_c0_g2_i2|m.1585	Tte_TRINITY_DN72358_c0_g1_i1|m.1622
OG00703	0	0	0	0	0	0	Tpa_TRINITY_DN137902_c0_g1_i3|m.1355	0	0	Tte_TRINITY_DN7171_c0_g1_i2|m.1023
OG00704	Tbi_TRINITY_DN66290_c0_g1_i4|m.1259	Tce_TRINITY_DN98970_c0_g1_i1|m.3474	Tcm_TRINITY_DN103734_c0_g1_i3|m.1318	Tdi_TRINITY_DN26613_c0_g1_i1|m.1041	Tge_TRINITY_DN44871_c0_g1_i3|m.1080	Tms_TRINITY_DN24231_c0_g2_i1|m.3543	Tpa_TRINITY_DN141136_c0_g2_i2|m.1078	Tps_TRINITY_DN89604_c0_g1_i2|m.1208	Tsi_TRINITY_DN26590_c0_g2_i2|m.1218	Tte_TRINITY_DN28052_c0_g1_i5|m.1396
OG00705	Tbi_TRINITY_DN71493_c1_g13_i1|m.612	Tce_TRINITY_DN102094_c0_g1_i1|m.1354	Tcm_TRINITY_DN106968_c0_g1_i3|m.1293	Tdi_TRINITY_DN28671_c0_g2_i2|m.1003	Tge_TRINITY_DN44675_c0_g1_i1|m.475	Tms_TRINITY_DN27217_c0_g1_i1|m.1214	Tpa_TRINITY_DN143066_c1_g1_i1|m.1271	Tps_TRINITY_DN93074_c1_g1_i2|m.712	Tsi_TRINITY_DN30140_c0_g1_i1|m.633	Tte_TRINITY_DN28067_c0_g1_i1|m.623
OG00706	0	0	0	0	0	Tms_TRINITY_DN26391_c0_g1_i1|m.1490	0	0	Tsi_TRINITY_DN31279_c0_g1_i3|m.482	0
OG00707	0	0	Tcm_TRINITY_DN107254_c0_g1_i2|m.297	0	Tge_TRINITY_DN37739_c0_g1_i1|m.3532	0	0	Tps_TRINITY_DN89498_c0_g1_i2|m.256	0	0
OG00708	0	0	0	Tdi_TRINITY_DN22853_c0_g1_i1|m.830	0	Tms_TRINITY_DN9674_c0_g1_i1|m.1605	0	Tps_TRINITY_DN92481_c0_g1_i1|m.3032	Tsi_TRINITY_DN23046_c0_g1_i1|m.1408	Tte_TRINITY_DN30346_c0_g1_i1|m.1654
OG00709	Tbi_TRINITY_DN70719_c0_g1_i1|m.1057	0	0	Tdi_TRINITY_DN59081_c0_g1_i1|m.737	Tge_TRINITY_DN47421_c0_g2_i1|m.1136	Tms_TRINITY_DN24530_c0_g3_i1|m.691	Tpa_TRINITY_DN142876_c0_g1_i1|m.1264	Tps_TRINITY_DN86913_c0_g1_i2|m.788	Tsi_TRINITY_DN20580_c0_g1_i1|m.846	Tte_TRINITY_DN20337_c0_g2_i1|m.1170
OG00710	0	0	0	0	0	0	0	0	Tsi_TRINITY_DN14451_c0_g2_i1|m.1054	Tte_TRINITY_DN22849_c0_g2_i1|m.523
OG00711	Tbi_TRINITY_DN69271_c0_g1_i3|m.957	Tce_TRINITY_DN102246_c0_g1_i1|m.589	0	0	Tge_TRINITY_DN43198_c0_g1_i2|m.913	Tms_TRINITY_DN28918_c0_g1_i2|m.911	Tpa_TRINITY_DN141821_c0_g1_i2|m.1776	Tps_TRINITY_DN91250_c1_g1_i3|m.544	Tsi_TRINITY_DN24631_c0_g1_i1|m.619	Tte_TRINITY_DN25981_c0_g1_i3|m.522
OG00712	Tbi_TRINITY_DN56128_c0_g1_i1|m.166	Tce_TRINITY_DN70252_c0_g1_i1|m.1414	Tcm_TRINITY_DN101134_c0_g1_i6|m.446	Tdi_TRINITY_DN17753_c0_g1_i1|m.1252	Tge_TRINITY_DN22563_c0_g1_i1|m.2143	Tms_TRINITY_DN17776_c0_g1_i1|m.1300	Tpa_TRINITY_DN124305_c0_g2_i1|m.1983	Tps_TRINITY_DN94628_c2_g1_i1|m.104	Tsi_TRINITY_DN19997_c0_g2_i1|m.1143	Tte_TRINITY_DN24001_c0_g1_i1|m.1977
OG00713	Tbi_TRINITY_DN62192_c0_g1_i2|m.974	Tce_TRINITY_DN101256_c0_g1_i2|m.698	Tcm_TRINITY_DN100778_c0_g1_i2|m.712	Tdi_TRINITY_DN26186_c0_g1_i1|m.520	0	Tms_TRINITY_DN26896_c0_g1_i1|m.589	Tpa_TRINITY_DN133180_c0_g1_i2|m.617	Tps_TRINITY_DN87505_c0_g1_i2|m.682	Tsi_TRINITY_DN21299_c0_g1_i1|m.2489	Tte_TRINITY_DN22808_c0_g1_i1|m.621
OG00714	Tbi_TRINITY_DN70451_c0_g3_i6|m.880	Tce_TRINITY_DN99462_c0_g1_i1|m.2113	Tcm_TRINITY_DN102956_c1_g2_i1|m.2141	Tdi_TRINITY_DN30075_c0_g1_i1|m.1446	Tge_TRINITY_DN46797_c0_g1_i1|m.2367	Tms_TRINITY_DN30992_c0_g4_i1|m.1914	Tpa_TRINITY_DN141947_c0_g3_i2|m.1023	Tps_TRINITY_DN90526_c0_g6_i1|m.2016	0	0
OG00715	0	Tce_TRINITY_DN84015_c0_g2_i1|m.1263	0	Tdi_TRINITY_DN29788_c0_g1_i4|m.1349	0	0	0	0	0	0
OG00716	Tbi_TRINITY_DN62692_c0_g1_i1|m.1078	Tce_TRINITY_DN95708_c0_g1_i1|m.3440	0	Tdi_TRINITY_DN52577_c0_g1_i1|m.2529	Tge_TRINITY_DN47473_c0_g1_i1|m.1015	Tms_TRINITY_DN18446_c0_g1_i1|m.4292	Tpa_TRINITY_DN142826_c0_g7_i2|m.1613	Tps_TRINITY_DN95060_c0_g2_i2|m.1039	0	Tte_TRINITY_DN28432_c7_g7_i1|m.1153
OG00717	Tbi_TRINITY_DN71119_c0_g1_i3|m.700	Tce_TRINITY_DN106692_c0_g1_i2|m.543	Tcm_TRINITY_DN106061_c0_g3_i1|m.1416	Tdi_TRINITY_DN29301_c0_g1_i1|m.1110	Tge_TRINITY_DN40038_c0_g1_i2|m.2132	Tms_TRINITY_DN29697_c0_g1_i1|m.1354	Tpa_TRINITY_DN138013_c0_g1_i2|m.1414	Tps_TRINITY_DN93828_c0_g1_i5|m.1273	Tsi_TRINITY_DN17290_c0_g1_i2|m.1419	Tte_TRINITY_DN1841_c0_g1_i1|m.2135
OG00718	Tbi_TRINITY_DN67175_c0_g1_i1|m.1503	Tce_TRINITY_DN106433_c0_g2_i2|m.2184	0	Tdi_TRINITY_DN22304_c0_g1_i1|m.1105	Tge_TRINITY_DN38014_c0_g1_i1|m.1723	Tms_TRINITY_DN30226_c0_g1_i1|m.1153	Tpa_TRINITY_DN137142_c1_g1_i1|m.1254	0	Tsi_TRINITY_DN30644_c2_g6_i2|m.1150	Tte_TRINITY_DN25996_c0_g2_i3|m.1662
OG00719	Tbi_TRINITY_DN67928_c0_g1_i2|m.1697	0	Tcm_TRINITY_DN104079_c0_g4_i1|m.1661	Tdi_TRINITY_DN24055_c0_g1_i1|m.1590	0	Tms_TRINITY_DN26110_c0_g1_i2|m.1942	0	Tps_TRINITY_DN85276_c0_g1_i1|m.1112	Tsi_TRINITY_DN15629_c0_g1_i1|m.1869	Tte_TRINITY_DN22869_c1_g1_i1|m.1818
OG00720	Tbi_TRINITY_DN64108_c0_g1_i2|m.1380	Tce_TRINITY_DN101281_c0_g1_i1|m.1434	Tcm_TRINITY_DN95764_c3_g1_i4|m.1013	0	Tge_TRINITY_DN42886_c0_g1_i1|m.1286	Tms_TRINITY_DN48001_c0_g1_i1|m.1307	Tpa_TRINITY_DN138916_c0_g1_i2|m.1215	Tps_TRINITY_DN94662_c0_g1_i1|m.1292	Tsi_TRINITY_DN26956_c0_g1_i2|m.1249	Tte_TRINITY_DN22840_c0_g2_i2|m.1538
OG00721	Tbi_TRINITY_DN61807_c0_g1_i1|m.1621	Tce_TRINITY_DN95964_c0_g1_i1|m.1606	Tcm_TRINITY_DN92813_c0_g1_i1|m.2333	Tdi_TRINITY_DN67092_c0_g1_i1|m.2133	Tge_TRINITY_DN32631_c0_g1_i1|m.2377	Tms_TRINITY_DN5233_c0_g1_i1|m.1503	Tpa_TRINITY_DN140905_c0_g1_i1|m.1091	Tps_TRINITY_DN76142_c0_g1_i1|m.2351	Tsi_TRINITY_DN25409_c0_g1_i1|m.2373	Tte_TRINITY_DN55788_c0_g1_i1|m.1788
OG00722	Tbi_TRINITY_DN66581_c0_g2_i2|m.1776	0	Tcm_TRINITY_DN107367_c2_g1_i1|m.472	Tdi_TRINITY_DN29789_c0_g1_i2|m.401	Tge_TRINITY_DN45536_c0_g1_i1|m.1598	Tms_TRINITY_DN55959_c0_g1_i1|m.397	0	Tps_TRINITY_DN95693_c0_g1_i3|m.522	Tsi_TRINITY_DN25726_c0_g2_i1|m.383	Tte_TRINITY_DN63668_c0_g1_i1|m.1880
OG00723	0	Tce_TRINITY_DN107609_c7_g1_i4|m.376	0	Tdi_TRINITY_DN12909_c0_g1_i1|m.1574	Tge_TRINITY_DN45993_c0_g1_i2|m.981	Tms_TRINITY_DN29842_c0_g1_i2|m.1669	0	0	Tsi_TRINITY_DN26159_c0_g3_i1|m.1576	Tte_TRINITY_DN11415_c0_g2_i1|m.1151
OG00724	Tbi_TRINITY_DN70676_c0_g1_i1|m.1047	0	Tcm_TRINITY_DN105662_c0_g1_i6|m.971	Tdi_TRINITY_DN20849_c0_g1_i1|m.674	Tge_TRINITY_DN40132_c0_g2_i1|m.957	Tms_TRINITY_DN26429_c0_g1_i4|m.1176	Tpa_TRINITY_DN142392_c1_g1_i1|m.1001	Tps_TRINITY_DN94817_c0_g1_i2|m.873	Tsi_TRINITY_DN27250_c0_g2_i2|m.824	Tte_TRINITY_DN25846_c0_g1_i1|m.1232
OG00725	0	0	0	0	Tge_TRINITY_DN60792_c0_g1_i1|m.1341	0	Tpa_TRINITY_DN141961_c0_g2_i2|m.855	0	0	0
OG00726	0	0	0	0	Tge_TRINITY_DN47840_c1_g8_i5|m.274	0	Tpa_TRINITY_DN143201_c2_g4_i3|m.987	0	0	0
OG00727	Tbi_TRINITY_DN70109_c0_g1_i2|m.442	Tce_TRINITY_DN104879_c0_g1_i1|m.724	Tcm_TRINITY_DN101963_c0_g1_i1|m.1484	Tdi_TRINITY_DN32107_c0_g1_i1|m.628	0	Tms_TRINITY_DN24802_c0_g1_i1|m.721	Tpa_TRINITY_DN142608_c0_g1_i2|m.1050	Tps_TRINITY_DN90945_c0_g1_i1|m.580	Tsi_TRINITY_DN31594_c0_g1_i2|m.786	Tte_TRINITY_DN11154_c0_g1_i1|m.880
OG00728	0	0	0	0	0	Tms_TRINITY_DN22856_c0_g1_i2|m.1178	Tpa_TRINITY_DN141428_c0_g1_i5|m.962	Tps_TRINITY_DN91614_c0_g1_i1|m.1446	Tsi_TRINITY_DN15447_c0_g2_i2|m.1433	0
OG00729	Tbi_TRINITY_DN66457_c1_g1_i2|m.1229	Tce_TRINITY_DN105158_c0_g1_i1|m.1681	Tcm_TRINITY_DN88279_c0_g1_i2|m.1230	Tdi_TRINITY_DN14886_c0_g1_i1|m.1067	Tge_TRINITY_DN42902_c0_g2_i1|m.1419	Tms_TRINITY_DN28958_c0_g2_i1|m.1069	Tpa_TRINITY_DN140652_c0_g2_i1|m.3097	Tps_TRINITY_DN93813_c1_g1_i1|m.1165	Tsi_TRINITY_DN30262_c0_g1_i1|m.808	Tte_TRINITY_DN29715_c1_g2_i2|m.1261
OG00730	Tbi_TRINITY_DN50153_c0_g1_i1|m.1559	Tce_TRINITY_DN100086_c1_g1_i2|m.1309	Tcm_TRINITY_DN105676_c0_g1_i2|m.1584	Tdi_TRINITY_DN32113_c0_g1_i4|m.1383	Tge_TRINITY_DN47661_c1_g1_i2|m.1334	Tms_TRINITY_DN31593_c0_g1_i2|m.1259	0	Tps_TRINITY_DN94181_c0_g1_i4|m.1533	Tsi_TRINITY_DN25799_c0_g1_i1|m.1546	Tte_TRINITY_DN26946_c0_g1_i3|m.2155
OG00731	Tbi_TRINITY_DN60309_c0_g1_i2|m.1314	Tce_TRINITY_DN105513_c7_g4_i1|m.3230	0	Tdi_TRINITY_DN16206_c0_g1_i1|m.1084	Tge_TRINITY_DN42375_c0_g1_i1|m.1316	Tms_TRINITY_DN16809_c0_g1_i1|m.1397	Tpa_TRINITY_DN129237_c0_g1_i2|m.1157	Tps_TRINITY_DN90358_c0_g1_i1|m.1235	Tsi_TRINITY_DN30614_c0_g1_i2|m.1236	0
OG00732	Tbi_TRINITY_DN71778_c0_g1_i1|m.1823	Tce_TRINITY_DN107031_c1_g2_i1|m.1728	Tcm_TRINITY_DN107019_c0_g2_i5|m.1593	Tdi_TRINITY_DN18303_c0_g2_i1|m.1378	0	0	Tpa_TRINITY_DN142088_c0_g1_i2|m.1609	Tps_TRINITY_DN94807_c0_g1_i2|m.1492	Tsi_TRINITY_DN31585_c0_g1_i2|m.1531	Tte_TRINITY_DN63845_c0_g1_i1|m.2267
OG00733	Tbi_TRINITY_DN68946_c0_g1_i2|m.1706	Tce_TRINITY_DN105806_c0_g1_i1|m.1401	Tcm_TRINITY_DN106351_c0_g1_i1|m.1380	Tdi_TRINITY_DN19896_c0_g1_i1|m.1075	Tge_TRINITY_DN42159_c0_g1_i1|m.1369	Tms_TRINITY_DN70760_c0_g1_i1|m.2039	Tpa_TRINITY_DN141964_c0_g2_i1|m.2544	Tps_TRINITY_DN95131_c0_g1_i2|m.1260	Tsi_TRINITY_DN27217_c0_g2_i1|m.1714	Tte_TRINITY_DN18134_c0_g1_i1|m.1837
OG00734	Tbi_TRINITY_DN70416_c1_g1_i1|m.1041	0	Tcm_TRINITY_DN38955_c0_g1_i1|m.980	Tdi_TRINITY_DN24334_c0_g1_i1|m.740	Tge_TRINITY_DN46652_c0_g1_i1|m.869	Tms_TRINITY_DN23827_c0_g1_i1|m.870	Tpa_TRINITY_DN138746_c0_g2_i1|m.2767	Tps_TRINITY_DN84493_c0_g1_i1|m.961	Tsi_TRINITY_DN17136_c0_g1_i1|m.868	Tte_TRINITY_DN39198_c0_g1_i1|m.1711
OG00735	Tbi_TRINITY_DN60436_c0_g1_i1|m.1466	Tce_TRINITY_DN100005_c1_g3_i2|m.1572	0	Tdi_TRINITY_DN14141_c0_g3_i1|m.968	Tge_TRINITY_DN46816_c0_g1_i1|m.1434	0	Tpa_TRINITY_DN140364_c0_g1_i3|m.1340	Tps_TRINITY_DN92960_c0_g1_i2|m.1415	Tsi_TRINITY_DN7135_c0_g2_i1|m.2886	0
OG00736	0	Tce_TRINITY_DN101946_c0_g1_i1|m.1976	0	0	0	Tms_TRINITY_DN20523_c0_g1_i2|m.1882	0	0	0	0
OG00737	0	0	0	0	Tge_TRINITY_DN38721_c0_g1_i1|m.945	0	Tpa_TRINITY_DN141659_c0_g1_i1|m.929	0	0	0
OG00738	Tbi_TRINITY_DN56192_c0_g1_i3|m.1582	Tce_TRINITY_DN104244_c0_g1_i1|m.1637	Tcm_TRINITY_DN91010_c1_g2_i1|m.1590	Tdi_TRINITY_DN31562_c0_g1_i1|m.1325	Tge_TRINITY_DN43777_c1_g1_i1|m.1474	Tms_TRINITY_DN23645_c0_g2_i1|m.1501	Tpa_TRINITY_DN143154_c11_g1_i1|m.1391	Tps_TRINITY_DN94939_c0_g1_i1|m.1531	Tsi_TRINITY_DN27610_c0_g1_i1|m.1504	Tte_TRINITY_DN12240_c0_g2_i1|m.3496
OG00739	Tbi_TRINITY_DN70498_c0_g1_i2|m.532	Tce_TRINITY_DN107732_c0_g1_i1|m.143	0	Tdi_TRINITY_DN18839_c0_g1_i1|m.1099	0	0	0	0	0	0
OG00740	Tbi_TRINITY_DN60696_c0_g1_i1|m.484	0	Tcm_TRINITY_DN102678_c0_g4_i2|m.1346	0	Tge_TRINITY_DN45395_c0_g1_i2|m.471	0	Tpa_TRINITY_DN142127_c0_g1_i1|m.544	Tps_TRINITY_DN92126_c0_g1_i3|m.498	Tsi_TRINITY_DN15441_c0_g1_i2|m.1453	Tte_TRINITY_DN22334_c0_g2_i1|m.511
OG00741	0	0	0	0	0	0	0	0	Tsi_TRINITY_DN39248_c0_g1_i1|m.1321	Tte_TRINITY_DN63949_c0_g1_i1|m.1312
OG00742	0	Tce_TRINITY_DN107107_c1_g1_i2|m.1591	0	0	Tge_TRINITY_DN47113_c0_g1_i4|m.1444	Tms_TRINITY_DN20807_c0_g2_i1|m.2184	Tpa_TRINITY_DN141082_c0_g1_i2|m.1945	Tps_TRINITY_DN91693_c2_g1_i1|m.1164	Tsi_TRINITY_DN9119_c0_g1_i1|m.3173	Tte_TRINITY_DN29671_c5_g2_i1|m.1648
OG00743	0	Tce_TRINITY_DN105342_c0_g1_i1|m.800	0	0	Tge_TRINITY_DN41206_c0_g1_i1|m.2152	Tms_TRINITY_DN29191_c0_g1_i1|m.1754	Tpa_TRINITY_DN141089_c0_g1_i1|m.746	0	0	0
OG00744	0	Tce_TRINITY_DN106629_c0_g1_i1|m.1516	Tcm_TRINITY_DN107337_c0_g1_i7|m.1511	Tdi_TRINITY_DN31368_c0_g3_i1|m.1653	0	0	0	Tps_TRINITY_DN95234_c0_g1_i3|m.1460	0	0
OG00745	Tbi_TRINITY_DN61687_c0_g1_i1|m.684	Tce_TRINITY_DN107385_c3_g1_i3|m.611	0	0	0	0	Tpa_TRINITY_DN141802_c0_g1_i1|m.546	Tps_TRINITY_DN90828_c0_g1_i1|m.1172	0	Tte_TRINITY_DN6915_c0_g2_i1|m.732
OG00746	Tbi_TRINITY_DN51771_c0_g1_i4|m.1372	0	Tcm_TRINITY_DN100126_c0_g1_i1|m.2968	Tdi_TRINITY_DN22754_c0_g1_i1|m.1308	Tge_TRINITY_DN41405_c0_g2_i1|m.1510	0	Tpa_TRINITY_DN126335_c0_g1_i1|m.1201	Tps_TRINITY_DN83138_c1_g1_i2|m.1663	0	0
OG00747	Tbi_TRINITY_DN71541_c0_g1_i1|m.1707	0	Tcm_TRINITY_DN107450_c3_g1_i5|m.1778	0	Tge_TRINITY_DN47420_c0_g1_i1|m.1593	Tms_TRINITY_DN29336_c0_g1_i1|m.3100	0	Tps_TRINITY_DN95359_c0_g1_i1|m.1740	Tsi_TRINITY_DN28835_c0_g1_i1|m.1918	0
OG00748	0	Tce_TRINITY_DN106853_c0_g1_i2|m.468	Tcm_TRINITY_DN106953_c0_g1_i1|m.249	Tdi_TRINITY_DN52252_c0_g1_i1|m.1030	0	Tms_TRINITY_DN7835_c0_g2_i1|m.1558	Tpa_TRINITY_DN137540_c0_g1_i1|m.1378	0	0	Tte_TRINITY_DN12762_c0_g1_i1|m.736
OG00749	0	Tce_TRINITY_DN103052_c0_g1_i1|m.871	0	0	0	Tms_TRINITY_DN18652_c0_g1_i1|m.1545	0	0	0	0
OG00750	Tbi_TRINITY_DN70372_c0_g1_i4|m.447	Tce_TRINITY_DN87407_c0_g1_i1|m.497	Tcm_TRINITY_DN102096_c0_g1_i3|m.506	Tdi_TRINITY_DN31709_c0_g1_i1|m.329	Tge_TRINITY_DN45570_c0_g1_i2|m.385	Tms_TRINITY_DN24563_c0_g2_i2|m.584	Tpa_TRINITY_DN138885_c0_g1_i1|m.467	Tps_TRINITY_DN88131_c0_g1_i2|m.478	Tsi_TRINITY_DN27044_c0_g1_i1|m.942	Tte_TRINITY_DN18858_c0_g2_i1|m.489
OG00751	Tbi_TRINITY_DN71958_c3_g1_i1|m.426	Tce_TRINITY_DN106856_c6_g1_i2|m.708	Tcm_TRINITY_DN106480_c0_g1_i3|m.569	Tdi_TRINITY_DN59946_c0_g1_i1|m.1180	Tge_TRINITY_DN47547_c0_g1_i1|m.1235	Tms_TRINITY_DN28688_c0_g1_i1|m.1155	Tpa_TRINITY_DN141885_c0_g5_i1|m.2671	0	Tsi_TRINITY_DN21092_c0_g1_i1|m.1426	Tte_TRINITY_DN19686_c0_g1_i1|m.1228
OG00752	Tbi_TRINITY_DN70838_c0_g1_i1|m.1242	Tce_TRINITY_DN104596_c0_g1_i1|m.1367	Tcm_TRINITY_DN105179_c0_g1_i1|m.1635	Tdi_TRINITY_DN85_c0_g1_i1|m.1135	Tge_TRINITY_DN22686_c0_g1_i1|m.1898	Tms_TRINITY_DN29823_c10_g3_i2|m.1702	Tpa_TRINITY_DN139406_c0_g4_i1|m.2913	Tps_TRINITY_DN92629_c0_g1_i1|m.1093	Tsi_TRINITY_DN13127_c0_g1_i1|m.1643	Tte_TRINITY_DN16726_c0_g2_i2|m.1649
OG00753	Tbi_TRINITY_DN70616_c0_g2_i1|m.1619	Tce_TRINITY_DN105965_c0_g1_i1|m.1602	Tcm_TRINITY_DN103206_c0_g1_i1|m.1532	Tdi_TRINITY_DN31078_c0_g1_i2|m.1336	Tge_TRINITY_DN44729_c0_g1_i2|m.1459	Tms_TRINITY_DN25458_c0_g1_i3|m.1477	Tpa_TRINITY_DN141844_c0_g9_i2|m.2572	Tps_TRINITY_DN89769_c0_g1_i2|m.1401	Tsi_TRINITY_DN31529_c0_g1_i1|m.1500	Tte_TRINITY_DN9814_c0_g1_i1|m.1762
OG00754	0	Tce_TRINITY_DN101661_c0_g1_i3|m.877	Tcm_TRINITY_DN100079_c0_g1_i2|m.1186	Tdi_TRINITY_DN27737_c0_g1_i1|m.693	Tge_TRINITY_DN41021_c0_g3_i1|m.1021	Tms_TRINITY_DN30732_c0_g1_i1|m.651	Tpa_TRINITY_DN138919_c0_g1_i2|m.1036	Tps_TRINITY_DN87507_c0_g1_i2|m.751	Tsi_TRINITY_DN30033_c0_g1_i1|m.1057	Tte_TRINITY_DN25012_c0_g1_i1|m.1080
OG00755	0	0	0	0	Tge_TRINITY_DN47468_c0_g3_i5|m.1481	0	Tpa_TRINITY_DN137766_c0_g3_i2|m.1027	0	0	Tte_TRINITY_DN27938_c0_g1_i1|m.1760
OG00756	0	0	0	Tdi_TRINITY_DN29431_c0_g1_i1|m.913	0	0	0	0	0	Tte_TRINITY_DN21788_c0_g1_i2|m.453
OG00757	Tbi_TRINITY_DN72061_c0_g2_i4|m.549	Tce_TRINITY_DN96996_c0_g1_i1|m.247	Tcm_TRINITY_DN106861_c0_g1_i3|m.329	Tdi_TRINITY_DN24781_c0_g1_i1|m.822	Tge_TRINITY_DN47269_c0_g1_i6|m.214	Tms_TRINITY_DN26504_c0_g1_i5|m.971	Tpa_TRINITY_DN142590_c1_g8_i2|m.478	Tps_TRINITY_DN95304_c0_g1_i4|m.303	Tsi_TRINITY_DN8784_c0_g1_i1|m.1460	Tte_TRINITY_DN25722_c0_g1_i2|m.317
OG00758	Tbi_TRINITY_DN62258_c0_g1_i1|m.523	0	Tcm_TRINITY_DN105845_c0_g1_i5|m.1039	Tdi_TRINITY_DN29227_c0_g1_i1|m.542	Tge_TRINITY_DN47135_c0_g1_i1|m.679	Tms_TRINITY_DN17749_c0_g1_i1|m.604	Tpa_TRINITY_DN141239_c0_g2_i2|m.492	Tps_TRINITY_DN93149_c0_g1_i2|m.597	Tsi_TRINITY_DN23785_c0_g1_i1|m.600	Tte_TRINITY_DN19543_c0_g1_i1|m.542
OG00759	Tbi_TRINITY_DN48677_c0_g1_i1|m.1167	Tce_TRINITY_DN48153_c0_g1_i1|m.1277	0	0	Tge_TRINITY_DN31328_c0_g1_i4|m.1143	Tms_TRINITY_DN64405_c0_g1_i1|m.2854	Tpa_TRINITY_DN113557_c0_g1_i2|m.1093	0	0	Tte_TRINITY_DN2840_c0_g1_i1|m.1310
OG00760	Tbi_TRINITY_DN68843_c1_g1_i2|m.221	Tce_TRINITY_DN99372_c0_g1_i2|m.1389	Tcm_TRINITY_DN107334_c0_g1_i1|m.300	0	0	0	Tpa_TRINITY_DN141234_c0_g1_i1|m.1020	Tps_TRINITY_DN94406_c4_g1_i1|m.976	0	Tte_TRINITY_DN29477_c19_g1_i1|m.228
OG00761	0	0	0	0	0	Tms_TRINITY_DN22648_c0_g1_i1|m.1399	0	0	Tsi_TRINITY_DN4844_c0_g2_i1|m.1435	0
OG00762	0	0	0	0	Tge_TRINITY_DN48114_c0_g1_i1|m.857	0	Tpa_TRINITY_DN143438_c0_g1_i1|m.631	0	0	0
OG00763	0	0	0	0	0	0	Tpa_TRINITY_DN143451_c2_g2_i1|m.1517	0	0	Tte_TRINITY_DN27807_c0_g1_i1|m.1311
OG00764	0	0	0	0	Tge_TRINITY_DN47465_c0_g1_i1|m.1139	0	0	0	0	Tte_TRINITY_DN12891_c0_g1_i1|m.496
OG00765	0	Tce_TRINITY_DN106001_c0_g2_i2|m.1758	Tcm_TRINITY_DN105938_c1_g2_i2|m.1448	Tdi_TRINITY_DN14178_c0_g1_i1|m.1655	0	Tms_TRINITY_DN30863_c0_g2_i1|m.1736	0	0	Tsi_TRINITY_DN23446_c0_g4_i1|m.1834	Tte_TRINITY_DN12167_c0_g1_i1|m.2728
OG00766	0	0	0	Tdi_TRINITY_DN2020_c0_g1_i1|m.1230	0	Tms_TRINITY_DN8977_c0_g1_i1|m.430	0	0	0	0
OG00767	Tbi_TRINITY_DN57145_c0_g1_i2|m.1716	0	0	0	0	0	Tpa_TRINITY_DN137246_c0_g1_i1|m.1449	0	0	0
OG00768	Tbi_TRINITY_DN69209_c1_g1_i1|m.1620	Tce_TRINITY_DN106639_c0_g1_i1|m.1497	Tcm_TRINITY_DN105780_c0_g3_i1|m.1505	Tdi_TRINITY_DN31520_c0_g1_i1|m.1138	Tge_TRINITY_DN47870_c5_g2_i1|m.1487	Tms_TRINITY_DN25891_c0_g2_i1|m.1466	Tpa_TRINITY_DN141986_c1_g1_i1|m.1224	Tps_TRINITY_DN93438_c0_g1_i2|m.1445	Tsi_TRINITY_DN31863_c7_g1_i1|m.1621	Tte_TRINITY_DN25991_c2_g1_i2|m.1774
OG00769	Tbi_TRINITY_DN67222_c0_g1_i1|m.1692	Tce_TRINITY_DN102544_c0_g1_i3|m.1729	Tcm_TRINITY_DN106547_c0_g2_i1|m.1395	Tdi_TRINITY_DN24715_c0_g2_i1|m.1298	Tge_TRINITY_DN43296_c0_g1_i1|m.1319	Tms_TRINITY_DN30571_c0_g1_i1|m.1604	Tpa_TRINITY_DN137529_c1_g1_i2|m.859	Tps_TRINITY_DN94279_c1_g1_i2|m.1469	Tsi_TRINITY_DN17784_c0_g1_i1|m.1646	Tte_TRINITY_DN26990_c0_g2_i1|m.1926
OG00770	Tbi_TRINITY_DN55471_c0_g1_i1|m.1367	Tce_TRINITY_DN99661_c0_g1_i1|m.1061	0	0	Tge_TRINITY_DN41927_c0_g1_i1|m.1069	Tms_TRINITY_DN22744_c0_g1_i1|m.926	Tpa_TRINITY_DN139606_c0_g1_i2|m.897	0	Tsi_TRINITY_DN28609_c0_g2_i3|m.1196	Tte_TRINITY_DN17331_c0_g1_i1|m.1473
OG00771	0	0	0	0	Tge_TRINITY_DN44796_c0_g1_i3|m.1163	0	0	0	0	Tte_TRINITY_DN20470_c0_g2_i1|m.1423
OG00772	Tbi_TRINITY_DN67929_c0_g1_i2|m.1093	Tce_TRINITY_DN97317_c0_g1_i3|m.1190	Tcm_TRINITY_DN103993_c1_g1_i1|m.1227	0	Tge_TRINITY_DN36750_c0_g1_i1|m.2350	Tms_TRINITY_DN26463_c0_g3_i1|m.1963	Tpa_TRINITY_DN137915_c0_g1_i1|m.1439	0	Tsi_TRINITY_DN6793_c0_g1_i1|m.1677	0
OG00773	Tbi_TRINITY_DN71423_c0_g1_i9|m.1617	Tce_TRINITY_DN103092_c0_g3_i7|m.1753	Tcm_TRINITY_DN106914_c1_g2_i2|m.3994	0	0	Tms_TRINITY_DN29464_c0_g1_i6|m.2385	0	0	Tsi_TRINITY_DN30323_c0_g1_i8|m.1541	Tte_TRINITY_DN27860_c0_g1_i3|m.1781
OG00774	Tbi_TRINITY_DN59736_c0_g1_i1|m.1189	Tce_TRINITY_DN80387_c0_g1_i1|m.1155	Tcm_TRINITY_DN104119_c0_g1_i1|m.1155	Tdi_TRINITY_DN22477_c0_g1_i1|m.878	Tge_TRINITY_DN39183_c0_g1_i1|m.1543	Tms_TRINITY_DN29089_c0_g1_i1|m.1015	Tpa_TRINITY_DN141889_c0_g2_i1|m.3479	Tps_TRINITY_DN94056_c0_g1_i1|m.1104	Tsi_TRINITY_DN31694_c0_g1_i1|m.1055	Tte_TRINITY_DN30254_c0_g1_i1|m.1330
OG00775	0	Tce_TRINITY_DN99515_c0_g1_i1|m.1299	0	0	0	0	Tpa_TRINITY_DN135878_c0_g1_i1|m.1356	0	0	0
OG00776	Tbi_TRINITY_DN71508_c0_g2_i1|m.1468	0	Tcm_TRINITY_DN102687_c0_g3_i2|m.1757	Tdi_TRINITY_DN12318_c0_g1_i1|m.1644	Tge_TRINITY_DN27575_c0_g1_i1|m.1742	0	Tpa_TRINITY_DN138807_c0_g1_i2|m.1640	Tps_TRINITY_DN86307_c0_g1_i1|m.1869	0	Tte_TRINITY_DN4125_c0_g2_i1|m.2073
OG00777	Tbi_TRINITY_DN71280_c0_g1_i1|m.910	Tce_TRINITY_DN107091_c2_g3_i1|m.1076	Tcm_TRINITY_DN104120_c0_g1_i2|m.1524	0	Tge_TRINITY_DN40317_c0_g1_i1|m.3465	Tms_TRINITY_DN21987_c0_g2_i1|m.1828	Tpa_TRINITY_DN141519_c2_g2_i1|m.829	0	Tsi_TRINITY_DN12309_c0_g1_i1|m.2446	Tte_TRINITY_DN20506_c0_g1_i1|m.994
OG00778	0	0	0	Tdi_TRINITY_DN31505_c0_g1_i1|m.1026	Tge_TRINITY_DN32840_c0_g1_i1|m.1194	Tms_TRINITY_DN17102_c0_g1_i1|m.1423	0	0	Tsi_TRINITY_DN11879_c0_g2_i1|m.1154	0
OG00779	0	0	0	Tdi_TRINITY_DN31192_c0_g1_i1|m.614	0	0	Tpa_TRINITY_DN142862_c0_g1_i3|m.613	0	0	0
OG00780	Tbi_TRINITY_DN70790_c2_g9_i1|m.1529	Tce_TRINITY_DN101740_c0_g1_i1|m.1582	Tcm_TRINITY_DN104177_c0_g1_i1|m.1640	Tdi_TRINITY_DN24585_c0_g1_i2|m.1464	Tge_TRINITY_DN47485_c2_g1_i1|m.1513	Tms_TRINITY_DN30098_c0_g2_i1|m.1357	0	Tps_TRINITY_DN87133_c0_g1_i2|m.1714	Tsi_TRINITY_DN29458_c0_g1_i1|m.1636	Tte_TRINITY_DN29888_c6_g8_i1|m.1542
OG00781	Tbi_TRINITY_DN58729_c0_g1_i1|m.1532	0	Tcm_TRINITY_DN108217_c0_g1_i1|m.2613	0	0	Tms_TRINITY_DN29987_c0_g1_i1|m.3554	Tpa_TRINITY_DN142919_c2_g3_i1|m.751	Tps_TRINITY_DN85054_c0_g1_i1|m.1339	Tsi_TRINITY_DN26364_c0_g1_i1|m.3398	0
OG00782	0	Tce_TRINITY_DN107628_c0_g1_i1|m.2631	Tcm_TRINITY_DN103765_c0_g2_i3|m.1713	0	0	0	0	Tps_TRINITY_DN95658_c1_g1_i3|m.1674	Tsi_TRINITY_DN28785_c0_g2_i1|m.1778	0
OG00783	Tbi_TRINITY_DN65339_c0_g1_i1|m.624	0	0	0	0	Tms_TRINITY_DN16908_c0_g1_i1|m.1336	0	0	0	Tte_TRINITY_DN619_c0_g1_i1|m.1971
OG00784	0	0	Tcm_TRINITY_DN106631_c0_g1_i1|m.1707	Tdi_TRINITY_DN24218_c0_g1_i2|m.1498	0	0	Tpa_TRINITY_DN143022_c0_g1_i1|m.1913	Tps_TRINITY_DN95529_c0_g1_i1|m.1639	Tsi_TRINITY_DN27875_c0_g1_i1|m.1761	Tte_TRINITY_DN20971_c0_g1_i2|m.1910
OG00785	0	0	0	0	0	Tms_TRINITY_DN14387_c0_g1_i1|m.2313	Tpa_TRINITY_DN138367_c0_g1_i2|m.1305	0	0	Tte_TRINITY_DN23391_c0_g1_i1|m.1357
OG00786	Tbi_TRINITY_DN72043_c0_g1_i3|m.357	Tce_TRINITY_DN107221_c1_g1_i1|m.358	Tcm_TRINITY_DN107461_c0_g2_i5|m.2219	0	0	0	Tpa_TRINITY_DN116078_c0_g2_i1|m.395	Tps_TRINITY_DN94463_c0_g4_i1|m.2021	0	0
OG00787	0	Tce_TRINITY_DN100106_c2_g1_i1|m.475	0	Tdi_TRINITY_DN27628_c0_g1_i1|m.3564	0	Tms_TRINITY_DN41473_c0_g1_i1|m.3481	Tpa_TRINITY_DN139258_c0_g1_i1|m.1249	0	Tsi_TRINITY_DN989_c0_g2_i1|m.3908	Tte_TRINITY_DN39437_c0_g1_i1|m.1843
OG00788	0	Tce_TRINITY_DN97254_c0_g2_i1|m.1391	0	0	0	Tms_TRINITY_DN25554_c0_g1_i2|m.1732	0	0	0	Tte_TRINITY_DN25835_c0_g1_i1|m.1767
OG00789	Tbi_TRINITY_DN70246_c6_g2_i1|m.1134	Tce_TRINITY_DN100381_c2_g1_i2|m.1186	Tcm_TRINITY_DN104866_c2_g3_i2|m.754	Tdi_TRINITY_DN22016_c0_g2_i2|m.606	0	Tms_TRINITY_DN31595_c3_g5_i1|m.938	Tpa_TRINITY_DN138766_c2_g3_i1|m.1317	Tps_TRINITY_DN89733_c3_g3_i3|m.732	Tsi_TRINITY_DN30435_c1_g2_i3|m.679	Tte_TRINITY_DN29700_c8_g1_i1|m.1219
OG00790	Tbi_TRINITY_DN62937_c0_g1_i2|m.1607	Tce_TRINITY_DN107378_c0_g1_i1|m.578	0	Tdi_TRINITY_DN33133_c0_g1_i1|m.1082	Tge_TRINITY_DN37339_c0_g1_i1|m.1485	Tms_TRINITY_DN19335_c0_g1_i1|m.1167	0	Tps_TRINITY_DN91868_c0_g1_i1|m.1076	0	Tte_TRINITY_DN20449_c0_g1_i1|m.1743
OG00791	0	Tce_TRINITY_DN73124_c0_g1_i1|m.1260	0	0	0	0	0	0	Tsi_TRINITY_DN13059_c0_g1_i1|m.1119	0
OG00792	0	Tce_TRINITY_DN105852_c0_g1_i1|m.2914	Tcm_TRINITY_DN107694_c3_g5_i1|m.1143	0	0	0	Tpa_TRINITY_DN141418_c0_g2_i2|m.839	0	0	0
OG00793	0	0	Tcm_TRINITY_DN100118_c0_g1_i2|m.1476	Tdi_TRINITY_DN25040_c0_g1_i2|m.1354	0	0	0	Tps_TRINITY_DN94379_c0_g1_i9|m.3299	Tsi_TRINITY_DN29915_c0_g1_i1|m.1448	0
OG00794	Tbi_TRINITY_DN64448_c0_g1_i1|m.1353	Tce_TRINITY_DN101402_c0_g1_i2|m.1324	Tcm_TRINITY_DN106810_c0_g1_i2|m.1376	Tdi_TRINITY_DN32238_c0_g1_i1|m.1090	Tge_TRINITY_DN40507_c0_g1_i1|m.1377	Tms_TRINITY_DN27619_c0_g1_i1|m.1240	Tpa_TRINITY_DN142041_c1_g1_i1|m.1149	Tps_TRINITY_DN95276_c0_g1_i2|m.1343	Tsi_TRINITY_DN31455_c0_g1_i1|m.1303	Tte_TRINITY_DN12269_c0_g1_i1|m.1491
OG00795	0	Tce_TRINITY_DN103774_c0_g1_i1|m.1085	0	0	Tge_TRINITY_DN46603_c0_g1_i1|m.1174	0	Tpa_TRINITY_DN142831_c0_g2_i2|m.1676	0	0	0
OG00796	Tbi_TRINITY_DN66362_c0_g1_i1|m.1605	Tce_TRINITY_DN104329_c0_g2_i1|m.1636	0	0	0	Tms_TRINITY_DN17317_c0_g1_i1|m.2626	0	0	0	Tte_TRINITY_DN72833_c0_g1_i1|m.1845
OG00797	0	0	0	0	0	0	Tpa_TRINITY_DN138266_c1_g13_i3|m.529	0	Tsi_TRINITY_DN32071_c0_g1_i3|m.161	Tte_TRINITY_DN29749_c0_g1_i1|m.220
OG00798	0	Tce_TRINITY_DN106451_c0_g1_i1|m.799	Tcm_TRINITY_DN102675_c0_g1_i1|m.1487	0	0	Tms_TRINITY_DN63037_c0_g1_i1|m.1427	Tpa_TRINITY_DN140334_c0_g1_i1|m.969	0	Tsi_TRINITY_DN21214_c0_g1_i1|m.1409	Tte_TRINITY_DN29635_c7_g21_i1|m.1922
OG00799	0	Tce_TRINITY_DN105936_c0_g1_i1|m.1329	0	Tdi_TRINITY_DN16348_c0_g2_i1|m.3152	0	Tms_TRINITY_DN24172_c0_g1_i1|m.1773	0	Tps_TRINITY_DN89000_c0_g1_i3|m.1756	0	0
OG00800	0	Tce_TRINITY_DN104868_c0_g1_i1|m.1339	0	Tdi_TRINITY_DN28682_c0_g1_i1|m.1096	0	Tms_TRINITY_DN30670_c0_g1_i1|m.1275	0	0	0	0
OG00801	Tbi_TRINITY_DN68141_c0_g1_i1|m.1547	Tce_TRINITY_DN105133_c1_g1_i4|m.1407	Tcm_TRINITY_DN104976_c0_g1_i2|m.1497	Tdi_TRINITY_DN32006_c9_g1_i2|m.1192	Tge_TRINITY_DN47935_c0_g1_i2|m.1678	Tms_TRINITY_DN29998_c0_g1_i2|m.1325	Tpa_TRINITY_DN141360_c0_g1_i3|m.1285	Tps_TRINITY_DN90209_c0_g2_i2|m.1467	Tsi_TRINITY_DN31495_c1_g1_i3|m.1247	Tte_TRINITY_DN29371_c3_g1_i2|m.1679
OG00802	Tbi_TRINITY_DN47394_c0_g1_i1|m.1423	Tce_TRINITY_DN106908_c7_g1_i1|m.1400	Tcm_TRINITY_DN100773_c0_g2_i1|m.1286	Tdi_TRINITY_DN3823_c0_g2_i1|m.1486	Tge_TRINITY_DN39501_c0_g1_i1|m.1705	Tms_TRINITY_DN27691_c0_g3_i1|m.1478	Tpa_TRINITY_DN139794_c0_g6_i1|m.2721	Tps_TRINITY_DN93633_c0_g1_i1|m.1186	Tsi_TRINITY_DN13980_c0_g1_i1|m.1607	Tte_TRINITY_DN12542_c0_g1_i1|m.1956
OG00803	0	0	0	0	Tge_TRINITY_DN47118_c0_g1_i1|m.905	Tms_TRINITY_DN26410_c0_g2_i1|m.1037	Tpa_TRINITY_DN139581_c0_g1_i2|m.933	Tps_TRINITY_DN92170_c0_g1_i1|m.968	Tsi_TRINITY_DN730_c0_g1_i1|m.1253	0
OG00804	Tbi_TRINITY_DN61453_c0_g1_i2|m.906	Tce_TRINITY_DN98281_c0_g1_i5|m.929	0	0	0	Tms_TRINITY_DN24042_c0_g1_i1|m.967	Tpa_TRINITY_DN132518_c0_g1_i1|m.856	0	Tsi_TRINITY_DN22423_c0_g1_i1|m.947	0
OG00805	Tbi_TRINITY_DN65386_c0_g1_i1|m.1362	Tce_TRINITY_DN102169_c0_g1_i1|m.1761	Tcm_TRINITY_DN88007_c0_g1_i1|m.1662	Tdi_TRINITY_DN1707_c0_g1_i1|m.1139	Tge_TRINITY_DN39718_c0_g1_i1|m.1295	Tms_TRINITY_DN70754_c0_g1_i1|m.1620	Tpa_TRINITY_DN140068_c1_g1_i1|m.1196	Tps_TRINITY_DN90029_c0_g1_i1|m.1356	Tsi_TRINITY_DN2200_c0_g1_i1|m.1687	Tte_TRINITY_DN26182_c0_g1_i1|m.1570
OG00806	0	Tce_TRINITY_DN107118_c0_g2_i1|m.890	0	0	0	Tms_TRINITY_DN27465_c0_g1_i2|m.671	0	0	0	0
OG00807	Tbi_TRINITY_DN40936_c0_g1_i1|m.981	Tce_TRINITY_DN100170_c0_g1_i1|m.1257	Tcm_TRINITY_DN104311_c0_g1_i1|m.1025	0	Tge_TRINITY_DN7286_c0_g1_i1|m.951	Tms_TRINITY_DN17920_c0_g1_i1|m.1334	0	Tps_TRINITY_DN93648_c0_g1_i1|m.1009	Tsi_TRINITY_DN5631_c0_g1_i1|m.2245	Tte_TRINITY_DN47659_c0_g1_i1|m.1145
OG00808	0	0	0	Tdi_TRINITY_DN31470_c0_g1_i1|m.747	Tge_TRINITY_DN46501_c0_g1_i1|m.751	Tms_TRINITY_DN18421_c0_g1_i1|m.1823	Tpa_TRINITY_DN143422_c2_g2_i1|m.1770	Tps_TRINITY_DN93847_c4_g1_i3|m.990	0	0
OG00809	0	0	0	0	Tge_TRINITY_DN44580_c0_g1_i2|m.767	0	Tpa_TRINITY_DN142704_c0_g2_i1|m.1005	Tps_TRINITY_DN94351_c0_g2_i2|m.1227	0	0
OG00810	Tbi_TRINITY_DN69975_c0_g1_i1|m.1829	Tce_TRINITY_DN103172_c0_g1_i1|m.1841	Tcm_TRINITY_DN104956_c0_g1_i3|m.1634	Tdi_TRINITY_DN33610_c0_g1_i1|m.1271	Tge_TRINITY_DN42087_c0_g1_i1|m.1565	Tms_TRINITY_DN22176_c0_g2_i2|m.1684	Tpa_TRINITY_DN142635_c0_g1_i1|m.3095	Tps_TRINITY_DN94963_c0_g1_i2|m.1599	Tsi_TRINITY_DN30012_c0_g1_i1|m.1701	Tte_TRINITY_DN30638_c0_g1_i1|m.1980
OG00811	Tbi_TRINITY_DN59671_c0_g1_i1|m.719	Tce_TRINITY_DN100183_c0_g1_i1|m.1197	Tcm_TRINITY_DN87345_c0_g1_i1|m.1141	Tdi_TRINITY_DN23716_c0_g1_i1|m.898	Tge_TRINITY_DN45866_c0_g1_i1|m.1101	Tms_TRINITY_DN39987_c0_g1_i1|m.1159	Tpa_TRINITY_DN136194_c0_g1_i1|m.659	Tps_TRINITY_DN89291_c0_g1_i1|m.1040	Tsi_TRINITY_DN11513_c0_g1_i1|m.1098	Tte_TRINITY_DN29635_c7_g2_i1|m.763
OG00812	Tbi_TRINITY_DN67411_c0_g1_i1|m.1282	Tce_TRINITY_DN102091_c0_g1_i1|m.1171	Tcm_TRINITY_DN104049_c0_g1_i1|m.1414	Tdi_TRINITY_DN59404_c0_g1_i1|m.1121	Tge_TRINITY_DN45830_c0_g1_i1|m.1204	Tms_TRINITY_DN55349_c0_g1_i1|m.2221	Tpa_TRINITY_DN142439_c0_g1_i1|m.1252	Tps_TRINITY_DN79136_c0_g1_i1|m.1139	Tsi_TRINITY_DN26573_c0_g1_i1|m.1318	Tte_TRINITY_DN58629_c0_g1_i1|m.1576
OG00813	Tbi_TRINITY_DN54816_c0_g1_i1|m.2938	0	0	Tdi_TRINITY_DN27786_c0_g1_i1|m.721	0	0	0	0	Tsi_TRINITY_DN25816_c0_g1_i2|m.933	Tte_TRINITY_DN13149_c0_g2_i1|m.1996
OG00814	Tbi_TRINITY_DN59570_c0_g1_i1|m.948	Tce_TRINITY_DN95106_c0_g1_i1|m.1237	Tcm_TRINITY_DN101370_c0_g1_i2|m.1100	Tdi_TRINITY_DN2670_c0_g1_i1|m.1056	Tge_TRINITY_DN39776_c0_g1_i1|m.1003	Tms_TRINITY_DN30968_c0_g1_i1|m.1285	0	Tps_TRINITY_DN90593_c0_g1_i2|m.1057	Tsi_TRINITY_DN27896_c1_g1_i2|m.1264	Tte_TRINITY_DN7188_c0_g2_i1|m.1209
OG00815	0	0	0	0	0	Tms_TRINITY_DN24563_c0_g1_i1|m.395	0	0	Tsi_TRINITY_DN27044_c0_g2_i1|m.737	0
OG00816	Tbi_TRINITY_DN70044_c0_g1_i1|m.1293	0	0	0	Tge_TRINITY_DN35846_c0_g1_i2|m.1634	Tms_TRINITY_DN28069_c0_g1_i1|m.764	Tpa_TRINITY_DN143410_c3_g2_i2|m.806	0	0	Tte_TRINITY_DN27217_c0_g1_i1|m.1085
OG00817	Tbi_TRINITY_DN66834_c0_g1_i4|m.844	0	0	Tdi_TRINITY_DN4411_c0_g2_i1|m.1950	Tge_TRINITY_DN45519_c2_g1_i5|m.1177	Tms_TRINITY_DN17145_c0_g1_i1|m.1727	0	Tps_TRINITY_DN92501_c5_g1_i2|m.1470	Tsi_TRINITY_DN13154_c0_g1_i2|m.2884	Tte_TRINITY_DN47423_c0_g1_i1|m.1096
OG00818	0	Tce_TRINITY_DN102805_c9_g1_i2|m.3161	0	0	0	Tms_TRINITY_DN26014_c0_g1_i2|m.2745	Tpa_TRINITY_DN132972_c0_g1_i2|m.1349	0	0	Tte_TRINITY_DN27049_c0_g1_i1|m.1772
OG00819	Tbi_TRINITY_DN67962_c0_g1_i1|m.861	Tce_TRINITY_DN106138_c0_g1_i2|m.1476	0	0	Tge_TRINITY_DN43225_c0_g1_i2|m.1074	Tms_TRINITY_DN29415_c0_g1_i2|m.298	0	0	0	Tte_TRINITY_DN20276_c0_g1_i1|m.1297
OG00820	0	0	0	Tdi_TRINITY_DN32373_c1_g1_i2|m.94	0	Tms_TRINITY_DN31747_c1_g1_i4|m.138	0	Tps_TRINITY_DN95808_c3_g10_i1|m.577	0	0
OG00821	0	Tce_TRINITY_DN107089_c1_g6_i2|m.1710	Tcm_TRINITY_DN105031_c0_g5_i1|m.1423	Tdi_TRINITY_DN30096_c0_g2_i8|m.1323	0	Tms_TRINITY_DN31406_c1_g1_i8|m.1331	0	Tps_TRINITY_DN94678_c0_g2_i1|m.1555	Tsi_TRINITY_DN21351_c0_g1_i1|m.1423	0
OG00822	Tbi_TRINITY_DN64066_c0_g1_i1|m.1240	Tce_TRINITY_DN96072_c0_g1_i1|m.1926	Tcm_TRINITY_DN99122_c0_g1_i1|m.1262	Tdi_TRINITY_DN25670_c0_g2_i1|m.1504	Tge_TRINITY_DN32397_c0_g1_i1|m.1327	Tms_TRINITY_DN25487_c0_g1_i1|m.1688	Tpa_TRINITY_DN139779_c0_g1_i1|m.1135	Tps_TRINITY_DN66569_c0_g1_i1|m.1220	Tsi_TRINITY_DN7207_c0_g1_i1|m.1766	Tte_TRINITY_DN3755_c0_g2_i1|m.1483
OG00823	Tbi_TRINITY_DN61991_c0_g4_i1|m.1347	Tce_TRINITY_DN76018_c0_g2_i1|m.1302	Tcm_TRINITY_DN98845_c0_g1_i2|m.1037	Tdi_TRINITY_DN24033_c0_g1_i1|m.733	Tge_TRINITY_DN46102_c0_g2_i1|m.1120	Tms_TRINITY_DN5210_c0_g1_i1|m.1482	Tpa_TRINITY_DN133504_c0_g2_i1|m.872	Tps_TRINITY_DN87491_c1_g1_i1|m.1180	Tsi_TRINITY_DN32201_c0_g1_i1|m.1024	Tte_TRINITY_DN811_c0_g1_i1|m.1300
OG00824	Tbi_TRINITY_DN65189_c0_g1_i1|m.1161	Tce_TRINITY_DN105406_c1_g6_i4|m.1201	Tcm_TRINITY_DN105963_c0_g1_i2|m.385	Tdi_TRINITY_DN28532_c0_g1_i17|m.1101	Tge_TRINITY_DN48031_c10_g1_i5|m.509	Tms_TRINITY_DN30920_c0_g2_i7|m.1001	Tpa_TRINITY_DN143308_c14_g2_i8|m.1054	Tps_TRINITY_DN91425_c0_g1_i12|m.891	Tsi_TRINITY_DN29505_c0_g1_i7|m.779	Tte_TRINITY_DN27769_c0_g2_i3|m.1379
OG00825	Tbi_TRINITY_DN72452_c0_g1_i2|m.519	Tce_TRINITY_DN107793_c3_g6_i1|m.620	0	Tdi_TRINITY_DN32303_c0_g1_i1|m.565	0	0	Tpa_TRINITY_DN143482_c1_g1_i4|m.388	0	Tsi_TRINITY_DN32129_c1_g1_i2|m.1190	0
OG00826	Tbi_TRINITY_DN71951_c0_g1_i2|m.763	Tce_TRINITY_DN105863_c0_g1_i2|m.608	0	Tdi_TRINITY_DN28843_c0_g2_i1|m.1088	Tge_TRINITY_DN47309_c0_g1_i1|m.660	Tms_TRINITY_DN30870_c9_g1_i1|m.592	Tpa_TRINITY_DN142643_c0_g2_i2|m.712	0	0	Tte_TRINITY_DN47390_c0_g1_i1|m.837
OG00827	0	0	0	Tdi_TRINITY_DN31609_c6_g10_i6|m.843	0	0	0	Tps_TRINITY_DN93874_c3_g1_i2|m.1063	0	0
OG00828	0	Tce_TRINITY_DN105544_c0_g1_i2|m.1140	0	0	Tge_TRINITY_DN43536_c0_g1_i1|m.2775	Tms_TRINITY_DN23514_c0_g1_i1|m.1463	0	0	0	Tte_TRINITY_DN6898_c0_g1_i1|m.3135
OG00829	Tbi_TRINITY_DN70050_c0_g1_i1|m.1454	0	0	Tdi_TRINITY_DN29981_c0_g1_i2|m.818	Tge_TRINITY_DN45542_c0_g1_i2|m.1374	0	Tpa_TRINITY_DN139976_c0_g1_i1|m.583	0	Tsi_TRINITY_DN21371_c0_g1_i1|m.1216	0
OG00830	Tbi_TRINITY_DN71095_c0_g1_i1|m.965	Tce_TRINITY_DN104595_c0_g1_i1|m.1071	Tcm_TRINITY_DN107628_c0_g1_i1|m.513	Tdi_TRINITY_DN8370_c0_g3_i1|m.1416	Tge_TRINITY_DN46961_c0_g2_i1|m.865	Tms_TRINITY_DN31737_c2_g2_i4|m.756	Tpa_TRINITY_DN143058_c1_g1_i2|m.891	Tps_TRINITY_DN92367_c1_g1_i1|m.1154	Tsi_TRINITY_DN21903_c0_g1_i1|m.1723	Tte_TRINITY_DN5530_c0_g1_i1|m.1033
OG00831	Tbi_TRINITY_DN70005_c3_g10_i1|m.784	Tce_TRINITY_DN102995_c0_g1_i1|m.1021	Tcm_TRINITY_DN103510_c0_g4_i2|m.1077	Tdi_TRINITY_DN29494_c0_g1_i1|m.618	Tge_TRINITY_DN47490_c0_g1_i2|m.693	Tms_TRINITY_DN25433_c0_g1_i1|m.347	Tpa_TRINITY_DN142325_c2_g1_i4|m.725	Tps_TRINITY_DN94347_c0_g1_i5|m.1202	Tsi_TRINITY_DN27120_c0_g3_i2|m.378	Tte_TRINITY_DN25775_c5_g1_i1|m.785
OG00832	0	Tce_TRINITY_DN96771_c0_g1_i1|m.1852	Tcm_TRINITY_DN103889_c0_g1_i1|m.2631	0	Tge_TRINITY_DN45504_c0_g2_i3|m.1567	Tms_TRINITY_DN47842_c0_g1_i1|m.1712	Tpa_TRINITY_DN142087_c0_g2_i2|m.2496	Tps_TRINITY_DN94137_c1_g1_i1|m.1693	Tsi_TRINITY_DN30323_c0_g2_i1|m.1722	Tte_TRINITY_DN27860_c0_g3_i1|m.1987
OG00833	Tbi_TRINITY_DN67847_c0_g1_i1|m.1418	Tce_TRINITY_DN102551_c2_g1_i1|m.1113	Tcm_TRINITY_DN105496_c0_g1_i1|m.1162	Tdi_TRINITY_DN22636_c0_g1_i1|m.851	Tge_TRINITY_DN46638_c0_g1_i1|m.2085	Tms_TRINITY_DN26655_c0_g2_i3|m.1114	Tpa_TRINITY_DN135205_c0_g1_i2|m.798	Tps_TRINITY_DN86114_c1_g1_i5|m.1114	Tsi_TRINITY_DN31110_c0_g1_i1|m.1041	Tte_TRINITY_DN29635_c4_g1_i2|m.1128
OG00834	Tbi_TRINITY_DN67156_c0_g1_i1|m.1233	0	Tcm_TRINITY_DN106132_c1_g1_i1|m.1045	0	0	Tms_TRINITY_DN29235_c0_g1_i1|m.415	Tpa_TRINITY_DN141612_c0_g1_i2|m.963	Tps_TRINITY_DN94947_c0_g1_i2|m.1138	Tsi_TRINITY_DN31539_c0_g1_i2|m.1112	Tte_TRINITY_DN25878_c0_g2_i1|m.1336
OG00835	Tbi_TRINITY_DN46505_c0_g2_i1|m.1030	Tce_TRINITY_DN104815_c0_g1_i1|m.483	Tcm_TRINITY_DN103313_c0_g1_i1|m.514	Tdi_TRINITY_DN26376_c0_g1_i1|m.336	Tge_TRINITY_DN48009_c8_g1_i1|m.736	Tms_TRINITY_DN27153_c0_g2_i1|m.390	0	Tps_TRINITY_DN90738_c0_g1_i1|m.489	Tsi_TRINITY_DN19163_c0_g1_i1|m.431	Tte_TRINITY_DN28055_c0_g1_i1|m.1100
OG00836	Tbi_TRINITY_DN66726_c2_g1_i1|m.788	Tce_TRINITY_DN102077_c0_g1_i1|m.1658	Tcm_TRINITY_DN104169_c0_g1_i2|m.1620	Tdi_TRINITY_DN3860_c0_g1_i1|m.1725	Tge_TRINITY_DN46404_c0_g1_i2|m.1425	Tms_TRINITY_DN24949_c0_g1_i1|m.1456	0	Tps_TRINITY_DN95014_c1_g1_i4|m.1609	Tsi_TRINITY_DN31796_c0_g1_i1|m.1581	Tte_TRINITY_DN27445_c0_g1_i3|m.1801
OG00837	Tbi_TRINITY_DN67022_c0_g1_i1|m.1606	Tce_TRINITY_DN103503_c1_g1_i2|m.1689	Tcm_TRINITY_DN105391_c0_g1_i1|m.3282	Tdi_TRINITY_DN18630_c0_g2_i1|m.1350	0	Tms_TRINITY_DN28989_c0_g2_i1|m.3606	Tpa_TRINITY_DN140138_c0_g1_i1|m.1326	Tps_TRINITY_DN93497_c0_g1_i1|m.1538	Tsi_TRINITY_DN26137_c0_g1_i1|m.1302	Tte_TRINITY_DN21719_c0_g1_i1|m.2270
OG00838	Tbi_TRINITY_DN56590_c0_g1_i1|m.1583	Tce_TRINITY_DN86105_c0_g1_i1|m.1570	Tcm_TRINITY_DN69451_c0_g1_i1|m.1510	Tdi_TRINITY_DN33100_c0_g1_i1|m.1420	Tge_TRINITY_DN32452_c0_g1_i1|m.1560	Tms_TRINITY_DN63744_c0_g1_i1|m.1491	Tpa_TRINITY_DN135468_c0_g1_i1|m.1366	Tps_TRINITY_DN87224_c0_g1_i1|m.1448	Tsi_TRINITY_DN54126_c0_g1_i1|m.1472	Tte_TRINITY_DN9356_c0_g2_i1|m.1819
OG00839	Tbi_TRINITY_DN67098_c0_g1_i1|m.1390	Tce_TRINITY_DN90804_c0_g1_i2|m.1398	Tcm_TRINITY_DN105215_c0_g1_i1|m.1643	Tdi_TRINITY_DN14232_c0_g1_i1|m.1836	0	Tms_TRINITY_DN29724_c0_g1_i1|m.962	Tpa_TRINITY_DN136875_c0_g1_i2|m.1832	Tps_TRINITY_DN91838_c0_g2_i1|m.1325	Tsi_TRINITY_DN28888_c0_g2_i1|m.2755	Tte_TRINITY_DN28088_c0_g1_i1|m.3074
OG00840	Tbi_TRINITY_DN71876_c3_g1_i1|m.1068	Tce_TRINITY_DN106280_c0_g1_i1|m.421	Tcm_TRINITY_DN104037_c0_g1_i1|m.540	Tdi_TRINITY_DN30394_c1_g1_i1|m.840	Tge_TRINITY_DN40964_c0_g2_i1|m.3810	Tms_TRINITY_DN28795_c0_g2_i1|m.424	Tpa_TRINITY_DN134432_c0_g1_i1|m.3375	Tps_TRINITY_DN89782_c0_g1_i1|m.722	Tsi_TRINITY_DN29899_c0_g1_i1|m.599	Tte_TRINITY_DN9082_c0_g1_i1|m.1294
OG00841	Tbi_TRINITY_DN61850_c0_g1_i1|m.2139	Tce_TRINITY_DN105130_c0_g1_i2|m.1020	Tcm_TRINITY_DN105829_c0_g1_i1|m.1252	Tdi_TRINITY_DN28771_c0_g1_i1|m.988	Tge_TRINITY_DN10175_c0_g1_i1|m.1167	Tms_TRINITY_DN2960_c0_g1_i1|m.889	Tpa_TRINITY_DN139965_c0_g1_i1|m.1092	Tps_TRINITY_DN92045_c0_g1_i1|m.1187	Tsi_TRINITY_DN52946_c0_g1_i1|m.2021	Tte_TRINITY_DN39292_c0_g1_i1|m.2261
OG00842	0	0	Tcm_TRINITY_DN105783_c0_g1_i4|m.1438	Tdi_TRINITY_DN24878_c0_g1_i2|m.1228	0	0	Tpa_TRINITY_DN141955_c0_g2_i3|m.1602	0	Tsi_TRINITY_DN30219_c0_g1_i3|m.1341	0
OG00843	Tbi_TRINITY_DN59001_c0_g1_i2|m.980	Tce_TRINITY_DN81131_c0_g1_i1|m.1441	Tcm_TRINITY_DN89334_c1_g1_i1|m.923	Tdi_TRINITY_DN11800_c0_g2_i1|m.1098	Tge_TRINITY_DN44142_c0_g1_i1|m.1495	Tms_TRINITY_DN28903_c0_g1_i3|m.1400	Tpa_TRINITY_DN133778_c0_g1_i3|m.1263	Tps_TRINITY_DN78813_c0_g1_i1|m.1347	Tsi_TRINITY_DN26133_c0_g1_i1|m.1357	Tte_TRINITY_DN20436_c0_g1_i2|m.1754
OG00844	Tbi_TRINITY_DN36240_c0_g1_i1|m.1811	Tce_TRINITY_DN105284_c0_g1_i1|m.1647	Tcm_TRINITY_DN102488_c0_g1_i1|m.2893	Tdi_TRINITY_DN24473_c0_g1_i1|m.1479	Tge_TRINITY_DN37783_c0_g1_i1|m.1631	Tms_TRINITY_DN25093_c0_g1_i1|m.2805	Tpa_TRINITY_DN139224_c0_g1_i1|m.1571	Tps_TRINITY_DN95408_c0_g1_i1|m.1619	Tsi_TRINITY_DN45753_c0_g1_i1|m.1601	Tte_TRINITY_DN30334_c0_g1_i1|m.2086
OG00845	0	0	0	Tdi_TRINITY_DN31408_c0_g2_i1|m.1310	0	Tms_TRINITY_DN24762_c0_g1_i1|m.1453	0	0	0	0
OG00846	Tbi_TRINITY_DN71952_c4_g1_i1|m.1735	0	Tcm_TRINITY_DN105847_c0_g1_i2|m.1691	Tdi_TRINITY_DN28613_c0_g1_i1|m.1413	Tge_TRINITY_DN47392_c1_g2_i1|m.607	Tms_TRINITY_DN1394_c0_g1_i1|m.1479	Tpa_TRINITY_DN143084_c2_g1_i2|m.3383	Tps_TRINITY_DN94579_c0_g1_i1|m.1630	Tsi_TRINITY_DN16696_c0_g1_i2|m.1827	Tte_TRINITY_DN29918_c5_g1_i1|m.1881
OG00847	Tbi_TRINITY_DN67540_c0_g1_i3|m.1174	0	0	0	0	Tms_TRINITY_DN24761_c0_g1_i1|m.1536	Tpa_TRINITY_DN140649_c0_g2_i2|m.2089	0	0	0
OG00848	Tbi_TRINITY_DN69974_c0_g1_i1|m.1239	Tce_TRINITY_DN103614_c4_g2_i1|m.1284	Tcm_TRINITY_DN106816_c0_g1_i1|m.1233	Tdi_TRINITY_DN29329_c0_g1_i1|m.481	Tge_TRINITY_DN47663_c0_g1_i2|m.433	Tms_TRINITY_DN29373_c0_g1_i1|m.841	0	Tps_TRINITY_DN92728_c0_g1_i1|m.657	Tsi_TRINITY_DN32084_c10_g1_i1|m.2504	Tte_TRINITY_DN27406_c0_g1_i1|m.1369
OG00849	0	0	Tcm_TRINITY_DN98047_c0_g1_i2|m.1461	Tdi_TRINITY_DN20679_c0_g1_i1|m.1039	Tge_TRINITY_DN44186_c0_g1_i2|m.1817	Tms_TRINITY_DN28117_c0_g1_i1|m.1944	Tpa_TRINITY_DN130388_c0_g1_i5|m.1466	0	Tsi_TRINITY_DN24581_c0_g1_i1|m.1118	Tte_TRINITY_DN27184_c0_g2_i2|m.1999
OG00850	Tbi_TRINITY_DN69386_c0_g1_i5|m.1572	Tce_TRINITY_DN103636_c0_g1_i5|m.1736	Tcm_TRINITY_DN99488_c0_g1_i2|m.1573	Tdi_TRINITY_DN20930_c0_g3_i2|m.1326	Tge_TRINITY_DN45443_c0_g1_i7|m.1663	Tms_TRINITY_DN27263_c0_g1_i1|m.1592	Tpa_TRINITY_DN141155_c0_g4_i4|m.1374	Tps_TRINITY_DN93873_c0_g2_i1|m.1518	Tsi_TRINITY_DN23851_c0_g2_i1|m.1823	0
OG00851	Tbi_TRINITY_DN67482_c0_g1_i1|m.1780	Tce_TRINITY_DN99289_c0_g1_i1|m.1585	0	0	Tge_TRINITY_DN34680_c0_g1_i1|m.1612	Tms_TRINITY_DN19300_c0_g1_i1|m.1496	Tpa_TRINITY_DN142458_c0_g1_i1|m.2421	0	Tsi_TRINITY_DN19069_c0_g1_i1|m.1629	Tte_TRINITY_DN15199_c0_g2_i1|m.1952
OG00852	Tbi_TRINITY_DN71157_c0_g1_i2|m.1994	Tce_TRINITY_DN52609_c0_g1_i1|m.2061	Tcm_TRINITY_DN106703_c0_g6_i2|m.1726	Tdi_TRINITY_DN31053_c0_g1_i6|m.2591	Tge_TRINITY_DN47743_c0_g9_i6|m.1647	0	Tpa_TRINITY_DN123626_c0_g1_i5|m.1461	Tps_TRINITY_DN92611_c0_g5_i6|m.1649	Tsi_TRINITY_DN31332_c0_g1_i3|m.1691	Tte_TRINITY_DN29544_c10_g1_i6|m.1936
OG00853	0	Tce_TRINITY_DN104626_c0_g2_i7|m.1703	Tcm_TRINITY_DN104676_c0_g1_i1|m.1728	Tdi_TRINITY_DN31242_c0_g1_i1|m.1232	0	0	Tpa_TRINITY_DN140673_c0_g1_i11|m.1210	Tps_TRINITY_DN94934_c0_g1_i2|m.737	Tsi_TRINITY_DN23496_c0_g2_i2|m.2998	0
OG00854	Tbi_TRINITY_DN68911_c0_g1_i2|m.865	Tce_TRINITY_DN106802_c0_g3_i1|m.1149	Tcm_TRINITY_DN107294_c0_g1_i3|m.827	Tdi_TRINITY_DN31893_c3_g1_i2|m.575	Tge_TRINITY_DN44694_c0_g1_i2|m.1042	Tms_TRINITY_DN30899_c0_g1_i1|m.999	Tpa_TRINITY_DN142001_c0_g3_i2|m.988	Tps_TRINITY_DN95614_c1_g2_i1|m.771	Tsi_TRINITY_DN20833_c0_g1_i1|m.760	Tte_TRINITY_DN21405_c0_g1_i3|m.1214
OG00855	Tbi_TRINITY_DN52561_c0_g1_i1|m.1828	Tce_TRINITY_DN105040_c0_g1_i1|m.1750	Tcm_TRINITY_DN104698_c0_g1_i1|m.1697	Tdi_TRINITY_DN59134_c0_g1_i1|m.1509	Tge_TRINITY_DN45791_c0_g1_i1|m.1632	Tms_TRINITY_DN19288_c0_g2_i1|m.1625	Tpa_TRINITY_DN139883_c0_g1_i1|m.1485	Tps_TRINITY_DN89111_c0_g1_i1|m.1604	Tsi_TRINITY_DN18931_c0_g1_i1|m.1589	Tte_TRINITY_DN15960_c0_g1_i1|m.2055
OG00856	Tbi_TRINITY_DN69553_c0_g1_i4|m.1641	Tce_TRINITY_DN94186_c1_g1_i1|m.1994	Tcm_TRINITY_DN98372_c0_g1_i1|m.1420	Tdi_TRINITY_DN22352_c0_g1_i1|m.1109	Tge_TRINITY_DN42433_c0_g1_i2|m.1675	Tms_TRINITY_DN30033_c0_g1_i1|m.1937	Tpa_TRINITY_DN140880_c0_g2_i2|m.2002	Tps_TRINITY_DN92620_c1_g1_i1|m.1334	Tsi_TRINITY_DN68267_c0_g1_i1|m.1299	Tte_TRINITY_DN24547_c0_g3_i1|m.1821
OG00857	0	0	0	0	Tge_TRINITY_DN43848_c0_g1_i1|m.899	0	Tpa_TRINITY_DN141076_c0_g1_i3|m.1831	0	Tsi_TRINITY_DN47281_c0_g1_i1|m.2709	0
OG00858	0	0	0	Tdi_TRINITY_DN30235_c2_g7_i1|m.696	0	0	0	0	0	Tte_TRINITY_DN4031_c0_g1_i1|m.1419
OG00859	0	0	Tcm_TRINITY_DN105005_c0_g1_i6|m.1865	0	0	Tms_TRINITY_DN14615_c0_g2_i1|m.2017	Tpa_TRINITY_DN139243_c0_g1_i2|m.882	0	Tsi_TRINITY_DN21357_c0_g2_i1|m.1271	Tte_TRINITY_DN9679_c0_g1_i1|m.1165
OG00860	0	0	0	0	0	0	Tpa_TRINITY_DN139446_c0_g1_i1|m.1197	0	0	Tte_TRINITY_DN29339_c4_g1_i5|m.1753
OG00861	Tbi_TRINITY_DN58329_c0_g1_i1|m.1490	Tce_TRINITY_DN102563_c0_g1_i1|m.1611	Tcm_TRINITY_DN102669_c0_g1_i1|m.1331	Tdi_TRINITY_DN59612_c0_g1_i1|m.1318	Tge_TRINITY_DN42383_c0_g1_i1|m.1461	Tms_TRINITY_DN30150_c0_g1_i1|m.1461	0	Tps_TRINITY_DN65324_c0_g1_i1|m.1483	Tsi_TRINITY_DN22440_c0_g1_i1|m.1213	Tte_TRINITY_DN47266_c0_g1_i1|m.1783
OG00862	Tbi_TRINITY_DN70568_c0_g1_i1|m.292	0	Tcm_TRINITY_DN103487_c0_g1_i1|m.279	0	0	Tms_TRINITY_DN14455_c0_g1_i1|m.2084	0	0	0	0
OG00863	0	0	0	Tdi_TRINITY_DN27205_c0_g1_i2|m.775	0	0	0	Tps_TRINITY_DN93266_c0_g1_i1|m.1200	Tsi_TRINITY_DN20453_c0_g1_i1|m.1953	0
OG00864	0	0	0	0	0	Tms_TRINITY_DN19131_c0_g1_i1|m.2567	Tpa_TRINITY_DN141132_c0_g1_i1|m.1256	Tps_TRINITY_DN94620_c2_g1_i1|m.1185	Tsi_TRINITY_DN24535_c0_g1_i1|m.1172	Tte_TRINITY_DN56205_c0_g1_i1|m.1630
OG00865	Tbi_TRINITY_DN57036_c0_g1_i1|m.3720	0	0	Tdi_TRINITY_DN16394_c0_g1_i1|m.1649	0	0	0	Tps_TRINITY_DN85135_c0_g1_i1|m.3445	Tsi_TRINITY_DN46221_c0_g1_i1|m.1851	0
OG00866	Tbi_TRINITY_DN63686_c0_g1_i1|m.1191	Tce_TRINITY_DN102497_c0_g1_i4|m.1342	Tcm_TRINITY_DN99707_c0_g3_i2|m.1285	Tdi_TRINITY_DN29994_c0_g1_i1|m.802	Tge_TRINITY_DN47171_c0_g2_i1|m.1107	Tms_TRINITY_DN13271_c0_g1_i1|m.1195	Tpa_TRINITY_DN140794_c0_g1_i1|m.1141	Tps_TRINITY_DN83135_c0_g1_i5|m.1058	Tsi_TRINITY_DN26718_c0_g1_i1|m.960	Tte_TRINITY_DN27534_c0_g1_i1|m.939
OG00867	Tbi_TRINITY_DN71432_c0_g1_i2|m.487	Tce_TRINITY_DN107264_c0_g1_i1|m.808	Tcm_TRINITY_DN105028_c0_g1_i1|m.1717	Tdi_TRINITY_DN18560_c0_g2_i1|m.1525	Tge_TRINITY_DN47590_c0_g1_i1|m.604	Tms_TRINITY_DN6466_c0_g1_i1|m.1815	Tpa_TRINITY_DN138692_c0_g1_i1|m.1490	Tps_TRINITY_DN95746_c3_g1_i2|m.687	Tsi_TRINITY_DN16326_c0_g1_i2|m.1555	0
OG00868	Tbi_TRINITY_DN25463_c1_g1_i1|m.2027	Tce_TRINITY_DN56614_c0_g1_i1|m.1539	Tcm_TRINITY_DN107479_c0_g1_i3|m.592	Tdi_TRINITY_DN45982_c0_g1_i1|m.1744	Tge_TRINITY_DN30378_c0_g1_i1|m.1421	Tms_TRINITY_DN676_c0_g1_i1|m.1444	Tpa_TRINITY_DN116402_c0_g1_i2|m.1749	Tps_TRINITY_DN95168_c0_g3_i1|m.271	Tsi_TRINITY_DN46703_c0_g1_i1|m.1896	Tte_TRINITY_DN15226_c0_g1_i1|m.2227
OG00869	0	Tce_TRINITY_DN105199_c0_g1_i1|m.986	0	0	0	Tms_TRINITY_DN13414_c0_g2_i1|m.2003	0	0	0	0
OG00870	Tbi_TRINITY_DN70390_c0_g1_i1|m.738	Tce_TRINITY_DN105583_c1_g1_i1|m.736	Tcm_TRINITY_DN106803_c0_g1_i4|m.1009	0	0	Tms_TRINITY_DN30478_c0_g1_i1|m.1825	Tpa_TRINITY_DN142723_c0_g3_i4|m.1053	0	0	Tte_TRINITY_DN23835_c0_g2_i1|m.1148
OG00871	0	Tce_TRINITY_DN104357_c0_g1_i1|m.3313	0	0	Tge_TRINITY_DN47839_c0_g4_i1|m.1355	Tms_TRINITY_DN31646_c0_g1_i1|m.1283	0	0	0	0
OG00872	Tbi_TRINITY_DN65824_c0_g2_i2|m.1344	0	Tcm_TRINITY_DN107023_c0_g2_i4|m.1857	0	Tge_TRINITY_DN45028_c0_g1_i2|m.1188	0	0	Tps_TRINITY_DN95678_c0_g1_i3|m.746	Tsi_TRINITY_DN30443_c0_g1_i1|m.1255	Tte_TRINITY_DN17375_c0_g1_i2|m.1485
OG00873	Tbi_TRINITY_DN71520_c6_g1_i8|m.1336	0	Tcm_TRINITY_DN102594_c0_g2_i1|m.1314	Tdi_TRINITY_DN28672_c0_g1_i1|m.1100	0	Tms_TRINITY_DN30651_c14_g1_i1|m.1171	Tpa_TRINITY_DN139012_c0_g1_i4|m.1214	Tps_TRINITY_DN86151_c0_g1_i1|m.1267	Tsi_TRINITY_DN22839_c0_g1_i1|m.1195	Tte_TRINITY_DN12698_c0_g1_i1|m.2460
OG00874	0	Tce_TRINITY_DN105540_c2_g2_i1|m.770	Tcm_TRINITY_DN104544_c0_g3_i12|m.876	0	Tge_TRINITY_DN45982_c0_g1_i8|m.701	0	Tpa_TRINITY_DN138000_c0_g1_i4|m.664	Tps_TRINITY_DN91578_c0_g1_i4|m.857	Tsi_TRINITY_DN29752_c0_g1_i1|m.869	Tte_TRINITY_DN28237_c0_g1_i2|m.730
OG00875	0	Tce_TRINITY_DN106614_c1_g1_i3|m.1718	0	0	0	Tms_TRINITY_DN9425_c0_g1_i1|m.1603	0	0	Tsi_TRINITY_DN46706_c0_g1_i1|m.2087	0
OG00876	Tbi_TRINITY_DN53376_c0_g1_i1|m.944	Tce_TRINITY_DN96868_c0_g1_i1|m.862	Tcm_TRINITY_DN105877_c0_g1_i1|m.1339	Tdi_TRINITY_DN45118_c0_g1_i1|m.376	Tge_TRINITY_DN47595_c0_g1_i1|m.886	Tms_TRINITY_DN26387_c0_g1_i1|m.707	Tpa_TRINITY_DN139275_c0_g1_i1|m.860	Tps_TRINITY_DN91898_c0_g1_i1|m.779	Tsi_TRINITY_DN19417_c0_g1_i1|m.801	Tte_TRINITY_DN18810_c0_g3_i1|m.1048
OG00877	Tbi_TRINITY_DN69829_c1_g1_i2|m.2319	Tce_TRINITY_DN106133_c0_g1_i2|m.1017	Tcm_TRINITY_DN106494_c0_g1_i3|m.979	Tdi_TRINITY_DN23705_c0_g1_i1|m.480	Tge_TRINITY_DN39769_c0_g1_i1|m.900	Tms_TRINITY_DN28631_c0_g5_i1|m.1369	Tpa_TRINITY_DN142259_c0_g3_i1|m.886	Tps_TRINITY_DN94747_c0_g1_i2|m.950	Tsi_TRINITY_DN31793_c0_g2_i1|m.911	Tte_TRINITY_DN10956_c0_g1_i1|m.1064
OG00878	0	Tce_TRINITY_DN106329_c0_g2_i4|m.1092	0	0	0	Tms_TRINITY_DN30768_c0_g1_i1|m.1968	0	0	0	0
OG00879	0	Tce_TRINITY_DN105897_c3_g1_i1|m.1164	0	0	0	0	Tpa_TRINITY_DN143407_c2_g3_i1|m.3771	Tps_TRINITY_DN92484_c3_g1_i1|m.1637	Tsi_TRINITY_DN22157_c0_g1_i1|m.1678	0
OG00880	Tbi_TRINITY_DN70759_c0_g1_i1|m.424	Tce_TRINITY_DN106320_c0_g1_i1|m.1041	Tcm_TRINITY_DN107476_c0_g1_i4|m.326	Tdi_TRINITY_DN14995_c0_g1_i1|m.974	Tge_TRINITY_DN38857_c0_g1_i1|m.2444	Tms_TRINITY_DN30503_c0_g1_i1|m.985	Tpa_TRINITY_DN142951_c0_g1_i3|m.469	Tps_TRINITY_DN95509_c0_g3_i2|m.607	Tsi_TRINITY_DN24406_c0_g1_i1|m.1124	Tte_TRINITY_DN9738_c0_g2_i1|m.466
OG00881	Tbi_TRINITY_DN65822_c0_g1_i1|m.780	Tce_TRINITY_DN105346_c0_g1_i1|m.788	Tcm_TRINITY_DN103045_c0_g1_i1|m.1091	Tdi_TRINITY_DN27098_c0_g1_i1|m.786	Tge_TRINITY_DN48151_c1_g2_i1|m.1302	Tms_TRINITY_DN24926_c0_g1_i1|m.1574	Tpa_TRINITY_DN134102_c0_g1_i1|m.936	Tps_TRINITY_DN93676_c0_g1_i1|m.794	Tsi_TRINITY_DN25675_c0_g1_i1|m.977	Tte_TRINITY_DN9905_c0_g2_i1|m.1141
OG00882	0	0	Tcm_TRINITY_DN103722_c1_g1_i3|m.1642	0	0	0	Tpa_TRINITY_DN139949_c0_g1_i3|m.1650	0	Tsi_TRINITY_DN29257_c0_g1_i1|m.1684	0
OG00883	Tbi_TRINITY_DN66313_c0_g1_i1|m.457	Tce_TRINITY_DN105000_c1_g1_i1|m.406	Tcm_TRINITY_DN107345_c0_g1_i1|m.411	Tdi_TRINITY_DN24949_c0_g1_i2|m.253	0	0	Tpa_TRINITY_DN140372_c0_g1_i2|m.394	Tps_TRINITY_DN88506_c0_g1_i2|m.388	0	0
OG00884	0	0	0	0	Tge_TRINITY_DN47500_c0_g2_i1|m.1226	Tms_TRINITY_DN21769_c0_g1_i1|m.1339	0	0	0	0
OG00885	Tbi_TRINITY_DN54420_c0_g1_i1|m.1871	0	Tcm_TRINITY_DN98258_c0_g1_i6|m.1798	Tdi_TRINITY_DN22415_c0_g1_i1|m.1604	Tge_TRINITY_DN44745_c0_g1_i4|m.1828	0	Tpa_TRINITY_DN135538_c0_g2_i1|m.1693	Tps_TRINITY_DN93726_c0_g1_i3|m.1768	Tsi_TRINITY_DN20704_c0_g1_i2|m.1943	Tte_TRINITY_DN27530_c0_g1_i1|m.2117
OG00886	0	0	0	Tdi_TRINITY_DN18427_c0_g1_i1|m.1617	Tge_TRINITY_DN43529_c0_g1_i1|m.1664	0	0	0	0	0
OG00887	0	0	Tcm_TRINITY_DN105668_c0_g1_i6|m.1365	Tdi_TRINITY_DN32080_c0_g1_i2|m.958	Tge_TRINITY_DN45889_c0_g1_i2|m.535	Tms_TRINITY_DN31233_c3_g2_i1|m.693	0	Tps_TRINITY_DN92433_c0_g2_i1|m.800	Tsi_TRINITY_DN27248_c1_g1_i3|m.1795	0
OG00888	0	Tce_TRINITY_DN103416_c0_g1_i1|m.1561	Tcm_TRINITY_DN102185_c0_g1_i1|m.995	0	0	0	0	0	0	0
OG00889	Tbi_TRINITY_DN70645_c0_g1_i3|m.2033	Tce_TRINITY_DN102389_c0_g1_i2|m.2060	Tcm_TRINITY_DN99125_c0_g1_i1|m.1934	Tdi_TRINITY_DN28355_c0_g1_i1|m.1721	Tge_TRINITY_DN45567_c0_g2_i2|m.1925	Tms_TRINITY_DN29694_c0_g1_i1|m.1998	Tpa_TRINITY_DN141009_c0_g2_i2|m.1696	Tps_TRINITY_DN85887_c0_g1_i1|m.1918	Tsi_TRINITY_DN20839_c0_g1_i1|m.1891	Tte_TRINITY_DN27434_c0_g1_i5|m.2221
OG00890	Tbi_TRINITY_DN69340_c1_g1_i3|m.1852	Tce_TRINITY_DN106272_c2_g2_i12|m.842	0	Tdi_TRINITY_DN30402_c0_g2_i4|m.419	Tge_TRINITY_DN47280_c6_g1_i6|m.1517	Tms_TRINITY_DN30814_c2_g1_i6|m.746	Tpa_TRINITY_DN136591_c2_g1_i6|m.1247	Tps_TRINITY_DN83036_c0_g2_i7|m.1550	Tsi_TRINITY_DN31000_c5_g1_i8|m.903	0
OG00891	Tbi_TRINITY_DN71094_c0_g2_i3|m.472	Tce_TRINITY_DN107531_c5_g1_i2|m.818	Tcm_TRINITY_DN107595_c5_g1_i2|m.955	Tdi_TRINITY_DN30063_c0_g1_i3|m.652	Tge_TRINITY_DN43344_c0_g1_i1|m.1570	Tms_TRINITY_DN24316_c1_g1_i1|m.692	Tpa_TRINITY_DN142642_c0_g5_i3|m.2227	Tps_TRINITY_DN89958_c0_g1_i2|m.789	Tsi_TRINITY_DN29997_c0_g1_i3|m.713	Tte_TRINITY_DN26861_c2_g1_i1|m.507
OG00892	Tbi_TRINITY_DN69556_c0_g1_i2|m.1106	Tce_TRINITY_DN103043_c1_g1_i2|m.612	Tcm_TRINITY_DN105675_c0_g1_i1|m.1144	Tdi_TRINITY_DN21972_c0_g1_i1|m.882	Tge_TRINITY_DN33563_c0_g1_i1|m.1064	Tms_TRINITY_DN30405_c0_g1_i1|m.610	Tpa_TRINITY_DN142119_c0_g4_i1|m.1138	Tps_TRINITY_DN93631_c0_g1_i2|m.799	Tsi_TRINITY_DN39237_c0_g1_i1|m.1023	Tte_TRINITY_DN2623_c0_g2_i1|m.1295
OG00893	Tbi_TRINITY_DN52885_c0_g1_i1|m.1044	Tce_TRINITY_DN88049_c0_g1_i1|m.1206	Tcm_TRINITY_DN94120_c0_g1_i1|m.1358	Tdi_TRINITY_DN7218_c0_g2_i1|m.1357	Tge_TRINITY_DN30735_c0_g1_i1|m.3933	Tms_TRINITY_DN2131_c0_g2_i1|m.1197	Tpa_TRINITY_DN140039_c0_g1_i1|m.1097	Tps_TRINITY_DN92469_c0_g1_i3|m.1176	Tsi_TRINITY_DN31173_c0_g1_i1|m.1736	Tte_TRINITY_DN73676_c0_g1_i1|m.1349
OG00894	Tbi_TRINITY_DN65484_c0_g1_i1|m.2933	Tce_TRINITY_DN103153_c0_g2_i1|m.1563	0	Tdi_TRINITY_DN26342_c1_g1_i1|m.1148	0	Tms_TRINITY_DN5500_c0_g1_i1|m.3829	Tpa_TRINITY_DN141863_c0_g4_i1|m.1721	0	0	Tte_TRINITY_DN14965_c0_g1_i2|m.1870
OG00895	Tbi_TRINITY_DN69478_c1_g1_i1|m.617	Tce_TRINITY_DN104368_c0_g1_i1|m.1691	Tcm_TRINITY_DN101795_c0_g1_i1|m.1277	Tdi_TRINITY_DN52321_c0_g1_i1|m.842	0	Tms_TRINITY_DN31124_c0_g1_i1|m.543	0	Tps_TRINITY_DN94167_c1_g2_i2|m.615	Tsi_TRINITY_DN3967_c0_g1_i1|m.1215	0
OG00896	0	0	0	0	Tge_TRINITY_DN47195_c0_g1_i1|m.1405	Tms_TRINITY_DN30463_c0_g1_i1|m.1608	Tpa_TRINITY_DN142021_c0_g1_i1|m.1276	0	Tsi_TRINITY_DN31315_c3_g2_i1|m.3191	Tte_TRINITY_DN47504_c0_g1_i1|m.1685
OG00897	Tbi_TRINITY_DN58790_c0_g2_i3|m.1775	Tce_TRINITY_DN91041_c0_g2_i1|m.1868	Tcm_TRINITY_DN74956_c0_g1_i1|m.1847	Tdi_TRINITY_DN21369_c0_g3_i1|m.1681	Tge_TRINITY_DN42739_c0_g1_i2|m.1693	Tms_TRINITY_DN23927_c0_g1_i2|m.1587	Tpa_TRINITY_DN122827_c0_g1_i2|m.1586	Tps_TRINITY_DN74307_c0_g1_i1|m.1720	Tsi_TRINITY_DN24449_c0_g1_i1|m.1814	Tte_TRINITY_DN23793_c0_g1_i3|m.1930
OG00898	0	Tce_TRINITY_DN100819_c0_g1_i2|m.952	Tcm_TRINITY_DN106544_c0_g1_i2|m.1007	Tdi_TRINITY_DN14559_c0_g2_i1|m.761	Tge_TRINITY_DN42901_c0_g1_i1|m.1614	Tms_TRINITY_DN27267_c0_g2_i1|m.1113	Tpa_TRINITY_DN141048_c2_g1_i1|m.1469	Tps_TRINITY_DN93781_c1_g1_i2|m.1010	Tsi_TRINITY_DN28286_c0_g1_i1|m.923	0
OG00899	Tbi_TRINITY_DN55642_c0_g1_i1|m.1957	Tce_TRINITY_DN90947_c0_g1_i1|m.2114	Tcm_TRINITY_DN101743_c0_g1_i1|m.1970	Tdi_TRINITY_DN60176_c0_g1_i1|m.1710	Tge_TRINITY_DN39170_c0_g1_i1|m.1869	Tms_TRINITY_DN29450_c0_g1_i1|m.1991	Tpa_TRINITY_DN139517_c0_g2_i4|m.2760	Tps_TRINITY_DN90610_c0_g1_i1|m.1935	Tsi_TRINITY_DN4114_c0_g1_i1|m.1944	Tte_TRINITY_DN39250_c0_g1_i1|m.2290
OG00900	Tbi_TRINITY_DN70122_c0_g1_i1|m.1479	Tce_TRINITY_DN105621_c0_g1_i3|m.413	Tcm_TRINITY_DN107542_c0_g2_i5|m.550	Tdi_TRINITY_DN28611_c0_g1_i1|m.439	Tge_TRINITY_DN43781_c0_g11_i1|m.1505	Tms_TRINITY_DN27843_c0_g2_i2|m.820	Tpa_TRINITY_DN139656_c2_g4_i1|m.1435	Tps_TRINITY_DN95309_c2_g1_i1|m.622	Tsi_TRINITY_DN31524_c3_g19_i1|m.472	Tte_TRINITY_DN29379_c0_g1_i1|m.1692
OG00901	Tbi_TRINITY_DN69511_c0_g2_i1|m.1505	Tce_TRINITY_DN104479_c1_g1_i1|m.1752	Tcm_TRINITY_DN83661_c0_g1_i1|m.1718	Tdi_TRINITY_DN32006_c10_g2_i1|m.1309	Tge_TRINITY_DN47370_c8_g3_i1|m.1478	Tms_TRINITY_DN28054_c0_g1_i1|m.1481	Tpa_TRINITY_DN137858_c0_g1_i1|m.1550	Tps_TRINITY_DN91313_c1_g2_i4|m.315	Tsi_TRINITY_DN29016_c1_g3_i1|m.1528	Tte_TRINITY_DN21281_c0_g1_i1|m.1793
OG00902	Tbi_TRINITY_DN70607_c0_g1_i4|m.1491	Tce_TRINITY_DN104135_c2_g2_i2|m.1240	Tcm_TRINITY_DN104004_c0_g2_i1|m.2030	Tdi_TRINITY_DN13263_c0_g1_i1|m.1235	Tge_TRINITY_DN44801_c1_g1_i1|m.1439	Tms_TRINITY_DN18524_c0_g1_i1|m.1645	Tpa_TRINITY_DN141305_c2_g2_i4|m.1226	Tps_TRINITY_DN94209_c0_g1_i2|m.1393	Tsi_TRINITY_DN592_c0_g1_i1|m.1509	Tte_TRINITY_DN17725_c0_g1_i1|m.1766
OG00903	Tbi_TRINITY_DN65878_c0_g1_i1|m.1264	Tce_TRINITY_DN105410_c0_g1_i1|m.1208	Tcm_TRINITY_DN107022_c1_g1_i1|m.1128	Tdi_TRINITY_DN32291_c6_g3_i1|m.927	Tge_TRINITY_DN37612_c0_g1_i1|m.2290	Tms_TRINITY_DN31554_c11_g8_i1|m.1045	Tpa_TRINITY_DN141466_c0_g1_i2|m.1081	Tps_TRINITY_DN91628_c4_g1_i1|m.1111	Tsi_TRINITY_DN30462_c11_g4_i2|m.1017	Tte_TRINITY_DN23292_c0_g1_i1|m.1411
OG00904	Tbi_TRINITY_DN69420_c0_g1_i1|m.860	Tce_TRINITY_DN94714_c0_g2_i1|m.886	Tcm_TRINITY_DN99564_c0_g1_i2|m.963	Tdi_TRINITY_DN16358_c0_g1_i1|m.3814	Tge_TRINITY_DN46640_c0_g1_i1|m.2219	Tms_TRINITY_DN25614_c0_g2_i1|m.891	0	Tps_TRINITY_DN92308_c2_g1_i1|m.1338	Tsi_TRINITY_DN9447_c0_g1_i1|m.1025	Tte_TRINITY_DN19223_c0_g1_i1|m.1284
OG00905	0	0	0	0	Tge_TRINITY_DN46942_c0_g1_i1|m.541	0	0	0	0	Tte_TRINITY_DN28561_c0_g1_i1|m.956
OG00906	Tbi_TRINITY_DN54452_c1_g1_i1|m.4448	0	Tcm_TRINITY_DN105487_c2_g1_i1|m.1389	Tdi_TRINITY_DN31028_c0_g1_i1|m.1346	Tge_TRINITY_DN35070_c0_g1_i1|m.1271	Tms_TRINITY_DN5292_c0_g1_i1|m.1668	0	Tps_TRINITY_DN91036_c0_g1_i1|m.1389	Tsi_TRINITY_DN53618_c0_g1_i1|m.1614	Tte_TRINITY_DN39157_c0_g1_i1|m.4416
OG00907	Tbi_TRINITY_DN67442_c1_g3_i1|m.1374	Tce_TRINITY_DN93868_c0_g1_i1|m.3120	0	0	0	0	Tpa_TRINITY_DN139820_c0_g1_i1|m.1329	0	0	0
OG00908	Tbi_TRINITY_DN66323_c0_g1_i1|m.1721	Tce_TRINITY_DN92845_c0_g1_i2|m.2048	Tcm_TRINITY_DN105527_c0_g1_i1|m.1439	Tdi_TRINITY_DN27938_c0_g1_i1|m.1657	Tge_TRINITY_DN42225_c0_g1_i1|m.4176	Tms_TRINITY_DN13992_c0_g1_i1|m.1886	0	0	Tsi_TRINITY_DN21475_c0_g1_i3|m.1128	0
OG00909	Tbi_TRINITY_DN62530_c0_g1_i1|m.1273	Tce_TRINITY_DN103118_c0_g1_i3|m.554	0	0	Tge_TRINITY_DN42418_c0_g1_i1|m.2515	0	Tpa_TRINITY_DN136483_c0_g2_i1|m.1410	Tps_TRINITY_DN94276_c0_g1_i2|m.1266	Tsi_TRINITY_DN27873_c0_g1_i1|m.1292	Tte_TRINITY_DN11602_c0_g2_i1|m.1669
OG00910	0	0	0	Tdi_TRINITY_DN29850_c1_g2_i2|m.651	Tge_TRINITY_DN45340_c0_g1_i4|m.742	0	0	Tps_TRINITY_DN92430_c0_g2_i2|m.830	0	0
OG00911	0	0	0	0	Tge_TRINITY_DN33835_c0_g1_i1|m.1247	Tms_TRINITY_DN25407_c0_g1_i2|m.1194	0	0	0	0
OG00912	Tbi_TRINITY_DN71232_c0_g1_i1|m.300	0	0	0	0	0	0	0	0	Tte_TRINITY_DN29628_c0_g1_i6|m.175
OG00913	0	Tce_TRINITY_DN91733_c0_g1_i1|m.1594	Tcm_TRINITY_DN95597_c1_g1_i1|m.1099	0	0	Tms_TRINITY_DN14338_c0_g1_i1|m.1972	0	0	0	0
OG00914	Tbi_TRINITY_DN69624_c0_g1_i2|m.1821	Tce_TRINITY_DN100714_c0_g1_i1|m.1716	Tcm_TRINITY_DN104047_c0_g1_i2|m.1859	Tdi_TRINITY_DN26949_c0_g1_i1|m.1568	Tge_TRINITY_DN38699_c0_g1_i1|m.1739	Tms_TRINITY_DN23816_c0_g1_i1|m.1671	Tpa_TRINITY_DN140189_c0_g2_i1|m.1607	Tps_TRINITY_DN87875_c0_g1_i2|m.1640	Tsi_TRINITY_DN18175_c0_g1_i1|m.1682	0
OG00915	Tbi_TRINITY_DN68269_c0_g1_i3|m.1175	Tce_TRINITY_DN106176_c0_g1_i1|m.1192	0	0	0	0	Tpa_TRINITY_DN140879_c0_g1_i1|m.1017	0	0	0
OG00916	Tbi_TRINITY_DN72310_c3_g1_i1|m.1149	0	0	0	Tge_TRINITY_DN39430_c0_g1_i1|m.1299	0	Tpa_TRINITY_DN131171_c0_g2_i2|m.2346	Tps_TRINITY_DN75183_c0_g1_i1|m.1364	0	Tte_TRINITY_DN7095_c1_g1_i1|m.3224
OG00917	Tbi_TRINITY_DN59875_c0_g1_i1|m.1874	Tce_TRINITY_DN103692_c0_g1_i1|m.991	Tcm_TRINITY_DN107160_c0_g2_i1|m.930	0	0	0	Tpa_TRINITY_DN135542_c2_g1_i1|m.999	Tps_TRINITY_DN49441_c0_g1_i1|m.1760	0	0
OG00918	Tbi_TRINITY_DN71334_c0_g6_i1|m.1388	Tce_TRINITY_DN106082_c0_g1_i1|m.916	0	Tdi_TRINITY_DN27808_c0_g1_i1|m.1017	Tge_TRINITY_DN45413_c0_g1_i1|m.1270	Tms_TRINITY_DN55876_c0_g1_i1|m.1539	Tpa_TRINITY_DN141399_c0_g4_i1|m.1576	0	0	Tte_TRINITY_DN73504_c0_g1_i1|m.1768
OG00919	Tbi_TRINITY_DN68994_c0_g1_i3|m.1935	Tce_TRINITY_DN105802_c0_g1_i3|m.1709	Tcm_TRINITY_DN105153_c0_g1_i1|m.1730	Tdi_TRINITY_DN5510_c0_g1_i1|m.1610	Tge_TRINITY_DN42082_c0_g1_i3|m.1135	Tms_TRINITY_DN27243_c0_g2_i1|m.1602	0	Tps_TRINITY_DN93487_c0_g2_i2|m.1626	Tsi_TRINITY_DN28374_c0_g1_i2|m.1785	Tte_TRINITY_DN27793_c0_g1_i1|m.2145
OG00920	Tbi_TRINITY_DN5913_c0_g1_i1|m.712	Tce_TRINITY_DN91129_c0_g1_i1|m.695	Tcm_TRINITY_DN100172_c0_g1_i1|m.1086	Tdi_TRINITY_DN39022_c0_g1_i1|m.908	Tge_TRINITY_DN41988_c0_g1_i1|m.650	Tms_TRINITY_DN18911_c0_g1_i2|m.905	Tpa_TRINITY_DN134309_c0_g1_i1|m.680	Tps_TRINITY_DN89600_c0_g2_i1|m.829	Tsi_TRINITY_DN20278_c0_g1_i1|m.1001	Tte_TRINITY_DN16194_c0_g2_i1|m.746
OG00921	Tbi_TRINITY_DN72248_c9_g1_i2|m.443	Tce_TRINITY_DN106841_c0_g1_i1|m.510	Tcm_TRINITY_DN107421_c1_g1_i1|m.539	Tdi_TRINITY_DN32316_c11_g15_i5|m.914	Tge_TRINITY_DN46402_c0_g1_i1|m.391	Tms_TRINITY_DN39888_c0_g1_i1|m.414	Tpa_TRINITY_DN143351_c1_g3_i1|m.668	Tps_TRINITY_DN95668_c5_g9_i1|m.1361	Tsi_TRINITY_DN31899_c0_g1_i1|m.460	Tte_TRINITY_DN13179_c0_g1_i1|m.509
OG00922	Tbi_TRINITY_DN71515_c0_g1_i3|m.1323	Tce_TRINITY_DN103313_c0_g1_i1|m.1362	Tcm_TRINITY_DN105420_c0_g1_i1|m.1166	0	0	0	Tpa_TRINITY_DN141198_c0_g1_i2|m.1108	0	Tsi_TRINITY_DN20819_c0_g1_i2|m.1613	Tte_TRINITY_DN17117_c0_g1_i1|m.2172
OG00923	0	Tce_TRINITY_DN105015_c0_g1_i3|m.1305	Tcm_TRINITY_DN85940_c0_g1_i1|m.1557	Tdi_TRINITY_DN27699_c0_g1_i1|m.1396	Tge_TRINITY_DN48107_c1_g1_i1|m.907	Tms_TRINITY_DN26699_c0_g1_i1|m.1145	Tpa_TRINITY_DN133458_c0_g1_i2|m.1190	Tps_TRINITY_DN9986_c0_g1_i1|m.1444	Tsi_TRINITY_DN20121_c0_g1_i1|m.1503	0
OG00924	0	Tce_TRINITY_DN99489_c0_g1_i2|m.1916	0	Tdi_TRINITY_DN22680_c0_g2_i3|m.1692	0	Tms_TRINITY_DN422_c0_g1_i1|m.4155	0	0	Tsi_TRINITY_DN20530_c0_g2_i1|m.1730	0
OG00925	Tbi_TRINITY_DN69305_c6_g1_i3|m.1105	Tce_TRINITY_DN105077_c1_g1_i1|m.1467	Tcm_TRINITY_DN103127_c0_g1_i2|m.560	Tdi_TRINITY_DN31901_c0_g1_i1|m.1018	Tge_TRINITY_DN46908_c0_g1_i1|m.1257	Tms_TRINITY_DN26716_c0_g1_i2|m.1150	Tpa_TRINITY_DN132902_c0_g1_i1|m.1185	Tps_TRINITY_DN93208_c0_g1_i2|m.1064	Tsi_TRINITY_DN31602_c0_g1_i6|m.676	0
OG00926	Tbi_TRINITY_DN69822_c0_g1_i1|m.871	Tce_TRINITY_DN83431_c0_g1_i1|m.3620	Tcm_TRINITY_DN95678_c0_g1_i2|m.1109	0	0	Tms_TRINITY_DN26028_c0_g1_i1|m.4006	Tpa_TRINITY_DN131106_c3_g1_i2|m.811	0	Tsi_TRINITY_DN28704_c0_g1_i1|m.5045	Tte_TRINITY_DN24559_c0_g1_i1|m.941
OG00927	Tbi_TRINITY_DN59885_c0_g1_i4|m.1681	0	0	0	0	0	Tpa_TRINITY_DN141092_c0_g1_i1|m.1398	0	0	0
OG00928	Tbi_TRINITY_DN27048_c0_g1_i1|m.1046	Tce_TRINITY_DN97813_c0_g1_i1|m.1675	Tcm_TRINITY_DN99410_c1_g1_i1|m.1048	Tdi_TRINITY_DN14383_c0_g2_i1|m.1511	Tge_TRINITY_DN41972_c0_g1_i1|m.1802	Tms_TRINITY_DN9882_c0_g1_i1|m.1443	Tpa_TRINITY_DN131856_c0_g1_i1|m.935	Tps_TRINITY_DN92494_c0_g1_i1|m.1728	Tsi_TRINITY_DN4023_c0_g2_i1|m.3899	Tte_TRINITY_DN24443_c0_g1_i1|m.1182
OG00929	Tbi_TRINITY_DN60578_c0_g1_i1|m.1636	Tce_TRINITY_DN104930_c0_g1_i1|m.1641	Tcm_TRINITY_DN95513_c0_g1_i1|m.1107	Tdi_TRINITY_DN26832_c0_g1_i1|m.1376	Tge_TRINITY_DN45150_c0_g1_i1|m.1329	Tms_TRINITY_DN28092_c0_g1_i1|m.1565	Tpa_TRINITY_DN142360_c0_g3_i2|m.4015	Tps_TRINITY_DN94552_c0_g1_i2|m.1400	Tsi_TRINITY_DN24850_c0_g1_i2|m.1584	Tte_TRINITY_DN19230_c0_g1_i1|m.1844
OG00930	Tbi_TRINITY_DN69889_c0_g1_i1|m.562	Tce_TRINITY_DN104275_c4_g1_i1|m.1097	Tcm_TRINITY_DN105854_c3_g3_i1|m.945	Tdi_TRINITY_DN30972_c6_g12_i1|m.665	0	0	Tpa_TRINITY_DN132928_c1_g5_i1|m.900	Tps_TRINITY_DN90341_c0_g1_i4|m.817	Tsi_TRINITY_DN31640_c4_g9_i1|m.807	Tte_TRINITY_DN6300_c0_g1_i1|m.598
OG00931	Tbi_TRINITY_DN65668_c0_g1_i1|m.1348	Tce_TRINITY_DN102137_c0_g1_i2|m.1313	Tcm_TRINITY_DN99698_c0_g1_i1|m.1549	Tdi_TRINITY_DN24997_c0_g1_i2|m.1360	Tge_TRINITY_DN43520_c0_g2_i2|m.1471	Tms_TRINITY_DN2662_c0_g1_i1|m.1535	Tpa_TRINITY_DN136538_c0_g1_i2|m.1188	Tps_TRINITY_DN82465_c0_g1_i1|m.1482	Tsi_TRINITY_DN21086_c0_g1_i2|m.1456	Tte_TRINITY_DN23433_c0_g1_i2|m.1510
OG00932	0	Tce_TRINITY_DN96481_c0_g2_i1|m.3414	0	Tdi_TRINITY_DN31498_c0_g1_i3|m.1633	Tge_TRINITY_DN37038_c0_g1_i1|m.1823	0	0	Tps_TRINITY_DN88951_c0_g1_i2|m.2002	Tsi_TRINITY_DN39595_c0_g1_i1|m.3681	Tte_TRINITY_DN22819_c0_g2_i1|m.2234
OG00933	0	Tce_TRINITY_DN107463_c1_g1_i1|m.941	Tcm_TRINITY_DN105485_c0_g2_i6|m.994	Tdi_TRINITY_DN34110_c0_g1_i1|m.1739	0	Tms_TRINITY_DN15030_c0_g1_i1|m.1454	0	0	Tsi_TRINITY_DN28939_c0_g1_i3|m.252	0
OG00934	Tbi_TRINITY_DN71322_c0_g1_i4|m.2055	Tce_TRINITY_DN103893_c0_g1_i2|m.2115	Tcm_TRINITY_DN101866_c0_g1_i3|m.1827	Tdi_TRINITY_DN32037_c0_g1_i3|m.1842	Tge_TRINITY_DN47075_c0_g1_i4|m.2105	Tms_TRINITY_DN30964_c0_g1_i6|m.1970	Tpa_TRINITY_DN137948_c0_g4_i4|m.1327	Tps_TRINITY_DN93826_c0_g1_i2|m.2213	Tsi_TRINITY_DN31336_c0_g1_i3|m.1849	Tte_TRINITY_DN28847_c0_g2_i7|m.2230
OG00935	Tbi_TRINITY_DN66887_c0_g2_i1|m.1482	0	0	0	0	0	Tpa_TRINITY_DN140644_c0_g1_i1|m.1303	0	0	0
OG00936	0	0	0	0	Tge_TRINITY_DN37972_c0_g1_i2|m.513	0	0	0	0	Tte_TRINITY_DN28382_c0_g2_i1|m.1702
OG00937	Tbi_TRINITY_DN59884_c0_g1_i1|m.1878	Tce_TRINITY_DN96040_c0_g1_i1|m.2071	Tcm_TRINITY_DN95297_c0_g1_i1|m.1924	Tdi_TRINITY_DN30774_c0_g1_i1|m.1761	0	Tms_TRINITY_DN24028_c0_g1_i1|m.1933	Tpa_TRINITY_DN140901_c0_g1_i1|m.1764	Tps_TRINITY_DN91675_c0_g1_i1|m.1889	Tsi_TRINITY_DN29128_c0_g1_i2|m.1875	Tte_TRINITY_DN24176_c0_g2_i1|m.2016
OG00938	Tbi_TRINITY_DN65614_c0_g1_i1|m.1303	Tce_TRINITY_DN100753_c0_g1_i2|m.1634	Tcm_TRINITY_DN103416_c0_g1_i1|m.1670	Tdi_TRINITY_DN23339_c0_g1_i2|m.1854	0	Tms_TRINITY_DN20651_c0_g1_i1|m.1685	0	0	Tsi_TRINITY_DN26643_c0_g2_i2|m.1610	Tte_TRINITY_DN63900_c0_g1_i1|m.4127
OG00939	Tbi_TRINITY_DN68013_c0_g1_i1|m.1013	Tce_TRINITY_DN105744_c0_g1_i2|m.1072	Tcm_TRINITY_DN98667_c0_g1_i1|m.1105	Tdi_TRINITY_DN2349_c0_g1_i1|m.844	Tge_TRINITY_DN46028_c1_g1_i4|m.893	0	Tpa_TRINITY_DN140732_c0_g1_i4|m.1043	Tps_TRINITY_DN86444_c0_g1_i2|m.1061	Tsi_TRINITY_DN26512_c0_g1_i1|m.994	Tte_TRINITY_DN22663_c0_g1_i1|m.1121
OG00940	Tbi_TRINITY_DN66749_c0_g1_i2|m.1765	Tce_TRINITY_DN101189_c0_g1_i1|m.1901	Tcm_TRINITY_DN101053_c0_g1_i1|m.4182	0	0	0	Tpa_TRINITY_DN140378_c0_g1_i2|m.1489	Tps_TRINITY_DN62836_c0_g2_i1|m.4064	0	0
OG00941	0	Tce_TRINITY_DN107684_c4_g1_i2|m.2668	0	0	0	0	Tpa_TRINITY_DN140251_c0_g1_i7|m.400	0	Tsi_TRINITY_DN32153_c3_g1_i4|m.976	0
OG00942	Tbi_TRINITY_DN68300_c0_g1_i1|m.1786	Tce_TRINITY_DN98951_c0_g1_i1|m.1684	0	Tdi_TRINITY_DN8065_c0_g1_i1|m.1510	Tge_TRINITY_DN33551_c0_g1_i1|m.3337	Tms_TRINITY_DN49934_c0_g1_i1|m.1697	Tpa_TRINITY_DN140408_c0_g1_i1|m.1591	Tps_TRINITY_DN93443_c0_g1_i1|m.1678	0	0
OG00943	Tbi_TRINITY_DN62908_c0_g1_i1|m.1848	Tce_TRINITY_DN102132_c0_g1_i4|m.1989	Tcm_TRINITY_DN100486_c0_g2_i2|m.1725	Tdi_TRINITY_DN23456_c0_g1_i6|m.1622	Tge_TRINITY_DN46553_c0_g1_i3|m.1782	Tms_TRINITY_DN26747_c0_g1_i7|m.1888	Tpa_TRINITY_DN134836_c0_g1_i3|m.1659	Tps_TRINITY_DN80686_c0_g2_i3|m.1503	Tsi_TRINITY_DN29103_c0_g1_i6|m.1865	Tte_TRINITY_DN28681_c0_g1_i4|m.2032
OG00944	Tbi_TRINITY_DN70245_c0_g2_i2|m.1557	0	Tcm_TRINITY_DN105956_c0_g1_i1|m.1544	0	0	0	Tpa_TRINITY_DN137513_c0_g1_i1|m.2807	0	0	Tte_TRINITY_DN21295_c0_g1_i1|m.1927
OG00945	0	0	0	0	Tge_TRINITY_DN47746_c0_g2_i1|m.852	Tms_TRINITY_DN31570_c1_g1_i1|m.182	Tpa_TRINITY_DN140868_c0_g1_i1|m.1740	0	Tsi_TRINITY_DN29357_c0_g1_i1|m.1412	Tte_TRINITY_DN26826_c0_g1_i3|m.1555
OG00946	0	0	Tcm_TRINITY_DN95344_c0_g1_i2|m.688	0	Tge_TRINITY_DN41329_c0_g1_i1|m.374	0	0	0	0	Tte_TRINITY_DN19961_c0_g1_i1|m.446
OG00947	0	0	0	0	Tge_TRINITY_DN43098_c0_g1_i1|m.1110	Tms_TRINITY_DN24816_c0_g1_i1|m.966	0	0	0	0
OG00948	0	0	0	Tdi_TRINITY_DN28147_c0_g1_i1|m.1272	Tge_TRINITY_DN44324_c0_g1_i2|m.1415	Tms_TRINITY_DN9955_c0_g2_i1|m.1682	0	Tps_TRINITY_DN88790_c0_g1_i2|m.1379	Tsi_TRINITY_DN25429_c0_g1_i1|m.2371	0
OG00949	Tbi_TRINITY_DN65698_c0_g1_i1|m.1327	Tce_TRINITY_DN103596_c0_g1_i2|m.1337	0	0	0	Tms_TRINITY_DN48328_c0_g1_i1|m.1278	0	0	Tsi_TRINITY_DN29748_c0_g1_i1|m.4079	0
OG00950	Tbi_TRINITY_DN69114_c3_g1_i1|m.1338	Tce_TRINITY_DN101916_c0_g1_i2|m.1333	Tcm_TRINITY_DN100412_c0_g1_i2|m.1181	Tdi_TRINITY_DN20875_c1_g1_i1|m.924	Tge_TRINITY_DN45890_c0_g1_i1|m.477	Tms_TRINITY_DN24352_c0_g1_i3|m.1097	Tpa_TRINITY_DN142877_c1_g3_i3|m.592	Tps_TRINITY_DN91438_c0_g1_i2|m.1130	Tsi_TRINITY_DN30436_c0_g1_i1|m.1082	Tte_TRINITY_DN27034_c0_g2_i6|m.1460
OG00951	Tbi_TRINITY_DN55728_c0_g1_i1|m.417	Tce_TRINITY_DN96054_c0_g1_i1|m.847	Tcm_TRINITY_DN93714_c0_g1_i1|m.665	Tdi_TRINITY_DN2351_c0_g2_i1|m.1605	Tge_TRINITY_DN44856_c0_g1_i1|m.779	Tms_TRINITY_DN26283_c0_g1_i1|m.704	Tpa_TRINITY_DN139081_c0_g1_i1|m.471	Tps_TRINITY_DN90401_c0_g1_i1|m.749	Tsi_TRINITY_DN24601_c0_g1_i1|m.627	Tte_TRINITY_DN24068_c0_g1_i1|m.723
OG00952	0	Tce_TRINITY_DN84413_c0_g1_i1|m.1455	0	Tdi_TRINITY_DN20329_c0_g1_i1|m.1428	0	Tms_TRINITY_DN26588_c0_g1_i3|m.1532	0	Tps_TRINITY_DN61285_c0_g1_i1|m.1472	0	Tte_TRINITY_DN29576_c12_g6_i1|m.1983
OG00953	0	0	0	0	0	0	Tpa_TRINITY_DN142537_c1_g2_i2|m.1125	0	Tsi_TRINITY_DN24198_c0_g1_i1|m.1026	0
OG00954	0	0	0	0	Tge_TRINITY_DN46499_c2_g1_i6|m.862	Tms_TRINITY_DN31374_c15_g1_i7|m.306	0	Tps_TRINITY_DN95683_c0_g1_i4|m.823	0	0
OG00955	0	Tce_TRINITY_DN103941_c6_g1_i1|m.1235	0	Tdi_TRINITY_DN21082_c0_g1_i2|m.1131	Tge_TRINITY_DN41070_c0_g1_i1|m.2011	Tms_TRINITY_DN24323_c0_g2_i1|m.1894	Tpa_TRINITY_DN142589_c0_g5_i2|m.1350	Tps_TRINITY_DN95882_c1_g1_i4|m.1729	Tsi_TRINITY_DN24794_c0_g1_i2|m.4186	Tte_TRINITY_DN26809_c0_g1_i3|m.1248
OG00956	0	0	Tcm_TRINITY_DN107350_c1_g1_i2|m.2077	0	0	0	0	0	Tsi_TRINITY_DN26055_c0_g1_i1|m.2030	0
OG00957	Tbi_TRINITY_DN69817_c5_g1_i1|m.1584	Tce_TRINITY_DN103359_c2_g1_i1|m.1625	Tcm_TRINITY_DN98631_c0_g1_i1|m.1867	Tdi_TRINITY_DN27398_c0_g1_i1|m.1687	Tge_TRINITY_DN47235_c0_g1_i2|m.1576	0	Tpa_TRINITY_DN140451_c1_g2_i2|m.1500	Tps_TRINITY_DN92324_c0_g1_i3|m.1776	Tsi_TRINITY_DN29996_c0_g1_i2|m.1815	Tte_TRINITY_DN269_c0_g1_i1|m.1839
OG00958	Tbi_TRINITY_DN58760_c0_g1_i1|m.1369	Tce_TRINITY_DN100174_c0_g1_i1|m.1225	Tcm_TRINITY_DN101414_c0_g1_i1|m.1413	Tdi_TRINITY_DN22838_c0_g1_i1|m.1132	Tge_TRINITY_DN44309_c0_g1_i1|m.1298	Tms_TRINITY_DN19178_c0_g2_i1|m.1090	Tpa_TRINITY_DN128632_c0_g2_i1|m.1250	Tps_TRINITY_DN90322_c0_g1_i1|m.1217	Tsi_TRINITY_DN30931_c0_g1_i1|m.1331	Tte_TRINITY_DN6894_c0_g2_i1|m.1530
OG00959	Tbi_TRINITY_DN70667_c0_g3_i5|m.1537	0	0	Tdi_TRINITY_DN52094_c0_g1_i1|m.663	0	Tms_TRINITY_DN29401_c0_g1_i2|m.2483	Tpa_TRINITY_DN133238_c0_g1_i1|m.3523	Tps_TRINITY_DN95785_c0_g1_i3|m.827	Tsi_TRINITY_DN27882_c0_g2_i3|m.856	Tte_TRINITY_DN17272_c0_g1_i1|m.1688
OG00960	Tbi_TRINITY_DN71546_c0_g1_i2|m.902	Tce_TRINITY_DN106719_c1_g1_i1|m.297	Tcm_TRINITY_DN107761_c0_g1_i2|m.278	Tdi_TRINITY_DN20475_c0_g2_i1|m.1514	0	0	Tpa_TRINITY_DN142672_c1_g1_i2|m.996	Tps_TRINITY_DN95017_c0_g1_i3|m.1216	Tsi_TRINITY_DN24962_c0_g2_i1|m.1879	Tte_TRINITY_DN21518_c0_g1_i1|m.1177
OG00961	Tbi_TRINITY_DN59886_c0_g1_i1|m.636	0	0	0	Tge_TRINITY_DN46709_c0_g2_i1|m.555	Tms_TRINITY_DN31431_c0_g1_i2|m.520	Tpa_TRINITY_DN142758_c1_g1_i1|m.1854	0	Tsi_TRINITY_DN25784_c0_g1_i2|m.1911	Tte_TRINITY_DN22148_c0_g1_i1|m.660
OG00962	Tbi_TRINITY_DN58437_c0_g1_i1|m.1301	Tce_TRINITY_DN102612_c0_g1_i1|m.1346	Tcm_TRINITY_DN103355_c0_g1_i2|m.1332	0	0	0	Tpa_TRINITY_DN137624_c0_g1_i1|m.1139	Tps_TRINITY_DN81755_c0_g1_i1|m.1251	0	0
OG00963	0	0	0	Tdi_TRINITY_DN28025_c0_g1_i1|m.1070	Tge_TRINITY_DN43177_c0_g1_i1|m.1189	Tms_TRINITY_DN10831_c0_g1_i1|m.1890	0	0	Tsi_TRINITY_DN30180_c0_g1_i1|m.2127	0
OG00964	Tbi_TRINITY_DN67439_c0_g1_i1|m.1286	Tce_TRINITY_DN101728_c0_g1_i1|m.1409	Tcm_TRINITY_DN103943_c1_g1_i2|m.1482	0	Tge_TRINITY_DN41716_c0_g1_i1|m.1536	Tms_TRINITY_DN31628_c7_g3_i6|m.3327	Tpa_TRINITY_DN140829_c0_g2_i1|m.1420	Tps_TRINITY_DN94858_c4_g1_i3|m.1297	Tsi_TRINITY_DN20340_c0_g1_i1|m.1559	Tte_TRINITY_DN26969_c0_g3_i1|m.4399
OG00965	Tbi_TRINITY_DN69701_c0_g1_i1|m.1315	Tce_TRINITY_DN96531_c0_g1_i5|m.1275	Tcm_TRINITY_DN104445_c0_g1_i1|m.1308	Tdi_TRINITY_DN28438_c0_g1_i2|m.1334	Tge_TRINITY_DN46740_c0_g1_i2|m.1251	Tms_TRINITY_DN27163_c0_g1_i1|m.2027	Tpa_TRINITY_DN137506_c0_g1_i1|m.1132	0	Tsi_TRINITY_DN29818_c0_g1_i4|m.1193	Tte_TRINITY_DN27094_c0_g1_i1|m.1516
OG00966	Tbi_TRINITY_DN65255_c0_g1_i1|m.1040	Tce_TRINITY_DN105393_c3_g1_i2|m.1997	Tcm_TRINITY_DN104900_c0_g1_i1|m.1051	Tdi_TRINITY_DN23211_c0_g1_i1|m.856	Tge_TRINITY_DN33558_c0_g1_i1|m.968	Tms_TRINITY_DN31218_c5_g1_i1|m.1023	Tpa_TRINITY_DN142717_c0_g3_i2|m.1838	Tps_TRINITY_DN95608_c3_g2_i1|m.1684	Tsi_TRINITY_DN24043_c0_g1_i2|m.957	Tte_TRINITY_DN73068_c0_g1_i1|m.1149
OG00967	Tbi_TRINITY_DN68393_c0_g2_i4|m.1960	Tce_TRINITY_DN95327_c0_g1_i1|m.2050	Tcm_TRINITY_DN91855_c0_g1_i2|m.1897	Tdi_TRINITY_DN25829_c0_g2_i5|m.1632	Tge_TRINITY_DN43882_c0_g2_i4|m.1751	0	Tpa_TRINITY_DN139286_c1_g2_i1|m.1413	Tps_TRINITY_DN71598_c0_g2_i2|m.1871	Tsi_TRINITY_DN26784_c0_g1_i2|m.1829	Tte_TRINITY_DN26921_c0_g3_i9|m.2165
OG00968	0	0	0	0	0	Tms_TRINITY_DN29469_c0_g1_i1|m.1438	0	0	Tsi_TRINITY_DN8330_c0_g2_i1|m.2246	Tte_TRINITY_DN29564_c12_g1_i1|m.1106
OG00969	Tbi_TRINITY_DN68924_c0_g1_i3|m.800	Tce_TRINITY_DN106828_c0_g2_i1|m.2711	0	Tdi_TRINITY_DN30187_c0_g1_i1|m.1339	0	0	0	Tps_TRINITY_DN87983_c0_g2_i4|m.1391	Tsi_TRINITY_DN31163_c0_g1_i2|m.1553	Tte_TRINITY_DN29175_c0_g1_i1|m.1689
OG00970	Tbi_TRINITY_DN50335_c1_g1_i1|m.2605	Tce_TRINITY_DN102392_c0_g1_i1|m.2357	Tcm_TRINITY_DN106396_c0_g1_i1|m.2301	Tdi_TRINITY_DN28617_c0_g2_i1|m.1881	Tge_TRINITY_DN35967_c0_g1_i3|m.4443	Tms_TRINITY_DN16862_c1_g1_i1|m.2440	0	Tps_TRINITY_DN91720_c0_g2_i2|m.2050	Tsi_TRINITY_DN15961_c0_g2_i1|m.2161	Tte_TRINITY_DN22718_c0_g3_i1|m.2606
OG00971	0	0	Tcm_TRINITY_DN107831_c1_g2_i1|m.798	0	0	0	Tpa_TRINITY_DN142230_c2_g2_i3|m.667	0	Tsi_TRINITY_DN32122_c0_g1_i1|m.551	Tte_TRINITY_DN29673_c0_g1_i5|m.680
OG00972	0	Tce_TRINITY_DN104342_c1_g1_i2|m.152	Tcm_TRINITY_DN107748_c0_g2_i2|m.179	0	Tge_TRINITY_DN48198_c2_g2_i2|m.811	0	Tpa_TRINITY_DN143361_c0_g11_i1|m.560	0	0	0
OG00973	Tbi_TRINITY_DN69603_c0_g1_i1|m.1578	Tce_TRINITY_DN96995_c0_g1_i1|m.1707	0	Tdi_TRINITY_DN31545_c0_g1_i1|m.1534	Tge_TRINITY_DN45970_c0_g1_i1|m.1620	Tms_TRINITY_DN28075_c0_g2_i2|m.1572	Tpa_TRINITY_DN142810_c1_g1_i1|m.1323	Tps_TRINITY_DN90456_c0_g1_i2|m.1745	Tsi_TRINITY_DN19555_c0_g1_i1|m.1690	Tte_TRINITY_DN25608_c1_g1_i1|m.1732
OG00974	Tbi_TRINITY_DN70866_c1_g1_i7|m.1246	Tce_TRINITY_DN101318_c0_g1_i6|m.1948	Tcm_TRINITY_DN101843_c0_g1_i11|m.1570	Tdi_TRINITY_DN31199_c0_g1_i19|m.1516	Tge_TRINITY_DN44424_c0_g1_i8|m.1572	Tms_TRINITY_DN29285_c0_g1_i11|m.1801	Tpa_TRINITY_DN139939_c0_g2_i1|m.2517	Tps_TRINITY_DN93859_c0_g2_i1|m.1353	Tsi_TRINITY_DN30456_c0_g1_i4|m.1602	Tte_TRINITY_DN28114_c0_g1_i4|m.1911
OG00975	Tbi_TRINITY_DN64464_c3_g1_i1|m.1891	Tce_TRINITY_DN88469_c0_g1_i2|m.1769	Tcm_TRINITY_DN104692_c0_g1_i2|m.1623	Tdi_TRINITY_DN27407_c0_g3_i2|m.1535	0	Tms_TRINITY_DN28806_c1_g1_i2|m.1693	Tpa_TRINITY_DN141543_c0_g1_i2|m.2230	Tps_TRINITY_DN91180_c0_g2_i1|m.1625	Tsi_TRINITY_DN17326_c0_g2_i2|m.1828	0
OG00976	Tbi_TRINITY_DN71530_c2_g4_i3|m.1501	Tce_TRINITY_DN95119_c0_g2_i1|m.1335	Tcm_TRINITY_DN106728_c1_g1_i6|m.1723	Tdi_TRINITY_DN31482_c5_g12_i1|m.1485	Tge_TRINITY_DN44754_c0_g1_i1|m.1512	Tms_TRINITY_DN23489_c0_g1_i3|m.1144	Tpa_TRINITY_DN142649_c1_g1_i1|m.1342	Tps_TRINITY_DN95258_c1_g1_i1|m.1644	0	Tte_TRINITY_DN29242_c6_g2_i1|m.1263
OG00977	Tbi_TRINITY_DN67509_c4_g1_i1|m.1511	Tce_TRINITY_DN76415_c0_g1_i1|m.1312	Tcm_TRINITY_DN100711_c0_g1_i1|m.1453	Tdi_TRINITY_DN32169_c0_g2_i2|m.1210	Tge_TRINITY_DN29415_c0_g1_i1|m.1389	Tms_TRINITY_DN29552_c1_g2_i3|m.1385	Tpa_TRINITY_DN142316_c0_g7_i1|m.2145	Tps_TRINITY_DN93255_c0_g3_i2|m.1716	Tsi_TRINITY_DN19854_c0_g1_i1|m.1365	0
OG00978	Tbi_TRINITY_DN64695_c0_g1_i2|m.2225	Tce_TRINITY_DN104202_c0_g3_i1|m.2151	Tcm_TRINITY_DN104693_c0_g1_i1|m.2067	Tdi_TRINITY_DN45192_c0_g1_i1|m.1815	Tge_TRINITY_DN42650_c0_g1_i2|m.2087	Tms_TRINITY_DN215_c0_g1_i1|m.2120	Tpa_TRINITY_DN140859_c0_g4_i1|m.3582	Tps_TRINITY_DN93303_c0_g2_i2|m.2047	Tsi_TRINITY_DN46815_c0_g1_i1|m.2099	Tte_TRINITY_DN27303_c1_g2_i1|m.2388
OG00979	Tbi_TRINITY_DN67542_c0_g1_i2|m.1900	Tce_TRINITY_DN100430_c3_g1_i3|m.1722	Tcm_TRINITY_DN102777_c0_g1_i1|m.2070	Tdi_TRINITY_DN27365_c0_g2_i1|m.1668	Tge_TRINITY_DN45301_c1_g2_i1|m.1792	Tms_TRINITY_DN3707_c0_g1_i1|m.1831	Tpa_TRINITY_DN133851_c0_g1_i2|m.1797	Tps_TRINITY_DN95000_c1_g3_i1|m.1319	Tsi_TRINITY_DN59660_c0_g1_i1|m.1788	Tte_TRINITY_DN56368_c0_g1_i1|m.2253
OG00980	0	0	Tcm_TRINITY_DN97518_c0_g1_i5|m.630	0	0	0	0	Tps_TRINITY_DN81570_c0_g1_i1|m.730	0	0
OG00981	Tbi_TRINITY_DN66728_c0_g1_i1|m.585	Tce_TRINITY_DN91837_c0_g1_i1|m.529	Tcm_TRINITY_DN106767_c0_g4_i2|m.635	Tdi_TRINITY_DN15581_c0_g1_i1|m.418	Tge_TRINITY_DN38559_c0_g1_i1|m.510	Tms_TRINITY_DN13140_c0_g1_i1|m.728	Tpa_TRINITY_DN138827_c0_g1_i1|m.557	Tps_TRINITY_DN73924_c0_g1_i1|m.591	Tsi_TRINITY_DN31289_c0_g1_i1|m.573	Tte_TRINITY_DN27646_c0_g1_i1|m.605
OG00982	Tbi_TRINITY_DN63595_c0_g1_i1|m.1516	Tce_TRINITY_DN102037_c0_g1_i3|m.1770	Tcm_TRINITY_DN101449_c0_g1_i1|m.1737	Tdi_TRINITY_DN21323_c0_g1_i2|m.1492	Tge_TRINITY_DN44746_c0_g2_i1|m.1318	Tms_TRINITY_DN12821_c0_g1_i1|m.1769	Tpa_TRINITY_DN137941_c0_g1_i2|m.1246	Tps_TRINITY_DN94874_c0_g1_i1|m.2795	Tsi_TRINITY_DN26707_c0_g1_i2|m.1457	Tte_TRINITY_DN28304_c1_g1_i1|m.1595
OG00983	0	Tce_TRINITY_DN102732_c0_g1_i2|m.1194	0	0	Tge_TRINITY_DN47634_c1_g3_i3|m.1008	0	0	0	0	0
OG00984	Tbi_TRINITY_DN58211_c0_g10_i1|m.2580	Tce_TRINITY_DN96341_c0_g1_i1|m.2459	Tcm_TRINITY_DN105799_c1_g1_i1|m.2099	Tdi_TRINITY_DN10555_c0_g1_i1|m.2073	Tge_TRINITY_DN45284_c0_g1_i2|m.2030	Tms_TRINITY_DN10836_c0_g1_i1|m.2388	Tpa_TRINITY_DN138650_c0_g1_i2|m.2216	Tps_TRINITY_DN65929_c0_g1_i1|m.2284	Tsi_TRINITY_DN24734_c0_g1_i2|m.3008	Tte_TRINITY_DN29367_c11_g3_i1|m.2848
OG00985	Tbi_TRINITY_DN59213_c0_g1_i1|m.1953	Tce_TRINITY_DN103996_c0_g1_i2|m.1817	0	Tdi_TRINITY_DN25662_c0_g1_i1|m.1449	Tge_TRINITY_DN47340_c0_g1_i1|m.1619	Tms_TRINITY_DN24127_c0_g2_i2|m.1694	0	0	Tsi_TRINITY_DN60303_c0_g1_i1|m.1561	Tte_TRINITY_DN15405_c0_g1_i1|m.1850
OG00986	0	0	0	0	Tge_TRINITY_DN41735_c0_g1_i1|m.2200	0	Tpa_TRINITY_DN141776_c0_g1_i1|m.878	0	0	0
OG00987	Tbi_TRINITY_DN70660_c10_g4_i3|m.1213	Tce_TRINITY_DN106063_c0_g4_i4|m.1156	Tcm_TRINITY_DN105422_c0_g1_i2|m.1103	Tdi_TRINITY_DN30647_c0_g1_i5|m.716	Tge_TRINITY_DN47369_c0_g1_i3|m.1130	Tms_TRINITY_DN4759_c0_g1_i1|m.1108	Tpa_TRINITY_DN141539_c0_g3_i1|m.1069	Tps_TRINITY_DN93166_c0_g1_i1|m.948	Tsi_TRINITY_DN27119_c0_g2_i4|m.975	Tte_TRINITY_DN28628_c6_g2_i1|m.1345
OG00988	0	0	0	0	Tge_TRINITY_DN43237_c0_g1_i1|m.1911	0	Tpa_TRINITY_DN139285_c0_g1_i1|m.1553	0	0	Tte_TRINITY_DN22854_c0_g1_i2|m.2321
OG00989	0	0	Tcm_TRINITY_DN107372_c0_g1_i1|m.288	0	Tge_TRINITY_DN13224_c0_g1_i1|m.768	0	0	0	0	0
OG00990	Tbi_TRINITY_DN62158_c0_g1_i1|m.661	Tce_TRINITY_DN105709_c6_g2_i1|m.1402	Tcm_TRINITY_DN103360_c0_g1_i1|m.681	Tdi_TRINITY_DN45052_c0_g4_i1|m.593	Tge_TRINITY_DN24063_c0_g1_i1|m.587	Tms_TRINITY_DN55418_c0_g1_i1|m.624	Tpa_TRINITY_DN139986_c0_g2_i1|m.1262	Tps_TRINITY_DN92516_c0_g1_i1|m.667	Tsi_TRINITY_DN45799_c0_g1_i1|m.899	Tte_TRINITY_DN63988_c0_g1_i1|m.711
OG00991	Tbi_TRINITY_DN68359_c0_g1_i4|m.923	Tce_TRINITY_DN106081_c3_g1_i2|m.1028	Tcm_TRINITY_DN101870_c0_g1_i4|m.1171	Tdi_TRINITY_DN29945_c0_g2_i4|m.751	Tge_TRINITY_DN45349_c2_g2_i3|m.967	Tms_TRINITY_DN30412_c8_g1_i3|m.864	0	Tps_TRINITY_DN92557_c0_g2_i1|m.994	Tsi_TRINITY_DN27519_c0_g2_i2|m.956	Tte_TRINITY_DN22305_c0_g1_i2|m.487
OG00992	Tbi_TRINITY_DN68122_c0_g1_i1|m.2010	0	Tcm_TRINITY_DN104105_c0_g1_i1|m.1743	Tdi_TRINITY_DN20795_c0_g2_i1|m.1773	Tge_TRINITY_DN40014_c0_g1_i1|m.1921	0	0	0	Tsi_TRINITY_DN25333_c0_g1_i1|m.1675	Tte_TRINITY_DN16498_c0_g1_i1|m.2149
OG00993	0	Tce_TRINITY_DN105414_c0_g1_i1|m.1581	Tcm_TRINITY_DN100363_c0_g1_i1|m.1456	Tdi_TRINITY_DN27798_c0_g1_i1|m.1097	Tge_TRINITY_DN36762_c0_g1_i1|m.1551	Tms_TRINITY_DN30266_c0_g1_i2|m.1254	0	Tps_TRINITY_DN93846_c0_g1_i1|m.1560	Tsi_TRINITY_DN21067_c0_g2_i1|m.1625	Tte_TRINITY_DN18934_c0_g1_i1|m.1746
OG00994	Tbi_TRINITY_DN70108_c0_g1_i1|m.1064	Tce_TRINITY_DN105404_c1_g2_i1|m.435	Tcm_TRINITY_DN100112_c0_g1_i1|m.1165	Tdi_TRINITY_DN31831_c7_g1_i1|m.288	Tge_TRINITY_DN40167_c0_g1_i1|m.1703	Tms_TRINITY_DN25006_c1_g1_i1|m.1053	Tpa_TRINITY_DN141481_c2_g6_i1|m.1199	Tps_TRINITY_DN94154_c4_g1_i1|m.728	Tsi_TRINITY_DN29940_c1_g1_i1|m.1092	Tte_TRINITY_DN30720_c0_g1_i1|m.2141
OG00995	0	0	0	0	0	0	0	0	Tsi_TRINITY_DN21874_c0_g1_i1|m.1521	Tte_TRINITY_DN17748_c0_g1_i1|m.1154
OG00996	Tbi_TRINITY_DN70612_c3_g1_i1|m.787	Tce_TRINITY_DN102822_c0_g1_i3|m.908	Tcm_TRINITY_DN98835_c0_g2_i1|m.4718	Tdi_TRINITY_DN1892_c0_g1_i1|m.4972	Tge_TRINITY_DN42368_c0_g1_i1|m.1423	Tms_TRINITY_DN4477_c0_g1_i1|m.5666	Tpa_TRINITY_DN138350_c0_g1_i1|m.767	Tps_TRINITY_DN87321_c0_g1_i1|m.4849	Tsi_TRINITY_DN15140_c0_g2_i1|m.5422	Tte_TRINITY_DN40196_c0_g1_i1|m.5632
OG00997	Tbi_TRINITY_DN68198_c0_g1_i1|m.2256	Tce_TRINITY_DN104527_c0_g1_i2|m.1540	Tcm_TRINITY_DN104594_c0_g1_i2|m.2168	Tdi_TRINITY_DN14209_c0_g1_i1|m.1750	Tge_TRINITY_DN43584_c0_g1_i1|m.3802	Tms_TRINITY_DN27730_c0_g2_i1|m.1965	Tpa_TRINITY_DN139008_c0_g1_i1|m.1939	Tps_TRINITY_DN91138_c0_g1_i1|m.1988	Tsi_TRINITY_DN17622_c0_g2_i1|m.2116	Tte_TRINITY_DN22912_c0_g2_i1|m.2332
OG00998	Tbi_TRINITY_DN72270_c0_g5_i2|m.775	0	Tcm_TRINITY_DN107882_c1_g1_i1|m.1126	0	Tge_TRINITY_DN42191_c0_g1_i1|m.2022	0	0	Tps_TRINITY_DN95987_c0_g1_i2|m.2081	Tsi_TRINITY_DN32140_c1_g2_i1|m.4970	0
OG00999	0	Tce_TRINITY_DN107670_c0_g1_i4|m.255	0	0	Tge_TRINITY_DN47679_c3_g2_i1|m.718	0	0	0	0	0
OG01000	Tbi_TRINITY_DN41629_c0_g1_i1|m.1962	Tce_TRINITY_DN102143_c2_g1_i1|m.1821	Tcm_TRINITY_DN103334_c0_g1_i1|m.1889	Tdi_TRINITY_DN12721_c0_g1_i1|m.1087	Tge_TRINITY_DN39825_c0_g1_i1|m.1834	Tms_TRINITY_DN29446_c1_g1_i1|m.1763	Tpa_TRINITY_DN140591_c0_g1_i1|m.1743	Tps_TRINITY_DN92268_c0_g2_i3|m.567	Tsi_TRINITY_DN29985_c1_g1_i1|m.1824	Tte_TRINITY_DN24026_c0_g1_i1|m.2178
OG01001	Tbi_TRINITY_DN68689_c1_g1_i1|m.1226	Tce_TRINITY_DN106032_c0_g1_i2|m.1451	Tcm_TRINITY_DN105574_c1_g2_i1|m.1542	Tdi_TRINITY_DN32040_c0_g1_i3|m.2501	Tge_TRINITY_DN46792_c0_g1_i2|m.1100	Tms_TRINITY_DN30847_c1_g1_i4|m.2048	Tpa_TRINITY_DN142318_c0_g6_i3|m.1482	Tps_TRINITY_DN94252_c0_g1_i4|m.1406	Tsi_TRINITY_DN29032_c0_g1_i3|m.1369	Tte_TRINITY_DN19942_c0_g2_i1|m.1374
OG01002	Tbi_TRINITY_DN68314_c0_g1_i2|m.2108	Tce_TRINITY_DN95051_c0_g1_i1|m.2172	Tcm_TRINITY_DN102006_c0_g1_i1|m.2065	Tdi_TRINITY_DN11894_c0_g1_i1|m.1846	Tge_TRINITY_DN46666_c0_g1_i1|m.2248	Tms_TRINITY_DN11065_c0_g1_i1|m.4210	Tpa_TRINITY_DN139345_c0_g3_i3|m.3779	Tps_TRINITY_DN91446_c0_g1_i1|m.2037	Tsi_TRINITY_DN13946_c0_g1_i1|m.2028	Tte_TRINITY_DN27194_c0_g2_i1|m.2295
OG01003	Tbi_TRINITY_DN70245_c0_g1_i1|m.1470	Tce_TRINITY_DN102776_c5_g3_i1|m.1524	Tcm_TRINITY_DN106544_c0_g2_i1|m.1552	0	0	0	0	Tps_TRINITY_DN93781_c0_g1_i1|m.1478	Tsi_TRINITY_DN67513_c0_g1_i1|m.1478	Tte_TRINITY_DN21295_c0_g2_i1|m.1566
OG01004	0	0	0	0	0	Tms_TRINITY_DN32496_c0_g1_i1|m.1566	Tpa_TRINITY_DN139573_c0_g1_i1|m.1273	0	Tsi_TRINITY_DN52628_c0_g1_i1|m.2762	Tte_TRINITY_DN47812_c0_g1_i1|m.1898
OG01005	Tbi_TRINITY_DN63760_c0_g1_i2|m.2069	Tce_TRINITY_DN105874_c1_g1_i1|m.2656	Tcm_TRINITY_DN90228_c0_g1_i2|m.2182	Tdi_TRINITY_DN17393_c0_g1_i1|m.1662	Tge_TRINITY_DN34283_c0_g2_i1|m.2083	Tms_TRINITY_DN30195_c0_g1_i1|m.2569	Tpa_TRINITY_DN137328_c0_g1_i1|m.1780	Tps_TRINITY_DN78239_c0_g1_i1|m.1849	Tsi_TRINITY_DN4077_c0_g2_i1|m.2130	Tte_TRINITY_DN38672_c0_g1_i1|m.2213
OG01006	0	0	0	0	Tge_TRINITY_DN48027_c0_g1_i2|m.1099	0	0	0	0	Tte_TRINITY_DN26622_c0_g2_i2|m.1322
OG01007	0	0	0	Tdi_TRINITY_DN59060_c0_g1_i1|m.2843	0	0	Tpa_TRINITY_DN143261_c2_g1_i1|m.1986	Tps_TRINITY_DN95864_c2_g4_i1|m.1302	Tsi_TRINITY_DN32056_c2_g2_i1|m.2101	0
OG01008	0	Tce_TRINITY_DN102421_c1_g3_i1|m.1835	0	Tdi_TRINITY_DN31256_c3_g1_i1|m.978	0	0	0	0	Tsi_TRINITY_DN13729_c0_g2_i1|m.1535	Tte_TRINITY_DN6869_c0_g1_i1|m.628
OG01009	Tbi_TRINITY_DN67623_c0_g2_i1|m.1403	Tce_TRINITY_DN107328_c2_g1_i3|m.769	Tcm_TRINITY_DN101511_c0_g1_i1|m.1830	Tdi_TRINITY_DN52365_c0_g1_i1|m.1553	Tge_TRINITY_DN45983_c0_g1_i3|m.1673	0	Tpa_TRINITY_DN139009_c0_g1_i1|m.1574	Tps_TRINITY_DN92643_c0_g1_i3|m.1300	Tsi_TRINITY_DN31244_c0_g1_i1|m.1835	Tte_TRINITY_DN39950_c0_g1_i1|m.2556
OG01010	Tbi_TRINITY_DN47465_c0_g2_i1|m.1236	Tce_TRINITY_DN68729_c0_g1_i1|m.1212	Tcm_TRINITY_DN64203_c0_g2_i1|m.1747	Tdi_TRINITY_DN25268_c0_g1_i1|m.848	Tge_TRINITY_DN40043_c0_g1_i1|m.2190	Tms_TRINITY_DN14595_c0_g1_i2|m.2182	Tpa_TRINITY_DN105980_c0_g1_i1|m.1962	Tps_TRINITY_DN77190_c1_g1_i2|m.674	Tsi_TRINITY_DN12368_c0_g1_i1|m.1713	Tte_TRINITY_DN5501_c0_g2_i1|m.2395
OG01011	0	0	0	0	Tge_TRINITY_DN41461_c0_g1_i3|m.2472	Tms_TRINITY_DN20790_c0_g1_i1|m.1080	0	0	Tsi_TRINITY_DN28624_c0_g1_i1|m.1275	0
OG01012	0	0	0	0	0	Tms_TRINITY_DN7118_c0_g1_i1|m.3570	Tpa_TRINITY_DN138243_c0_g1_i5|m.1115	0	Tsi_TRINITY_DN28560_c0_g1_i1|m.1210	Tte_TRINITY_DN27192_c0_g1_i2|m.1518
OG01013	Tbi_TRINITY_DN59518_c0_g1_i1|m.838	Tce_TRINITY_DN96758_c0_g1_i1|m.638	Tcm_TRINITY_DN105477_c0_g2_i1|m.502	Tdi_TRINITY_DN25479_c0_g1_i1|m.368	Tge_TRINITY_DN47438_c0_g1_i1|m.411	Tms_TRINITY_DN31122_c0_g2_i1|m.567	Tpa_TRINITY_DN142142_c0_g2_i1|m.2301	Tps_TRINITY_DN92490_c0_g1_i2|m.646	Tsi_TRINITY_DN18904_c0_g1_i1|m.437	Tte_TRINITY_DN28990_c0_g2_i1|m.946
OG01014	Tbi_TRINITY_DN71622_c0_g1_i2|m.351	0	Tcm_TRINITY_DN106233_c0_g1_i6|m.625	0	Tge_TRINITY_DN43858_c0_g1_i3|m.853	0	Tpa_TRINITY_DN141379_c0_g2_i1|m.838	0	0	Tte_TRINITY_DN23632_c0_g2_i2|m.379
OG01015	Tbi_TRINITY_DN56712_c0_g1_i1|m.2420	0	0	Tdi_TRINITY_DN45777_c0_g1_i1|m.1548	Tge_TRINITY_DN708_c0_g1_i1|m.2544	Tms_TRINITY_DN18609_c0_g1_i1|m.1630	0	Tps_TRINITY_DN93958_c0_g1_i2|m.1771	Tsi_TRINITY_DN11743_c0_g1_i1|m.1771	Tte_TRINITY_DN11322_c0_g1_i1|m.2617
OG01016	0	0	Tcm_TRINITY_DN107811_c0_g4_i1|m.879	Tdi_TRINITY_DN32327_c0_g2_i6|m.351	0	0	0	Tps_TRINITY_DN95994_c1_g2_i7|m.492	Tsi_TRINITY_DN32148_c0_g1_i5|m.461	0
OG01017	0	Tce_TRINITY_DN101844_c0_g1_i2|m.1599	0	0	0	Tms_TRINITY_DN49080_c0_g1_i1|m.2946	Tpa_TRINITY_DN133476_c0_g1_i1|m.1412	0	0	0
OG01018	Tbi_TRINITY_DN70564_c0_g1_i1|m.2022	Tce_TRINITY_DN103324_c0_g1_i1|m.2299	Tcm_TRINITY_DN106110_c0_g1_i1|m.2171	Tdi_TRINITY_DN18989_c0_g1_i2|m.1616	Tge_TRINITY_DN32371_c0_g1_i1|m.2013	Tms_TRINITY_DN14334_c0_g1_i1|m.1767	0	Tps_TRINITY_DN94266_c0_g1_i1|m.1825	Tsi_TRINITY_DN21930_c0_g1_i1|m.2148	Tte_TRINITY_DN10890_c0_g2_i1|m.2594
OG01019	0	Tce_TRINITY_DN107539_c0_g1_i3|m.1714	0	Tdi_TRINITY_DN31762_c4_g2_i4|m.1144	Tge_TRINITY_DN44251_c0_g1_i6|m.3279	0	0	0	0	0
OG01020	0	Tce_TRINITY_DN103021_c0_g1_i4|m.2053	0	0	0	0	Tpa_TRINITY_DN142227_c0_g3_i2|m.2926	0	Tsi_TRINITY_DN27779_c0_g1_i1|m.1605	0
OG01021	Tbi_TRINITY_DN64283_c0_g2_i1|m.1988	Tce_TRINITY_DN94592_c0_g1_i1|m.1519	Tcm_TRINITY_DN98717_c0_g1_i2|m.1349	Tdi_TRINITY_DN17575_c0_g2_i1|m.2054	Tge_TRINITY_DN46623_c0_g1_i1|m.1697	Tms_TRINITY_DN5368_c0_g1_i1|m.2106	0	Tps_TRINITY_DN86694_c0_g1_i1|m.2268	Tsi_TRINITY_DN662_c0_g2_i1|m.2045	Tte_TRINITY_DN13094_c0_g3_i1|m.2140
OG01022	Tbi_TRINITY_DN52518_c0_g1_i3|m.1214	Tce_TRINITY_DN92896_c0_g2_i2|m.1575	0	Tdi_TRINITY_DN19819_c0_g1_i3|m.1080	Tge_TRINITY_DN41420_c0_g1_i1|m.1357	0	Tpa_TRINITY_DN142857_c0_g1_i2|m.1094	0	0	Tte_TRINITY_DN25186_c0_g1_i1|m.248
OG01023	0	Tce_TRINITY_DN101976_c0_g1_i1|m.2291	Tcm_TRINITY_DN100696_c0_g1_i1|m.1710	0	Tge_TRINITY_DN47255_c0_g1_i1|m.2146	Tms_TRINITY_DN18344_c0_g1_i1|m.2931	Tpa_TRINITY_DN141876_c0_g2_i1|m.3147	0	Tsi_TRINITY_DN31100_c1_g1_i1|m.1633	0
OG01024	Tbi_TRINITY_DN70908_c0_g1_i1|m.2028	0	0	0	0	0	0	0	0	Tte_TRINITY_DN38748_c0_g1_i1|m.2143
OG01025	Tbi_TRINITY_DN65198_c0_g1_i1|m.747	Tce_TRINITY_DN95591_c0_g1_i1|m.893	Tcm_TRINITY_DN105144_c0_g2_i1|m.711	Tdi_TRINITY_DN23034_c0_g1_i1|m.1802	Tge_TRINITY_DN47789_c11_g1_i1|m.601	Tms_TRINITY_DN25223_c0_g1_i2|m.554	Tpa_TRINITY_DN140871_c0_g2_i1|m.1028	Tps_TRINITY_DN92443_c0_g1_i4|m.671	Tsi_TRINITY_DN444_c0_g1_i1|m.2066	Tte_TRINITY_DN11243_c0_g1_i1|m.745
OG01026	Tbi_TRINITY_DN70025_c0_g1_i4|m.1610	0	0	0	0	0	0	0	Tsi_TRINITY_DN28478_c0_g3_i3|m.1049	Tte_TRINITY_DN28946_c0_g3_i5|m.2446
OG01027	0	0	0	Tdi_TRINITY_DN4277_c0_g2_i1|m.2636	0	Tms_TRINITY_DN27995_c0_g1_i1|m.1738	0	Tps_TRINITY_DN92613_c0_g1_i1|m.1275	0	0
OG01028	Tbi_TRINITY_DN65455_c0_g1_i4|m.391	0	Tcm_TRINITY_DN107548_c0_g4_i1|m.1387	Tdi_TRINITY_DN14374_c0_g1_i2|m.340	0	Tms_TRINITY_DN16973_c0_g1_i1|m.1846	Tpa_TRINITY_DN142909_c0_g2_i2|m.576	Tps_TRINITY_DN95797_c0_g1_i3|m.472	Tsi_TRINITY_DN25930_c0_g1_i1|m.725	0
OG01029	0	0	Tcm_TRINITY_DN100305_c0_g1_i1|m.1481	0	0	0	0	Tps_TRINITY_DN88996_c0_g1_i6|m.1628	Tsi_TRINITY_DN25684_c0_g1_i4|m.1363	Tte_TRINITY_DN27516_c0_g1_i1|m.715
OG01030	Tbi_TRINITY_DN68367_c0_g1_i2|m.930	Tce_TRINITY_DN104181_c7_g1_i1|m.1010	Tcm_TRINITY_DN94853_c1_g1_i2|m.777	Tdi_TRINITY_DN25993_c0_g2_i1|m.622	Tge_TRINITY_DN45793_c1_g2_i2|m.616	Tms_TRINITY_DN31373_c1_g3_i7|m.901	Tpa_TRINITY_DN132814_c0_g4_i4|m.2138	Tps_TRINITY_DN94369_c0_g2_i3|m.713	Tsi_TRINITY_DN29635_c0_g1_i10|m.646	Tte_TRINITY_DN26568_c0_g1_i1|m.1009
OG01031	0	0	0	Tdi_TRINITY_DN30050_c0_g1_i1|m.983	0	Tms_TRINITY_DN64290_c0_g1_i1|m.2036	0	0	Tsi_TRINITY_DN21507_c0_g1_i2|m.1747	0
OG01032	0	0	0	Tdi_TRINITY_DN3790_c0_g2_i1|m.3406	0	Tms_TRINITY_DN23446_c0_g2_i1|m.1753	0	Tps_TRINITY_DN78559_c0_g1_i1|m.1554	0	0
OG01033	Tbi_TRINITY_DN59653_c0_g1_i1|m.469	Tce_TRINITY_DN100005_c0_g1_i1|m.1216	0	Tdi_TRINITY_DN14830_c1_g1_i1|m.1140	Tge_TRINITY_DN19511_c0_g2_i1|m.1131	Tms_TRINITY_DN27918_c0_g1_i2|m.1140	Tpa_TRINITY_DN133973_c0_g1_i2|m.1012	0	Tsi_TRINITY_DN8717_c0_g2_i1|m.1315	Tte_TRINITY_DN23293_c0_g2_i2|m.846
OG01034	Tbi_TRINITY_DN59184_c0_g1_i1|m.1989	Tce_TRINITY_DN102384_c0_g2_i1|m.1705	Tcm_TRINITY_DN101579_c0_g1_i4|m.1629	Tdi_TRINITY_DN28842_c0_g1_i1|m.1211	Tge_TRINITY_DN46396_c1_g1_i2|m.1683	Tms_TRINITY_DN17775_c0_g2_i1|m.1547	0	Tps_TRINITY_DN93623_c0_g1_i2|m.1363	Tsi_TRINITY_DN29489_c0_g1_i1|m.891	Tte_TRINITY_DN28867_c0_g2_i1|m.1851
OG01035	Tbi_TRINITY_DN56707_c0_g1_i2|m.2851	Tce_TRINITY_DN96240_c0_g1_i1|m.1850	Tcm_TRINITY_DN82371_c0_g1_i1|m.1739	Tdi_TRINITY_DN16416_c0_g2_i1|m.1915	Tge_TRINITY_DN42072_c0_g1_i2|m.1515	Tms_TRINITY_DN19127_c0_g1_i1|m.1692	Tpa_TRINITY_DN128705_c0_g1_i4|m.1332	Tps_TRINITY_DN73421_c0_g1_i1|m.1641	Tsi_TRINITY_DN15027_c0_g1_i2|m.3097	Tte_TRINITY_DN12774_c0_g1_i1|m.1782
OG01036	0	Tce_TRINITY_DN101969_c0_g1_i2|m.824	Tcm_TRINITY_DN92453_c0_g1_i1|m.2244	0	Tge_TRINITY_DN30207_c0_g1_i1|m.1923	Tms_TRINITY_DN5584_c0_g1_i1|m.2268	0	0	Tsi_TRINITY_DN39179_c0_g1_i1|m.2189	0
OG01037	Tbi_TRINITY_DN64399_c0_g1_i1|m.2273	Tce_TRINITY_DN107783_c6_g1_i1|m.1827	Tcm_TRINITY_DN95108_c4_g4_i2|m.850	Tdi_TRINITY_DN20261_c0_g1_i1|m.1987	Tge_TRINITY_DN41832_c1_g1_i3|m.2327	Tms_TRINITY_DN24302_c0_g1_i2|m.1729	Tpa_TRINITY_DN135783_c0_g1_i2|m.1796	Tps_TRINITY_DN85146_c0_g1_i1|m.2273	Tsi_TRINITY_DN53543_c0_g1_i1|m.1840	Tte_TRINITY_DN67600_c0_g1_i1|m.2284
OG01038	Tbi_TRINITY_DN70798_c0_g1_i1|m.1771	Tce_TRINITY_DN105780_c0_g1_i1|m.1851	0	0	0	0	Tpa_TRINITY_DN141818_c0_g1_i1|m.1632	0	0	0
OG01039	Tbi_TRINITY_DN70722_c3_g2_i2|m.971	Tce_TRINITY_DN100558_c0_g1_i2|m.1790	Tcm_TRINITY_DN104652_c0_g2_i3|m.1093	Tdi_TRINITY_DN20511_c0_g1_i1|m.832	Tge_TRINITY_DN47577_c0_g1_i3|m.760	Tms_TRINITY_DN20868_c0_g2_i1|m.932	Tpa_TRINITY_DN142933_c1_g1_i1|m.683	Tps_TRINITY_DN91748_c0_g3_i4|m.1066	Tsi_TRINITY_DN28946_c0_g1_i2|m.996	Tte_TRINITY_DN23708_c0_g1_i2|m.1195
OG01040	Tbi_TRINITY_DN61255_c0_g1_i1|m.2681	0	0	0	Tge_TRINITY_DN46906_c0_g2_i3|m.594	0	0	0	0	0
OG01041	Tbi_TRINITY_DN65058_c0_g2_i4|m.1898	Tce_TRINITY_DN101283_c0_g1_i3|m.1953	0	Tdi_TRINITY_DN7967_c0_g1_i1|m.1608	Tge_TRINITY_DN38330_c0_g1_i2|m.1777	Tms_TRINITY_DN29617_c0_g1_i1|m.1925	Tpa_TRINITY_DN138537_c0_g1_i1|m.1616	Tps_TRINITY_DN92472_c0_g1_i1|m.1766	Tsi_TRINITY_DN31414_c0_g1_i1|m.1830	Tte_TRINITY_DN1958_c0_g2_i1|m.2115
OG01042	Tbi_TRINITY_DN68040_c0_g1_i1|m.1245	Tce_TRINITY_DN96896_c0_g1_i1|m.1648	Tcm_TRINITY_DN103612_c0_g1_i1|m.1617	Tdi_TRINITY_DN8412_c0_g1_i1|m.1340	Tge_TRINITY_DN47800_c0_g2_i1|m.1908	Tms_TRINITY_DN17093_c0_g1_i1|m.1499	Tpa_TRINITY_DN141823_c0_g1_i4|m.541	Tps_TRINITY_DN92031_c0_g1_i1|m.1511	Tsi_TRINITY_DN19122_c0_g2_i1|m.1471	Tte_TRINITY_DN19102_c0_g1_i1|m.1402
OG01043	Tbi_TRINITY_DN70889_c0_g1_i1|m.1100	Tce_TRINITY_DN101987_c0_g2_i1|m.1463	0	0	Tge_TRINITY_DN44874_c0_g1_i2|m.1059	0	Tpa_TRINITY_DN142805_c0_g6_i1|m.2601	0	Tsi_TRINITY_DN30578_c0_g1_i1|m.1116	Tte_TRINITY_DN15058_c0_g1_i2|m.1346
OG01044	Tbi_TRINITY_DN65459_c0_g2_i1|m.456	0	0	Tdi_TRINITY_DN7927_c0_g1_i1|m.1988	0	0	0	0	0	Tte_TRINITY_DN23821_c0_g2_i1|m.481
OG01045	Tbi_TRINITY_DN72226_c0_g6_i2|m.2307	0	0	Tdi_TRINITY_DN32315_c1_g2_i5|m.630	Tge_TRINITY_DN48002_c0_g4_i1|m.787	0	Tpa_TRINITY_DN124222_c0_g1_i1|m.2210	0	0	0
OG01046	Tbi_TRINITY_DN70113_c1_g1_i3|m.2252	0	0	0	0	0	Tpa_TRINITY_DN138368_c0_g3_i1|m.2694	0	0	Tte_TRINITY_DN29404_c0_g2_i4|m.1413
OG01047	0	0	Tcm_TRINITY_DN101468_c0_g1_i1|m.2075	0	Tge_TRINITY_DN27413_c0_g1_i1|m.4902	Tms_TRINITY_DN2669_c0_g1_i1|m.2100	0	0	Tsi_TRINITY_DN19413_c0_g1_i1|m.2105	0
OG01048	0	0	0	Tdi_TRINITY_DN39938_c0_g1_i1|m.3060	Tge_TRINITY_DN47189_c0_g1_i1|m.1441	Tms_TRINITY_DN49595_c0_g1_i1|m.1626	0	0	Tsi_TRINITY_DN53089_c0_g1_i1|m.3978	0
OG01049	Tbi_TRINITY_DN71761_c3_g2_i2|m.1938	Tce_TRINITY_DN103707_c1_g1_i1|m.2105	Tcm_TRINITY_DN96605_c1_g1_i2|m.1646	Tdi_TRINITY_DN8026_c0_g1_i1|m.1475	Tge_TRINITY_DN47296_c0_g1_i1|m.1915	Tms_TRINITY_DN30794_c0_g1_i1|m.1979	Tpa_TRINITY_DN139298_c0_g1_i3|m.1761	Tps_TRINITY_DN90972_c0_g1_i2|m.1620	Tsi_TRINITY_DN29481_c0_g1_i2|m.1591	Tte_TRINITY_DN28919_c7_g3_i1|m.2118
OG01050	Tbi_TRINITY_DN66409_c1_g1_i1|m.3911	Tce_TRINITY_DN104734_c0_g1_i1|m.2324	0	Tdi_TRINITY_DN23299_c0_g1_i1|m.1891	Tge_TRINITY_DN38313_c0_g1_i2|m.2063	Tms_TRINITY_DN20631_c0_g1_i1|m.2421	Tpa_TRINITY_DN139787_c0_g1_i1|m.1903	Tps_TRINITY_DN84219_c0_g2_i1|m.1987	Tsi_TRINITY_DN19273_c0_g1_i1|m.2287	Tte_TRINITY_DN16808_c0_g2_i1|m.4642
OG01051	Tbi_TRINITY_DN66509_c0_g1_i1|m.1715	0	0	0	0	0	0	0	0	Tte_TRINITY_DN10999_c0_g1_i1|m.2886
OG01052	Tbi_TRINITY_DN63412_c0_g1_i1|m.2344	Tce_TRINITY_DN102451_c0_g2_i1|m.2313	Tcm_TRINITY_DN102597_c0_g1_i1|m.1899	Tdi_TRINITY_DN23416_c0_g1_i2|m.4307	Tge_TRINITY_DN46249_c0_g1_i1|m.2050	Tms_TRINITY_DN30755_c0_g1_i2|m.2123	Tpa_TRINITY_DN137093_c0_g1_i1|m.2030	Tps_TRINITY_DN89667_c0_g1_i1|m.1967	Tsi_TRINITY_DN771_c0_g1_i1|m.2069	Tte_TRINITY_DN23735_c0_g1_i2|m.2492
OG01053	Tbi_TRINITY_DN69220_c0_g3_i1|m.2241	Tce_TRINITY_DN104085_c0_g5_i2|m.2312	0	0	0	Tms_TRINITY_DN30596_c0_g2_i2|m.1021	0	0	Tsi_TRINITY_DN29210_c0_g3_i4|m.2027	Tte_TRINITY_DN26786_c0_g2_i1|m.2539
OG01054	0	0	0	Tdi_TRINITY_DN17575_c0_g1_i1|m.2051	0	Tms_TRINITY_DN5368_c0_g2_i1|m.2103	0	0	Tsi_TRINITY_DN662_c0_g1_i1|m.2042	0
OG01055	Tbi_TRINITY_DN47499_c0_g1_i1|m.2244	Tce_TRINITY_DN106890_c3_g1_i1|m.2167	Tcm_TRINITY_DN106109_c0_g1_i1|m.1254	Tdi_TRINITY_DN6549_c0_g1_i1|m.991	Tge_TRINITY_DN44453_c0_g1_i1|m.1986	Tms_TRINITY_DN31524_c0_g1_i1|m.681	Tpa_TRINITY_DN138721_c0_g1_i1|m.1862	Tps_TRINITY_DN95222_c0_g2_i1|m.1188	Tsi_TRINITY_DN31612_c10_g2_i6|m.1582	Tte_TRINITY_DN29154_c9_g3_i1|m.2356
OG01056	Tbi_TRINITY_DN51748_c0_g1_i1|m.2469	0	Tcm_TRINITY_DN84729_c0_g1_i1|m.1762	0	0	0	Tpa_TRINITY_DN127187_c1_g1_i1|m.2012	Tps_TRINITY_DN86213_c0_g1_i3|m.2040	0	0
OG01057	Tbi_TRINITY_DN69108_c3_g1_i5|m.1861	Tce_TRINITY_DN103150_c4_g1_i2|m.1109	Tcm_TRINITY_DN99742_c0_g1_i5|m.616	Tdi_TRINITY_DN28668_c0_g1_i4|m.827	0	0	Tpa_TRINITY_DN129435_c1_g1_i1|m.1638	Tps_TRINITY_DN82478_c0_g1_i1|m.1412	Tsi_TRINITY_DN31389_c2_g1_i2|m.518	Tte_TRINITY_DN28699_c3_g2_i2|m.2005
OG01058	Tbi_TRINITY_DN12407_c0_g1_i1|m.3154	Tce_TRINITY_DN106953_c0_g1_i2|m.2079	Tcm_TRINITY_DN105734_c0_g1_i1|m.1752	Tdi_TRINITY_DN31681_c0_g2_i1|m.1680	Tge_TRINITY_DN47327_c0_g1_i1|m.2976	Tms_TRINITY_DN17610_c0_g1_i2|m.3058	Tpa_TRINITY_DN137376_c2_g1_i1|m.1847	Tps_TRINITY_DN86835_c0_g1_i2|m.2925	Tsi_TRINITY_DN27950_c0_g1_i2|m.1802	Tte_TRINITY_DN58883_c0_g1_i1|m.3416
OG01059	Tbi_TRINITY_DN62846_c0_g1_i1|m.1710	0	0	0	0	0	Tpa_TRINITY_DN138972_c0_g7_i1|m.1573	0	0	Tte_TRINITY_DN29100_c0_g2_i8|m.2511
OG01060	Tbi_TRINITY_DN72173_c5_g2_i16|m.1718	Tce_TRINITY_DN103026_c9_g1_i1|m.1698	Tcm_TRINITY_DN103499_c0_g2_i1|m.1546	Tdi_TRINITY_DN30737_c12_g3_i2|m.1508	Tge_TRINITY_DN48035_c3_g4_i8|m.1311	Tms_TRINITY_DN25966_c1_g1_i1|m.2231	Tpa_TRINITY_DN140709_c0_g1_i1|m.1594	Tps_TRINITY_DN93874_c4_g1_i1|m.1600	Tsi_TRINITY_DN31042_c0_g2_i1|m.1526	Tte_TRINITY_DN27924_c0_g1_i1|m.2028
OG01061	Tbi_TRINITY_DN30361_c0_g1_i2|m.581	Tce_TRINITY_DN98595_c0_g1_i2|m.1007	Tcm_TRINITY_DN104103_c0_g1_i2|m.663	Tdi_TRINITY_DN29852_c0_g1_i2|m.399	Tge_TRINITY_DN45275_c0_g1_i3|m.750	Tms_TRINITY_DN26205_c0_g1_i2|m.439	Tpa_TRINITY_DN134129_c0_g1_i2|m.1523	Tps_TRINITY_DN93346_c0_g2_i1|m.283	Tsi_TRINITY_DN19356_c0_g2_i1|m.535	Tte_TRINITY_DN19881_c0_g1_i2|m.604
OG01062	Tbi_TRINITY_DN71543_c1_g1_i6|m.2072	0	0	0	Tge_TRINITY_DN46181_c0_g1_i4|m.1843	0	0	0	0	Tte_TRINITY_DN26695_c0_g1_i3|m.2106
OG01063	Tbi_TRINITY_DN71333_c8_g5_i2|m.2126	0	0	0	0	0	Tpa_TRINITY_DN136639_c0_g1_i2|m.1886	0	0	0
OG01064	0	Tce_TRINITY_DN107436_c0_g4_i1|m.637	0	0	Tge_TRINITY_DN45999_c0_g1_i3|m.932	0	Tpa_TRINITY_DN142952_c1_g1_i1|m.552	0	Tsi_TRINITY_DN17719_c0_g2_i1|m.935	Tte_TRINITY_DN21280_c0_g1_i2|m.1067
OG01065	Tbi_TRINITY_DN44334_c0_g1_i1|m.2048	Tce_TRINITY_DN105509_c0_g1_i1|m.2247	Tcm_TRINITY_DN97557_c0_g1_i2|m.1997	Tdi_TRINITY_DN20659_c0_g1_i1|m.1871	0	Tms_TRINITY_DN22667_c0_g1_i1|m.2788	0	Tps_TRINITY_DN73786_c0_g1_i1|m.2068	Tsi_TRINITY_DN20752_c0_g1_i1|m.2025	Tte_TRINITY_DN22188_c0_g1_i3|m.2392
OG01066	0	0	0	Tdi_TRINITY_DN29218_c0_g2_i1|m.537	0	Tms_TRINITY_DN5560_c0_g1_i1|m.1459	0	0	Tsi_TRINITY_DN17276_c0_g1_i2|m.3063	0
OG01067	0	0	0	Tdi_TRINITY_DN30268_c0_g1_i1|m.1081	Tge_TRINITY_DN41809_c0_g1_i1|m.1359	Tms_TRINITY_DN30870_c7_g2_i1|m.1177	0	0	Tsi_TRINITY_DN20510_c0_g1_i2|m.1650	0
OG01068	Tbi_TRINITY_DN66727_c0_g1_i1|m.1355	Tce_TRINITY_DN99075_c0_g1_i2|m.1384	Tcm_TRINITY_DN107116_c0_g3_i1|m.834	0	Tge_TRINITY_DN43220_c0_g1_i1|m.1160	Tms_TRINITY_DN26715_c0_g1_i7|m.1271	Tpa_TRINITY_DN142916_c1_g1_i5|m.1425	0	Tsi_TRINITY_DN7989_c0_g1_i1|m.2422	Tte_TRINITY_DN2982_c0_g1_i1|m.1447
OG01069	0	0	0	0	Tge_TRINITY_DN37715_c0_g1_i1|m.4655	0	Tpa_TRINITY_DN140645_c0_g1_i1|m.1460	Tps_TRINITY_DN93988_c0_g1_i2|m.1249	0	Tte_TRINITY_DN571_c0_g2_i1|m.1909
OG01070	Tbi_TRINITY_DN66451_c0_g1_i1|m.1682	Tce_TRINITY_DN106184_c0_g1_i1|m.707	0	Tdi_TRINITY_DN59727_c0_g1_i1|m.1760	Tge_TRINITY_DN44286_c0_g1_i3|m.1014	Tms_TRINITY_DN26915_c0_g1_i1|m.1152	Tpa_TRINITY_DN141246_c0_g4_i1|m.1479	Tps_TRINITY_DN94739_c0_g1_i2|m.554	Tsi_TRINITY_DN16920_c0_g1_i1|m.1572	Tte_TRINITY_DN27583_c0_g1_i1|m.929
OG01071	Tbi_TRINITY_DN64323_c0_g2_i2|m.3044	Tce_TRINITY_DN105452_c0_g1_i5|m.2884	Tcm_TRINITY_DN105928_c0_g1_i2|m.1786	Tdi_TRINITY_DN2371_c0_g1_i1|m.2646	Tge_TRINITY_DN42997_c0_g1_i1|m.2830	Tms_TRINITY_DN72261_c0_g1_i1|m.2895	Tpa_TRINITY_DN140900_c0_g2_i2|m.1643	Tps_TRINITY_DN93367_c1_g1_i1|m.1851	Tsi_TRINITY_DN561_c0_g1_i1|m.2996	Tte_TRINITY_DN40371_c0_g1_i1|m.3439
OG01072	Tbi_TRINITY_DN68716_c0_g1_i5|m.1799	Tce_TRINITY_DN106634_c1_g2_i3|m.1327	Tcm_TRINITY_DN103890_c0_g1_i2|m.1767	Tdi_TRINITY_DN28663_c0_g1_i1|m.1727	Tge_TRINITY_DN44919_c0_g1_i1|m.1943	Tms_TRINITY_DN32574_c0_g1_i1|m.1967	Tpa_TRINITY_DN140928_c0_g3_i1|m.3208	Tps_TRINITY_DN91252_c0_g1_i1|m.1997	Tsi_TRINITY_DN31629_c0_g2_i2|m.1745	Tte_TRINITY_DN25828_c0_g3_i1|m.2167
OG01073	0	0	Tcm_TRINITY_DN104747_c0_g1_i2|m.1666	Tdi_TRINITY_DN31762_c4_g1_i1|m.1783	Tge_TRINITY_DN46791_c0_g1_i7|m.2494	Tms_TRINITY_DN30978_c0_g1_i8|m.2173	0	Tps_TRINITY_DN95070_c0_g1_i2|m.2036	Tsi_TRINITY_DN26928_c1_g1_i3|m.1685	Tte_TRINITY_DN26172_c0_g1_i1|m.2123
OG01074	Tbi_TRINITY_DN69194_c0_g1_i1|m.922	Tce_TRINITY_DN105920_c0_g1_i6|m.1659	Tcm_TRINITY_DN106113_c0_g2_i1|m.1931	Tdi_TRINITY_DN28344_c0_g1_i1|m.2412	0	Tms_TRINITY_DN30147_c0_g1_i5|m.1865	Tpa_TRINITY_DN128422_c0_g1_i1|m.1568	Tps_TRINITY_DN92060_c0_g1_i3|m.887	Tsi_TRINITY_DN17163_c0_g2_i1|m.1445	Tte_TRINITY_DN15185_c0_g1_i1|m.1846
OG01075	0	Tce_TRINITY_DN106103_c0_g2_i3|m.2051	0	0	Tge_TRINITY_DN47373_c0_g1_i1|m.2249	Tms_TRINITY_DN30055_c0_g2_i2|m.2187	Tpa_TRINITY_DN136458_c1_g1_i3|m.1969	0	0	Tte_TRINITY_DN27911_c0_g1_i1|m.2552
OG01076	Tbi_TRINITY_DN69877_c0_g1_i1|m.450	0	0	Tdi_TRINITY_DN15513_c0_g1_i1|m.792	Tge_TRINITY_DN36311_c0_g1_i1|m.504	Tms_TRINITY_DN27848_c0_g1_i1|m.456	0	0	Tsi_TRINITY_DN7047_c0_g1_i1|m.486	Tte_TRINITY_DN17636_c0_g1_i1|m.1040
OG01077	0	0	0	0	Tge_TRINITY_DN39852_c0_g1_i1|m.2079	Tms_TRINITY_DN72133_c0_g1_i1|m.4592	0	0	Tsi_TRINITY_DN26272_c0_g1_i1|m.1571	0
OG01078	Tbi_TRINITY_DN71082_c0_g1_i1|m.1393	Tce_TRINITY_DN100740_c0_g1_i1|m.1268	0	0	Tge_TRINITY_DN44302_c0_g1_i1|m.1946	0	0	0	0	0
OG01079	Tbi_TRINITY_DN54312_c0_g1_i1|m.1153	0	Tcm_TRINITY_DN106386_c0_g1_i1|m.1451	0	Tge_TRINITY_DN43059_c0_g1_i1|m.2762	Tms_TRINITY_DN23775_c0_g1_i1|m.961	Tpa_TRINITY_DN135452_c0_g1_i1|m.1019	0	Tsi_TRINITY_DN66840_c0_g1_i1|m.4035	Tte_TRINITY_DN24345_c0_g1_i2|m.1292
OG01080	Tbi_TRINITY_DN26271_c0_g2_i1|m.1734	Tce_TRINITY_DN102432_c0_g1_i1|m.1686	Tcm_TRINITY_DN92705_c0_g2_i1|m.1527	0	Tge_TRINITY_DN38660_c0_g1_i1|m.1549	Tms_TRINITY_DN64888_c0_g1_i1|m.3387	Tpa_TRINITY_DN128387_c0_g1_i1|m.1432	Tps_TRINITY_DN84761_c0_g1_i1|m.1532	Tsi_TRINITY_DN52749_c0_g1_i1|m.3933	Tte_TRINITY_DN18571_c0_g1_i1|m.1836
OG01081	Tbi_TRINITY_DN59563_c0_g1_i1|m.977	Tce_TRINITY_DN76178_c0_g1_i1|m.1270	Tcm_TRINITY_DN62096_c0_g1_i1|m.1062	Tdi_TRINITY_DN17737_c0_g1_i1|m.932	Tge_TRINITY_DN41214_c0_g1_i2|m.894	Tms_TRINITY_DN26947_c0_g1_i2|m.944	Tpa_TRINITY_DN131560_c4_g5_i2|m.870	Tps_TRINITY_DN74591_c0_g2_i1|m.992	Tsi_TRINITY_DN25418_c0_g1_i1|m.1085	Tte_TRINITY_DN28148_c0_g2_i2|m.1125
OG01082	Tbi_TRINITY_DN69091_c0_g1_i7|m.1351	0	0	0	0	0	Tpa_TRINITY_DN143062_c0_g2_i2|m.1396	0	0	Tte_TRINITY_DN28452_c0_g2_i1|m.1786
OG01083	Tbi_TRINITY_DN70126_c1_g1_i2|m.3642	Tce_TRINITY_DN107217_c0_g1_i2|m.1501	Tcm_TRINITY_DN105704_c3_g3_i1|m.2267	Tdi_TRINITY_DN31999_c1_g4_i2|m.782	Tge_TRINITY_DN34993_c0_g1_i1|m.1803	Tms_TRINITY_DN28944_c0_g1_i1|m.919	Tpa_TRINITY_DN139598_c0_g1_i1|m.1987	Tps_TRINITY_DN84108_c0_g1_i1|m.2242	Tsi_TRINITY_DN31181_c1_g2_i2|m.370	Tte_TRINITY_DN22153_c0_g1_i2|m.2501
OG01084	Tbi_TRINITY_DN34771_c0_g1_i1|m.1999	Tce_TRINITY_DN97341_c0_g1_i1|m.1971	Tcm_TRINITY_DN102048_c3_g1_i1|m.1486	Tdi_TRINITY_DN30933_c2_g3_i1|m.1212	Tge_TRINITY_DN44520_c0_g1_i1|m.4396	Tms_TRINITY_DN31431_c1_g1_i1|m.931	Tpa_TRINITY_DN139346_c0_g1_i1|m.1766	Tps_TRINITY_DN90835_c0_g2_i2|m.1304	Tsi_TRINITY_DN15556_c0_g2_i2|m.1291	Tte_TRINITY_DN39080_c0_g1_i1|m.4937
OG01085	Tbi_TRINITY_DN59039_c0_g1_i1|m.2234	Tce_TRINITY_DN94258_c0_g1_i1|m.2253	Tcm_TRINITY_DN103265_c0_g1_i2|m.2467	Tdi_TRINITY_DN23793_c0_g1_i1|m.2048	Tge_TRINITY_DN36877_c0_g2_i2|m.2158	Tms_TRINITY_DN11427_c0_g1_i1|m.2299	Tpa_TRINITY_DN137593_c0_g1_i2|m.2044	Tps_TRINITY_DN93469_c0_g2_i2|m.4145	Tsi_TRINITY_DN5894_c0_g2_i1|m.2238	Tte_TRINITY_DN18601_c0_g2_i1|m.2533
OG01086	Tbi_TRINITY_DN56054_c0_g1_i1|m.2037	Tce_TRINITY_DN93565_c0_g1_i1|m.2063	Tcm_TRINITY_DN88921_c0_g1_i1|m.1987	Tdi_TRINITY_DN66989_c0_g1_i1|m.1646	Tge_TRINITY_DN47103_c0_g1_i3|m.1883	Tms_TRINITY_DN24908_c0_g2_i1|m.1977	Tpa_TRINITY_DN136921_c0_g1_i1|m.1742	Tps_TRINITY_DN85947_c0_g1_i1|m.1901	Tsi_TRINITY_DN45963_c0_g1_i1|m.1930	Tte_TRINITY_DN22183_c0_g2_i2|m.2256
OG01087	Tbi_TRINITY_DN65787_c0_g1_i1|m.1456	Tce_TRINITY_DN105993_c0_g1_i1|m.725	Tcm_TRINITY_DN104701_c0_g1_i1|m.1364	Tdi_TRINITY_DN4653_c0_g1_i1|m.1273	Tge_TRINITY_DN40772_c0_g1_i1|m.1524	Tms_TRINITY_DN63504_c0_g1_i1|m.1378	Tpa_TRINITY_DN134869_c0_g1_i1|m.1382	Tps_TRINITY_DN51984_c0_g1_i1|m.1417	Tsi_TRINITY_DN26274_c0_g1_i1|m.1418	Tte_TRINITY_DN2939_c0_g1_i1|m.1590
OG01088	0	Tce_TRINITY_DN96856_c1_g1_i1|m.1256	Tcm_TRINITY_DN85555_c0_g1_i1|m.2320	Tdi_TRINITY_DN12967_c0_g2_i2|m.2023	0	Tms_TRINITY_DN23562_c0_g1_i1|m.2441	0	Tps_TRINITY_DN86195_c0_g1_i3|m.1289	Tsi_TRINITY_DN31881_c1_g1_i2|m.1252	Tte_TRINITY_DN23571_c0_g1_i2|m.2912
OG01089	Tbi_TRINITY_DN71562_c0_g1_i2|m.1310	0	0	0	0	0	0	Tps_TRINITY_DN93190_c0_g1_i1|m.1146	Tsi_TRINITY_DN20157_c0_g2_i1|m.2459	Tte_TRINITY_DN22992_c0_g1_i1|m.1905
OG01090	0	Tce_TRINITY_DN61708_c0_g1_i1|m.1142	Tcm_TRINITY_DN104212_c0_g1_i1|m.1351	Tdi_TRINITY_DN28061_c0_g1_i2|m.1060	0	Tms_TRINITY_DN25929_c0_g1_i1|m.2026	0	Tps_TRINITY_DN91339_c0_g2_i4|m.1047	Tsi_TRINITY_DN3863_c0_g2_i1|m.939	Tte_TRINITY_DN15048_c0_g1_i1|m.4732
OG01091	0	Tce_TRINITY_DN107252_c3_g1_i1|m.821	Tcm_TRINITY_DN94907_c0_g1_i1|m.831	Tdi_TRINITY_DN28523_c0_g1_i1|m.1255	Tge_TRINITY_DN45638_c0_g2_i2|m.754	Tms_TRINITY_DN30316_c0_g1_i2|m.684	Tpa_TRINITY_DN140832_c2_g4_i1|m.2085	Tps_TRINITY_DN90015_c0_g1_i1|m.1416	Tsi_TRINITY_DN23205_c0_g2_i1|m.986	Tte_TRINITY_DN23847_c0_g2_i1|m.906
OG01092	Tbi_TRINITY_DN64947_c0_g1_i2|m.1139	Tce_TRINITY_DN107056_c4_g7_i2|m.889	Tcm_TRINITY_DN106712_c0_g1_i1|m.890	Tdi_TRINITY_DN30911_c0_g3_i1|m.654	Tge_TRINITY_DN44788_c0_g1_i1|m.756	Tms_TRINITY_DN22588_c0_g1_i1|m.1947	Tpa_TRINITY_DN140469_c0_g1_i2|m.1458	Tps_TRINITY_DN95551_c3_g3_i1|m.1121	Tsi_TRINITY_DN26905_c0_g1_i1|m.900	Tte_TRINITY_DN29524_c6_g1_i5|m.1169
OG01093	Tbi_TRINITY_DN64626_c0_g2_i1|m.1859	Tce_TRINITY_DN103287_c0_g1_i1|m.2169	Tcm_TRINITY_DN96535_c0_g1_i1|m.2006	Tdi_TRINITY_DN3917_c0_g1_i1|m.1922	0	0	Tpa_TRINITY_DN139650_c0_g1_i1|m.1126	Tps_TRINITY_DN88580_c0_g1_i1|m.1992	Tsi_TRINITY_DN33074_c0_g1_i1|m.2187	Tte_TRINITY_DN23688_c0_g1_i1|m.1482
OG01094	Tbi_TRINITY_DN69464_c0_g1_i1|m.455	Tce_TRINITY_DN101859_c0_g2_i1|m.1583	0	0	Tge_TRINITY_DN47672_c0_g1_i3|m.666	0	Tpa_TRINITY_DN143288_c0_g1_i2|m.514	0	Tsi_TRINITY_DN53890_c0_g1_i1|m.1683	Tte_TRINITY_DN9769_c0_g1_i1|m.568
OG01095	Tbi_TRINITY_DN59389_c0_g1_i1|m.2078	Tce_TRINITY_DN95873_c1_g1_i1|m.1404	Tcm_TRINITY_DN98428_c0_g1_i2|m.1253	Tdi_TRINITY_DN31950_c0_g1_i1|m.791	Tge_TRINITY_DN39145_c0_g2_i1|m.1902	Tms_TRINITY_DN31076_c0_g1_i2|m.1094	Tpa_TRINITY_DN139284_c1_g2_i1|m.1739	Tps_TRINITY_DN93743_c0_g1_i1|m.1019	Tsi_TRINITY_DN13185_c0_g1_i1|m.1164	Tte_TRINITY_DN29367_c5_g3_i1|m.2188
OG01096	0	Tce_TRINITY_DN75041_c0_g1_i1|m.2336	0	Tdi_TRINITY_DN19955_c0_g1_i2|m.1861	Tge_TRINITY_DN10139_c0_g1_i1|m.4416	Tms_TRINITY_DN13131_c0_g1_i1|m.2202	0	Tps_TRINITY_DN74752_c0_g1_i2|m.2020	0	0
OG01097	Tbi_TRINITY_DN66793_c1_g1_i1|m.1700	0	Tcm_TRINITY_DN103332_c0_g2_i1|m.3092	0	0	0	0	Tps_TRINITY_DN94678_c0_g1_i6|m.2790	Tsi_TRINITY_DN2608_c0_g1_i1|m.5451	Tte_TRINITY_DN28152_c0_g1_i2|m.2148
OG01098	Tbi_TRINITY_DN65124_c0_g1_i2|m.2167	Tce_TRINITY_DN89671_c0_g1_i1|m.4908	Tcm_TRINITY_DN103459_c0_g3_i1|m.1853	Tdi_TRINITY_DN32038_c0_g1_i2|m.1331	Tge_TRINITY_DN47478_c0_g1_i1|m.183	0	Tpa_TRINITY_DN139843_c2_g1_i1|m.2784	Tps_TRINITY_DN95782_c0_g1_i4|m.376	Tsi_TRINITY_DN25535_c0_g1_i1|m.5344	0
OG01099	Tbi_TRINITY_DN54858_c0_g1_i1|m.1997	0	Tcm_TRINITY_DN100316_c0_g1_i1|m.1802	0	Tge_TRINITY_DN38124_c0_g2_i1|m.1779	Tms_TRINITY_DN20775_c0_g2_i1|m.3445	Tpa_TRINITY_DN132237_c0_g1_i1|m.1665	0	0	Tte_TRINITY_DN18783_c0_g1_i1|m.2158
OG01100	Tbi_TRINITY_DN69287_c0_g1_i3|m.739	Tce_TRINITY_DN94307_c0_g1_i1|m.900	Tcm_TRINITY_DN105100_c0_g1_i3|m.758	Tdi_TRINITY_DN25706_c0_g1_i1|m.544	Tge_TRINITY_DN44793_c0_g1_i1|m.639	Tms_TRINITY_DN31839_c1_g7_i2|m.557	Tpa_TRINITY_DN141660_c0_g6_i5|m.1443	Tps_TRINITY_DN93220_c0_g1_i2|m.707	Tsi_TRINITY_DN24433_c0_g1_i3|m.624	Tte_TRINITY_DN20935_c0_g1_i5|m.771
OG01101	Tbi_TRINITY_DN67738_c0_g1_i1|m.1622	Tce_TRINITY_DN100201_c0_g1_i1|m.2107	Tcm_TRINITY_DN104377_c0_g1_i1|m.1940	Tdi_TRINITY_DN17669_c0_g1_i1|m.2360	0	Tms_TRINITY_DN14082_c0_g2_i1|m.2233	Tpa_TRINITY_DN142292_c1_g3_i1|m.2248	Tps_TRINITY_DN94956_c0_g1_i1|m.1810	Tsi_TRINITY_DN16735_c0_g1_i2|m.1922	Tte_TRINITY_DN27891_c0_g1_i1|m.1606
OG01102	Tbi_TRINITY_DN61566_c0_g1_i1|m.1431	Tce_TRINITY_DN107695_c1_g1_i2|m.956	0	0	Tge_TRINITY_DN47161_c0_g1_i3|m.1273	Tms_TRINITY_DN28118_c0_g1_i1|m.855	Tpa_TRINITY_DN142794_c0_g4_i1|m.2255	Tps_TRINITY_DN95170_c0_g1_i1|m.862	Tsi_TRINITY_DN29723_c0_g2_i2|m.1269	Tte_TRINITY_DN55979_c0_g1_i1|m.1547
OG01103	Tbi_TRINITY_DN63506_c0_g2_i1|m.2059	Tce_TRINITY_DN103169_c0_g1_i1|m.2268	Tcm_TRINITY_DN106308_c0_g1_i1|m.1915	Tdi_TRINITY_DN7223_c0_g2_i1|m.1933	Tge_TRINITY_DN46567_c0_g1_i1|m.2043	Tms_TRINITY_DN30061_c0_g1_i2|m.2086	0	Tps_TRINITY_DN85062_c0_g1_i1|m.2139	Tsi_TRINITY_DN28151_c0_g1_i1|m.1980	Tte_TRINITY_DN2472_c0_g2_i1|m.2483
OG01104	0	0	0	0	0	0	Tpa_TRINITY_DN143407_c3_g1_i2|m.1111	Tps_TRINITY_DN95766_c0_g1_i1|m.638	Tsi_TRINITY_DN30285_c0_g1_i1|m.238	0
OG01105	Tbi_TRINITY_DN64554_c0_g1_i1|m.451	Tce_TRINITY_DN106137_c0_g2_i6|m.380	Tcm_TRINITY_DN97710_c0_g1_i1|m.1893	Tdi_TRINITY_DN41238_c0_g1_i1|m.3848	Tge_TRINITY_DN39952_c0_g1_i1|m.3016	Tms_TRINITY_DN16853_c0_g1_i1|m.3683	Tpa_TRINITY_DN134645_c0_g1_i1|m.1707	0	Tsi_TRINITY_DN29247_c0_g1_i1|m.878	0
OG01106	0	Tce_TRINITY_DN98341_c0_g1_i1|m.5193	Tcm_TRINITY_DN104539_c0_g1_i1|m.937	0	0	Tms_TRINITY_DN2578_c0_g1_i1|m.5608	0	0	Tsi_TRINITY_DN25250_c0_g2_i1|m.1641	Tte_TRINITY_DN12270_c0_g1_i1|m.1968
OG01107	Tbi_TRINITY_DN58582_c0_g1_i1|m.1948	Tce_TRINITY_DN99180_c0_g1_i3|m.2188	Tcm_TRINITY_DN105271_c0_g2_i1|m.2109	Tdi_TRINITY_DN29786_c0_g1_i1|m.1792	Tge_TRINITY_DN42775_c0_g1_i1|m.1982	Tms_TRINITY_DN27276_c0_g2_i1|m.2061	Tpa_TRINITY_DN140682_c0_g3_i1|m.2448	Tps_TRINITY_DN92506_c0_g1_i1|m.2028	Tsi_TRINITY_DN28050_c0_g1_i1|m.2203	Tte_TRINITY_DN24800_c0_g2_i1|m.4596
OG01108	0	0	0	Tdi_TRINITY_DN32458_c0_g1_i1|m.1275	Tge_TRINITY_DN35259_c0_g1_i1|m.1617	0	Tpa_TRINITY_DN142334_c1_g1_i1|m.714	0	0	Tte_TRINITY_DN11102_c0_g1_i1|m.2945
OG01109	Tbi_TRINITY_DN69832_c1_g2_i1|m.1836	Tce_TRINITY_DN104584_c1_g1_i3|m.2659	0	0	0	Tms_TRINITY_DN24197_c0_g1_i2|m.2484	Tpa_TRINITY_DN141287_c0_g1_i4|m.1480	0	0	Tte_TRINITY_DN17909_c0_g3_i1|m.2504
OG01110	Tbi_TRINITY_DN71394_c0_g2_i1|m.1752	Tce_TRINITY_DN104853_c0_g2_i1|m.2108	0	Tdi_TRINITY_DN26382_c0_g1_i2|m.1709	0	Tms_TRINITY_DN29809_c0_g3_i2|m.1879	0	Tps_TRINITY_DN95652_c0_g1_i4|m.2010	0	0
OG01111	Tbi_TRINITY_DN59596_c0_g2_i1|m.2634	Tce_TRINITY_DN88005_c0_g1_i1|m.2370	Tcm_TRINITY_DN92502_c0_g1_i1|m.2504	Tdi_TRINITY_DN15541_c0_g1_i1|m.2234	Tge_TRINITY_DN36732_c0_g1_i1|m.2437	Tms_TRINITY_DN29095_c0_g1_i1|m.2571	Tpa_TRINITY_DN136722_c0_g1_i1|m.2229	Tps_TRINITY_DN38702_c0_g1_i1|m.2502	Tsi_TRINITY_DN8805_c0_g1_i1|m.2517	Tte_TRINITY_DN26037_c0_g1_i2|m.2901
OG01112	Tbi_TRINITY_DN66825_c0_g1_i1|m.2314	Tce_TRINITY_DN102304_c0_g4_i3|m.2286	Tcm_TRINITY_DN104842_c0_g1_i2|m.2102	Tdi_TRINITY_DN28769_c0_g1_i1|m.1777	Tge_TRINITY_DN40769_c0_g1_i2|m.4083	Tms_TRINITY_DN30066_c0_g2_i1|m.2140	Tpa_TRINITY_DN134835_c0_g5_i1|m.3477	Tps_TRINITY_DN95265_c0_g1_i1|m.1975	Tsi_TRINITY_DN30541_c0_g1_i1|m.2300	Tte_TRINITY_DN22392_c0_g1_i1|m.2419
OG01113	Tbi_TRINITY_DN49693_c0_g1_i1|m.2189	Tce_TRINITY_DN11700_c0_g1_i1|m.2170	Tcm_TRINITY_DN77766_c0_g1_i1|m.2083	Tdi_TRINITY_DN39043_c0_g1_i1|m.1825	Tge_TRINITY_DN34883_c0_g2_i1|m.2004	Tms_TRINITY_DN47613_c0_g1_i1|m.2059	Tpa_TRINITY_DN124158_c0_g1_i1|m.1222	Tps_TRINITY_DN51391_c0_g1_i1|m.2104	Tsi_TRINITY_DN13378_c0_g1_i1|m.2046	Tte_TRINITY_DN55755_c0_g1_i1|m.2370
OG01114	0	Tce_TRINITY_DN107100_c0_g1_i2|m.251	0	0	0	0	Tpa_TRINITY_DN141122_c0_g1_i2|m.449	0	0	0
OG01115	Tbi_TRINITY_DN68000_c0_g1_i1|m.2704	0	Tcm_TRINITY_DN84140_c0_g1_i4|m.2361	Tdi_TRINITY_DN26405_c0_g1_i2|m.2106	Tge_TRINITY_DN14783_c0_g1_i1|m.2466	Tms_TRINITY_DN40788_c0_g1_i1|m.5069	Tpa_TRINITY_DN138644_c0_g1_i2|m.2214	Tps_TRINITY_DN88941_c0_g1_i1|m.2381	Tsi_TRINITY_DN21076_c0_g1_i1|m.2487	Tte_TRINITY_DN4098_c0_g2_i1|m.2923
OG01116	Tbi_TRINITY_DN69962_c0_g1_i5|m.1628	0	0	0	Tge_TRINITY_DN45823_c0_g1_i1|m.1552	0	Tpa_TRINITY_DN142738_c0_g2_i3|m.4226	0	0	0
OG01117	Tbi_TRINITY_DN68608_c0_g2_i2|m.1796	Tce_TRINITY_DN101215_c0_g3_i2|m.1937	Tcm_TRINITY_DN106565_c0_g1_i2|m.3387	Tdi_TRINITY_DN18068_c0_g1_i1|m.1902	Tge_TRINITY_DN44217_c0_g1_i2|m.1995	Tms_TRINITY_DN6538_c0_g1_i1|m.1923	Tpa_TRINITY_DN126223_c0_g1_i1|m.1569	Tps_TRINITY_DN94370_c0_g1_i3|m.2155	Tsi_TRINITY_DN25622_c0_g1_i2|m.3296	Tte_TRINITY_DN29919_c0_g3_i1|m.2254
OG01118	Tbi_TRINITY_DN71401_c0_g1_i1|m.439	Tce_TRINITY_DN104499_c0_g1_i1|m.479	Tcm_TRINITY_DN105390_c0_g1_i2|m.368	0	Tge_TRINITY_DN45206_c0_g1_i1|m.745	Tms_TRINITY_DN23839_c0_g1_i1|m.677	Tpa_TRINITY_DN140918_c0_g1_i2|m.488	Tps_TRINITY_DN87686_c0_g1_i1|m.469	Tsi_TRINITY_DN26767_c0_g1_i1|m.405	Tte_TRINITY_DN27750_c0_g1_i9|m.444
OG01119	Tbi_TRINITY_DN65601_c0_g1_i2|m.2161	Tce_TRINITY_DN102690_c0_g2_i1|m.1661	Tcm_TRINITY_DN104932_c0_g1_i1|m.1748	Tdi_TRINITY_DN31596_c0_g2_i1|m.1407	Tge_TRINITY_DN45426_c0_g1_i1|m.1692	0	Tpa_TRINITY_DN136851_c0_g1_i1|m.1557	0	Tsi_TRINITY_DN12541_c0_g1_i1|m.1728	0
OG01120	Tbi_TRINITY_DN66591_c0_g1_i9|m.966	Tce_TRINITY_DN101937_c3_g2_i5|m.979	Tcm_TRINITY_DN105092_c0_g1_i5|m.1139	Tdi_TRINITY_DN29890_c0_g1_i1|m.1237	Tge_TRINITY_DN45782_c0_g1_i3|m.922	Tms_TRINITY_DN27941_c0_g1_i13|m.956	Tpa_TRINITY_DN138744_c0_g1_i8|m.868	Tps_TRINITY_DN91907_c0_g2_i3|m.1672	Tsi_TRINITY_DN29050_c0_g1_i12|m.1404	Tte_TRINITY_DN28233_c0_g1_i10|m.1097
OG01121	Tbi_TRINITY_DN71726_c0_g2_i3|m.1025	0	Tcm_TRINITY_DN106144_c1_g2_i3|m.1858	0	0	0	0	0	0	0
OG01122	Tbi_TRINITY_DN66306_c0_g1_i2|m.1232	Tce_TRINITY_DN99449_c1_g1_i1|m.1662	Tcm_TRINITY_DN99034_c1_g2_i2|m.1533	Tdi_TRINITY_DN27519_c0_g1_i2|m.1451	Tge_TRINITY_DN39144_c0_g1_i3|m.1661	Tms_TRINITY_DN27496_c0_g1_i2|m.1660	Tpa_TRINITY_DN139917_c0_g2_i3|m.1063	Tps_TRINITY_DN92889_c0_g1_i2|m.1156	Tsi_TRINITY_DN19512_c0_g2_i2|m.1753	Tte_TRINITY_DN3745_c0_g2_i1|m.1397
OG01123	Tbi_TRINITY_DN49857_c0_g1_i1|m.1400	0	0	Tdi_TRINITY_DN17398_c0_g1_i1|m.1285	0	0	0	Tps_TRINITY_DN26653_c0_g1_i1|m.1332	Tsi_TRINITY_DN3764_c0_g1_i1|m.1476	Tte_TRINITY_DN29601_c0_g1_i1|m.1691
OG01124	0	Tce_TRINITY_DN91237_c0_g2_i3|m.1676	Tcm_TRINITY_DN98940_c0_g1_i1|m.1957	0	Tge_TRINITY_DN7479_c0_g1_i1|m.1901	0	0	0	0	0
OG01125	0	Tce_TRINITY_DN106121_c0_g1_i1|m.1380	0	0	0	Tms_TRINITY_DN23559_c0_g1_i1|m.1186	0	0	0	0
OG01126	0	Tce_TRINITY_DN106857_c0_g2_i1|m.1116	Tcm_TRINITY_DN106011_c0_g1_i1|m.434	Tdi_TRINITY_DN31620_c0_g1_i1|m.3166	0	0	Tpa_TRINITY_DN142866_c0_g1_i1|m.380	Tps_TRINITY_DN95941_c0_g1_i1|m.2872	Tsi_TRINITY_DN19829_c0_g3_i1|m.1068	0
OG01127	0	Tce_TRINITY_DN70177_c0_g1_i1|m.1493	Tcm_TRINITY_DN71898_c0_g1_i1|m.1458	0	Tge_TRINITY_DN39561_c0_g1_i1|m.1398	Tms_TRINITY_DN17945_c0_g2_i1|m.1541	Tpa_TRINITY_DN123492_c0_g1_i3|m.1270	0	Tsi_TRINITY_DN3764_c0_g2_i1|m.1479	0
OG01128	Tbi_TRINITY_DN70114_c0_g1_i2|m.1764	Tce_TRINITY_DN101070_c0_g1_i1|m.1918	Tcm_TRINITY_DN101581_c0_g1_i1|m.1684	Tdi_TRINITY_DN45910_c0_g1_i1|m.1382	Tge_TRINITY_DN38015_c0_g1_i1|m.1651	Tms_TRINITY_DN823_c0_g1_i1|m.1641	Tpa_TRINITY_DN140756_c0_g1_i1|m.1533	Tps_TRINITY_DN91406_c0_g1_i1|m.1618	Tsi_TRINITY_DN31154_c0_g1_i1|m.1599	Tte_TRINITY_DN23799_c0_g1_i7|m.1929
OG01129	0	0	0	0	0	Tms_TRINITY_DN25084_c0_g2_i1|m.1244	Tpa_TRINITY_DN138550_c0_g1_i2|m.598	0	Tsi_TRINITY_DN30198_c0_g1_i1|m.2337	0
OG01130	Tbi_TRINITY_DN62492_c0_g1_i1|m.2464	Tce_TRINITY_DN104927_c0_g1_i1|m.2446	0	0	0	0	Tpa_TRINITY_DN142733_c0_g2_i2|m.1539	Tps_TRINITY_DN95344_c0_g1_i1|m.2327	0	Tte_TRINITY_DN25927_c0_g1_i1|m.2423
OG01131	0	0	Tcm_TRINITY_DN103965_c0_g1_i3|m.2091	0	0	Tms_TRINITY_DN28169_c0_g1_i1|m.3950	0	Tps_TRINITY_DN95307_c0_g2_i1|m.1425	0	0
OG01132	0	Tce_TRINITY_DN107326_c0_g2_i1|m.1147	0	Tdi_TRINITY_DN22253_c0_g1_i1|m.828	Tge_TRINITY_DN37688_c0_g1_i1|m.4126	Tms_TRINITY_DN26561_c0_g1_i1|m.992	Tpa_TRINITY_DN143011_c1_g23_i1|m.3469	0	Tsi_TRINITY_DN22726_c1_g1_i1|m.3955	0
OG01133	0	0	0	Tdi_TRINITY_DN22417_c0_g2_i1|m.265	Tge_TRINITY_DN46250_c0_g1_i3|m.895	Tms_TRINITY_DN29293_c0_g1_i2|m.851	Tpa_TRINITY_DN135969_c1_g2_i1|m.892	0	0	0
OG01134	Tbi_TRINITY_DN50888_c0_g1_i1|m.1792	Tce_TRINITY_DN90035_c0_g1_i1|m.2080	0	0	0	0	Tpa_TRINITY_DN137084_c0_g1_i1|m.1755	Tps_TRINITY_DN88528_c0_g1_i2|m.1843	0	0
OG01135	Tbi_TRINITY_DN47862_c0_g1_i1|m.1032	0	0	0	Tge_TRINITY_DN47636_c0_g1_i1|m.1447	0	Tpa_TRINITY_DN143166_c1_g1_i2|m.1202	0	Tsi_TRINITY_DN27002_c0_g2_i1|m.1037	Tte_TRINITY_DN20205_c0_g1_i1|m.1481
OG01136	0	0	0	0	0	Tms_TRINITY_DN27507_c0_g1_i1|m.1726	Tpa_TRINITY_DN141819_c0_g1_i1|m.934	0	0	0
OG01137	Tbi_TRINITY_DN66735_c0_g1_i1|m.1611	Tce_TRINITY_DN91485_c0_g1_i1|m.1889	Tcm_TRINITY_DN106357_c6_g1_i1|m.1814	Tdi_TRINITY_DN29536_c0_g2_i2|m.1421	Tge_TRINITY_DN45931_c1_g1_i1|m.959	Tms_TRINITY_DN29402_c2_g1_i1|m.1794	Tpa_TRINITY_DN141493_c2_g1_i3|m.990	Tps_TRINITY_DN93892_c0_g1_i1|m.1774	Tsi_TRINITY_DN28199_c0_g2_i2|m.2032	Tte_TRINITY_DN3607_c0_g1_i1|m.1328
OG01138	Tbi_TRINITY_DN67848_c0_g1_i1|m.1489	Tce_TRINITY_DN104928_c1_g1_i2|m.958	Tcm_TRINITY_DN101346_c0_g1_i2|m.1514	Tdi_TRINITY_DN31798_c0_g3_i1|m.1327	Tge_TRINITY_DN39070_c0_g1_i1|m.1364	Tms_TRINITY_DN29256_c0_g2_i1|m.1424	Tpa_TRINITY_DN141301_c2_g1_i1|m.1268	Tps_TRINITY_DN94289_c0_g1_i2|m.1462	Tsi_TRINITY_DN22821_c0_g2_i1|m.1449	Tte_TRINITY_DN18639_c0_g2_i1|m.1619
OG01139	Tbi_TRINITY_DN60990_c0_g1_i1|m.2308	Tce_TRINITY_DN96111_c0_g1_i1|m.1969	Tcm_TRINITY_DN95498_c1_g1_i1|m.1352	Tdi_TRINITY_DN9043_c0_g2_i1|m.1629	Tge_TRINITY_DN45354_c0_g1_i2|m.1196	Tms_TRINITY_DN57764_c0_g1_i1|m.3935	Tpa_TRINITY_DN140083_c0_g1_i1|m.1703	Tps_TRINITY_DN92747_c0_g2_i1|m.1833	Tsi_TRINITY_DN2604_c0_g1_i1|m.1773	Tte_TRINITY_DN1965_c0_g1_i1|m.2626
OG01140	Tbi_TRINITY_DN65125_c0_g1_i1|m.1712	Tce_TRINITY_DN97541_c0_g1_i1|m.1836	Tcm_TRINITY_DN104294_c10_g1_i1|m.841	Tdi_TRINITY_DN29792_c0_g1_i1|m.1679	Tge_TRINITY_DN39258_c0_g1_i1|m.1562	Tms_TRINITY_DN31847_c1_g1_i1|m.1699	Tpa_TRINITY_DN137341_c0_g2_i1|m.3983	Tps_TRINITY_DN94375_c0_g2_i1|m.826	Tsi_TRINITY_DN17525_c0_g2_i1|m.357	Tte_TRINITY_DN6911_c0_g1_i1|m.1833
OG01141	0	Tce_TRINITY_DN99668_c0_g1_i2|m.1279	0	Tdi_TRINITY_DN20245_c0_g1_i1|m.2286	Tge_TRINITY_DN37435_c0_g1_i1|m.2010	Tms_TRINITY_DN19358_c0_g2_i1|m.3605	Tpa_TRINITY_DN138487_c0_g1_i1|m.1943	Tps_TRINITY_DN91927_c0_g1_i1|m.1286	0	Tte_TRINITY_DN13590_c0_g1_i1|m.3713
OG01142	Tbi_TRINITY_DN52651_c0_g1_i1|m.2693	Tce_TRINITY_DN101282_c0_g1_i1|m.3371	Tcm_TRINITY_DN106185_c0_g1_i1|m.2490	Tdi_TRINITY_DN14320_c0_g1_i1|m.3215	Tge_TRINITY_DN29931_c0_g1_i1|m.2313	Tms_TRINITY_DN10159_c0_g2_i1|m.3621	Tpa_TRINITY_DN136570_c0_g1_i1|m.2291	Tps_TRINITY_DN72107_c0_g1_i1|m.2515	Tsi_TRINITY_DN14478_c0_g1_i1|m.3527	Tte_TRINITY_DN55623_c0_g1_i1|m.2944
OG01143	Tbi_TRINITY_DN64624_c0_g1_i1|m.1627	Tce_TRINITY_DN99262_c0_g1_i1|m.2001	Tcm_TRINITY_DN107391_c0_g1_i1|m.1869	Tdi_TRINITY_DN31876_c0_g1_i1|m.1705	Tge_TRINITY_DN42682_c0_g1_i1|m.1590	Tms_TRINITY_DN14617_c0_g1_i1|m.1817	Tpa_TRINITY_DN139501_c0_g1_i1|m.1488	Tps_TRINITY_DN93991_c0_g1_i1|m.1876	Tsi_TRINITY_DN18137_c0_g1_i1|m.1881	Tte_TRINITY_DN30453_c0_g1_i1|m.1865
OG01144	Tbi_TRINITY_DN69379_c0_g1_i3|m.1800	0	Tcm_TRINITY_DN107554_c1_g1_i3|m.1288	Tdi_TRINITY_DN25104_c0_g1_i1|m.960	Tge_TRINITY_DN46203_c0_g1_i3|m.1349	Tms_TRINITY_DN28107_c0_g2_i1|m.158	Tpa_TRINITY_DN141757_c0_g1_i1|m.1792	0	Tsi_TRINITY_DN15858_c0_g2_i1|m.1710	Tte_TRINITY_DN22841_c0_g2_i1|m.319
OG01145	0	Tce_TRINITY_DN107198_c0_g1_i1|m.1772	Tcm_TRINITY_DN105699_c1_g1_i2|m.878	Tdi_TRINITY_DN22320_c0_g1_i1|m.1134	0	Tms_TRINITY_DN26844_c0_g2_i1|m.1737	0	Tps_TRINITY_DN95647_c1_g1_i2|m.1382	Tsi_TRINITY_DN4173_c0_g1_i1|m.1375	Tte_TRINITY_DN7202_c0_g1_i1|m.1475
OG01146	0	Tce_TRINITY_DN104088_c1_g1_i1|m.1610	Tcm_TRINITY_DN103381_c0_g1_i1|m.1578	Tdi_TRINITY_DN14896_c0_g1_i1|m.1299	Tge_TRINITY_DN42651_c0_g1_i1|m.2708	Tms_TRINITY_DN27003_c0_g1_i1|m.1508	0	Tps_TRINITY_DN91100_c0_g1_i1|m.1440	Tsi_TRINITY_DN19977_c0_g1_i1|m.1475	Tte_TRINITY_DN21165_c0_g1_i1|m.1052
OG01147	0	Tce_TRINITY_DN99629_c0_g1_i2|m.1652	0	0	Tge_TRINITY_DN44254_c0_g1_i1|m.1493	Tms_TRINITY_DN57751_c0_g1_i1|m.4798	0	Tps_TRINITY_DN89650_c0_g1_i2|m.1330	Tsi_TRINITY_DN12502_c0_g1_i1|m.1981	Tte_TRINITY_DN55843_c0_g1_i1|m.2515
OG01148	Tbi_TRINITY_DN65649_c0_g3_i1|m.1857	Tce_TRINITY_DN104786_c1_g2_i4|m.1857	Tcm_TRINITY_DN106491_c0_g1_i4|m.1168	Tdi_TRINITY_DN26137_c0_g1_i1|m.1694	Tge_TRINITY_DN42291_c0_g1_i1|m.1694	Tms_TRINITY_DN29281_c0_g2_i3|m.1386	Tpa_TRINITY_DN141921_c0_g2_i1|m.1541	Tps_TRINITY_DN87627_c1_g2_i1|m.1152	Tsi_TRINITY_DN30306_c0_g1_i4|m.1135	Tte_TRINITY_DN26062_c0_g1_i1|m.2042
OG01149	Tbi_TRINITY_DN70584_c2_g1_i2|m.1594	Tce_TRINITY_DN102773_c1_g1_i1|m.1796	Tcm_TRINITY_DN100734_c4_g1_i1|m.1397	Tdi_TRINITY_DN5848_c0_g1_i1|m.1234	Tge_TRINITY_DN47860_c11_g3_i1|m.1320	Tms_TRINITY_DN19940_c0_g2_i1|m.1426	Tpa_TRINITY_DN128119_c0_g1_i2|m.1567	Tps_TRINITY_DN8125_c0_g1_i1|m.1321	Tsi_TRINITY_DN31395_c15_g2_i1|m.1262	Tte_TRINITY_DN28791_c1_g1_i2|m.1751
OG01150	Tbi_TRINITY_DN56278_c0_g1_i2|m.1485	Tce_TRINITY_DN94266_c0_g1_i1|m.1607	Tcm_TRINITY_DN102705_c0_g2_i4|m.1281	Tdi_TRINITY_DN16036_c0_g2_i1|m.1347	Tge_TRINITY_DN45303_c0_g1_i1|m.1361	Tms_TRINITY_DN28329_c0_g1_i5|m.537	0	Tps_TRINITY_DN90772_c2_g1_i2|m.1491	Tsi_TRINITY_DN21594_c0_g3_i1|m.1505	Tte_TRINITY_DN16819_c0_g2_i1|m.1835
OG01151	Tbi_TRINITY_DN71130_c0_g1_i1|m.2292	0	0	0	0	0	Tpa_TRINITY_DN136672_c0_g1_i1|m.2021	0	0	0
OG01152	Tbi_TRINITY_DN59231_c0_g1_i1|m.1522	Tce_TRINITY_DN105288_c0_g1_i1|m.1834	0	Tdi_TRINITY_DN12864_c0_g1_i1|m.1243	Tge_TRINITY_DN45690_c1_g1_i1|m.2029	Tms_TRINITY_DN48097_c0_g1_i1|m.1368	Tpa_TRINITY_DN141402_c0_g1_i1|m.1272	Tps_TRINITY_DN80039_c0_g1_i1|m.1329	Tsi_TRINITY_DN15283_c0_g2_i1|m.2952	Tte_TRINITY_DN19748_c0_g1_i1|m.832
OG01153	Tbi_TRINITY_DN63981_c0_g1_i4|m.3333	Tce_TRINITY_DN103016_c0_g4_i3|m.1967	Tcm_TRINITY_DN102881_c0_g1_i4|m.2372	Tdi_TRINITY_DN31558_c0_g2_i2|m.1964	Tge_TRINITY_DN46493_c1_g1_i1|m.4427	Tms_TRINITY_DN24777_c0_g1_i2|m.1892	Tpa_TRINITY_DN135602_c1_g1_i3|m.1606	Tps_TRINITY_DN87969_c0_g1_i1|m.2336	Tsi_TRINITY_DN2575_c0_g1_i1|m.1948	Tte_TRINITY_DN25473_c0_g1_i1|m.3844
OG01154	Tbi_TRINITY_DN66006_c3_g1_i1|m.1508	Tce_TRINITY_DN106727_c0_g1_i2|m.230	Tcm_TRINITY_DN100789_c0_g1_i1|m.946	Tdi_TRINITY_DN27211_c0_g1_i1|m.870	Tge_TRINITY_DN39044_c0_g1_i1|m.1426	Tms_TRINITY_DN17829_c0_g1_i1|m.521	Tpa_TRINITY_DN142198_c1_g4_i2|m.2591	Tps_TRINITY_DN95126_c0_g1_i1|m.918	Tsi_TRINITY_DN20604_c0_g1_i1|m.837	Tte_TRINITY_DN302_c0_g1_i1|m.1705
OG01155	0	0	0	Tdi_TRINITY_DN23799_c0_g2_i1|m.1818	0	0	0	Tps_TRINITY_DN95563_c4_g1_i1|m.2094	0	0
OG01156	Tbi_TRINITY_DN69084_c0_g1_i1|m.2188	0	0	0	0	0	Tpa_TRINITY_DN138541_c0_g1_i1|m.1812	0	0	0
OG01157	Tbi_TRINITY_DN34771_c0_g2_i1|m.2000	0	0	0	0	0	0	0	Tsi_TRINITY_DN15556_c0_g3_i1|m.1373	0
OG01158	Tbi_TRINITY_DN72224_c6_g4_i2|m.1750	Tce_TRINITY_DN106255_c0_g2_i4|m.1739	Tcm_TRINITY_DN107448_c0_g1_i1|m.1567	Tdi_TRINITY_DN28514_c0_g4_i1|m.1193	Tge_TRINITY_DN47676_c4_g5_i2|m.1534	Tms_TRINITY_DN28695_c0_g2_i1|m.1842	0	Tps_TRINITY_DN92065_c2_g2_i1|m.1380	Tsi_TRINITY_DN30513_c0_g1_i1|m.1825	0
OG01159	Tbi_TRINITY_DN64943_c0_g1_i1|m.1510	0	Tcm_TRINITY_DN102033_c0_g1_i1|m.1398	Tdi_TRINITY_DN849_c0_g1_i1|m.1174	Tge_TRINITY_DN1610_c0_g1_i1|m.1356	Tms_TRINITY_DN29536_c0_g1_i1|m.1683	0	Tps_TRINITY_DN87249_c0_g1_i2|m.1298	Tsi_TRINITY_DN20221_c0_g1_i1|m.1695	Tte_TRINITY_DN8637_c0_g2_i1|m.1559
OG01160	0	Tce_TRINITY_DN107597_c1_g1_i8|m.501	0	Tdi_TRINITY_DN32204_c0_g1_i1|m.531	0	0	Tpa_TRINITY_DN143294_c0_g1_i1|m.406	Tps_TRINITY_DN95981_c0_g3_i2|m.1631	0	Tte_TRINITY_DN29665_c2_g1_i1|m.431
OG01161	Tbi_TRINITY_DN6022_c0_g1_i1|m.333	0	0	0	0	0	0	0	0	Tte_TRINITY_DN26536_c0_g1_i1|m.373
OG01162	Tbi_TRINITY_DN71261_c0_g1_i1|m.1413	Tce_TRINITY_DN107418_c0_g1_i2|m.828	0	0	Tge_TRINITY_DN45645_c0_g1_i1|m.1422	Tms_TRINITY_DN31185_c0_g1_i1|m.2581	Tpa_TRINITY_DN140926_c0_g1_i1|m.1277	Tps_TRINITY_DN93474_c0_g1_i6|m.1041	Tsi_TRINITY_DN29540_c0_g1_i4|m.1422	0
OG01163	Tbi_TRINITY_DN62044_c1_g2_i1|m.1179	Tce_TRINITY_DN94101_c0_g1_i2|m.1213	Tcm_TRINITY_DN88290_c0_g1_i1|m.2105	Tdi_TRINITY_DN10040_c0_g1_i1|m.2719	Tge_TRINITY_DN39318_c0_g1_i1|m.1097	Tms_TRINITY_DN29707_c0_g1_i2|m.1292	Tpa_TRINITY_DN130881_c0_g1_i1|m.1884	Tps_TRINITY_DN80924_c1_g1_i1|m.2032	Tsi_TRINITY_DN52604_c0_g1_i1|m.2048	Tte_TRINITY_DN16985_c0_g1_i1|m.1873
OG01164	Tbi_TRINITY_DN50155_c0_g1_i2|m.2832	Tce_TRINITY_DN93930_c0_g1_i1|m.2737	Tcm_TRINITY_DN97570_c1_g2_i6|m.2605	Tdi_TRINITY_DN30766_c0_g1_i1|m.2379	Tge_TRINITY_DN38596_c0_g1_i1|m.2563	Tms_TRINITY_DN16938_c0_g2_i1|m.2714	Tpa_TRINITY_DN137819_c0_g1_i3|m.2284	Tps_TRINITY_DN87276_c0_g1_i1|m.2596	Tsi_TRINITY_DN19502_c0_g1_i3|m.2601	Tte_TRINITY_DN20173_c0_g2_i1|m.2947
OG01165	Tbi_TRINITY_DN62702_c0_g1_i1|m.2975	Tce_TRINITY_DN84429_c0_g1_i1|m.2886	Tcm_TRINITY_DN101646_c0_g1_i1|m.1222	Tdi_TRINITY_DN20493_c0_g1_i1|m.2540	Tge_TRINITY_DN30388_c0_g1_i1|m.2641	Tms_TRINITY_DN25565_c0_g2_i1|m.2032	Tpa_TRINITY_DN135222_c0_g1_i1|m.2444	Tps_TRINITY_DN79163_c0_g1_i1|m.2744	Tsi_TRINITY_DN24621_c0_g1_i1|m.2024	Tte_TRINITY_DN17735_c0_g1_i1|m.3202
OG01166	Tbi_TRINITY_DN52011_c0_g2_i1|m.2236	Tce_TRINITY_DN106466_c0_g2_i1|m.2182	0	0	Tge_TRINITY_DN29317_c0_g1_i1|m.4849	Tms_TRINITY_DN17291_c0_g1_i2|m.2096	Tpa_TRINITY_DN136694_c0_g2_i1|m.3570	Tps_TRINITY_DN86712_c0_g1_i1|m.2143	0	Tte_TRINITY_DN13422_c0_g1_i1|m.2530
OG01167	Tbi_TRINITY_DN55225_c0_g1_i1|m.2710	Tce_TRINITY_DN103592_c1_g1_i1|m.1498	Tcm_TRINITY_DN99035_c0_g1_i1|m.2063	Tdi_TRINITY_DN60803_c0_g1_i1|m.2174	Tge_TRINITY_DN40035_c0_g1_i2|m.5303	Tms_TRINITY_DN27144_c0_g1_i1|m.1370	0	Tps_TRINITY_DN93194_c0_g1_i2|m.2442	Tsi_TRINITY_DN19337_c0_g1_i1|m.2299	Tte_TRINITY_DN56966_c0_g1_i1|m.5838
OG01168	0	0	0	0	0	0	0	0	Tsi_TRINITY_DN30349_c0_g1_i1|m.570	Tte_TRINITY_DN29811_c3_g2_i1|m.1928
OG01169	Tbi_TRINITY_DN55987_c0_g1_i1|m.1671	0	0	0	0	0	Tpa_TRINITY_DN127187_c1_g2_i2|m.1405	0	0	0
OG01170	Tbi_TRINITY_DN70828_c0_g1_i2|m.1422	Tce_TRINITY_DN102090_c0_g1_i1|m.2642	0	Tdi_TRINITY_DN24439_c0_g1_i1|m.2075	Tge_TRINITY_DN47142_c0_g1_i1|m.1878	Tms_TRINITY_DN34864_c0_g1_i1|m.2865	0	0	0	Tte_TRINITY_DN20144_c0_g2_i2|m.1859
OG01171	0	0	0	0	0	0	Tpa_TRINITY_DN141504_c1_g4_i1|m.1379	0	Tsi_TRINITY_DN21038_c0_g1_i1|m.1611	0
OG01172	0	0	Tcm_TRINITY_DN106566_c0_g1_i8|m.2139	Tdi_TRINITY_DN28839_c0_g1_i1|m.1683	0	Tms_TRINITY_DN23563_c0_g2_i1|m.2589	0	Tps_TRINITY_DN88906_c0_g1_i1|m.1709	Tsi_TRINITY_DN22800_c0_g1_i1|m.1935	0
OG01173	0	0	0	0	Tge_TRINITY_DN33394_c0_g1_i1|m.1582	0	0	0	0	Tte_TRINITY_DN9795_c0_g1_i1|m.2459
OG01174	0	0	0	0	Tge_TRINITY_DN46330_c0_g2_i2|m.1237	Tms_TRINITY_DN23832_c0_g2_i1|m.1435	Tpa_TRINITY_DN142509_c0_g1_i2|m.2062	0	0	Tte_TRINITY_DN13633_c1_g1_i1|m.1541
OG01175	Tbi_TRINITY_DN72314_c2_g9_i3|m.1455	Tce_TRINITY_DN101923_c0_g1_i2|m.961	Tcm_TRINITY_DN106585_c0_g2_i3|m.1000	Tdi_TRINITY_DN31977_c0_g2_i2|m.783	Tge_TRINITY_DN47997_c0_g1_i3|m.1023	Tms_TRINITY_DN10156_c0_g1_i1|m.912	Tpa_TRINITY_DN143152_c0_g1_i2|m.1030	Tps_TRINITY_DN93910_c0_g2_i2|m.952	Tsi_TRINITY_DN28272_c0_g1_i3|m.2335	Tte_TRINITY_DN29856_c2_g1_i10|m.2265
OG01176	Tbi_TRINITY_DN71888_c5_g9_i1|m.1635	0	Tcm_TRINITY_DN101720_c0_g1_i4|m.1496	Tdi_TRINITY_DN26915_c0_g2_i2|m.1229	0	Tms_TRINITY_DN31791_c2_g1_i1|m.1070	Tpa_TRINITY_DN142091_c1_g2_i4|m.1872	Tps_TRINITY_DN93244_c0_g1_i1|m.1651	Tsi_TRINITY_DN25569_c0_g2_i1|m.1413	Tte_TRINITY_DN27397_c0_g2_i2|m.1897
OG01177	Tbi_TRINITY_DN65063_c0_g1_i3|m.1095	Tce_TRINITY_DN103962_c0_g1_i2|m.2781	Tcm_TRINITY_DN106838_c1_g1_i1|m.3864	Tdi_TRINITY_DN20005_c0_g1_i1|m.949	Tge_TRINITY_DN39523_c0_g1_i2|m.1382	Tms_TRINITY_DN27959_c0_g1_i1|m.1586	Tpa_TRINITY_DN141932_c0_g6_i1|m.1877	Tps_TRINITY_DN93957_c0_g2_i2|m.1133	Tsi_TRINITY_DN28214_c0_g1_i2|m.1065	Tte_TRINITY_DN25322_c0_g1_i3|m.1327
OG01178	Tbi_TRINITY_DN31307_c0_g1_i1|m.1575	Tce_TRINITY_DN100821_c0_g1_i3|m.1888	Tcm_TRINITY_DN103122_c0_g2_i1|m.2015	0	Tge_TRINITY_DN46926_c0_g2_i3|m.1557	Tms_TRINITY_DN5864_c0_g2_i1|m.4191	Tpa_TRINITY_DN139894_c0_g1_i2|m.1304	0	Tsi_TRINITY_DN47528_c0_g1_i1|m.4500	Tte_TRINITY_DN72945_c0_g1_i1|m.1724
OG01179	Tbi_TRINITY_DN67878_c0_g2_i1|m.2378	0	0	0	Tge_TRINITY_DN56325_c0_g1_i1|m.4577	Tms_TRINITY_DN24249_c0_g1_i1|m.2302	0	0	0	0
OG01180	0	0	0	0	0	0	Tpa_TRINITY_DN143092_c0_g1_i1|m.1320	0	Tsi_TRINITY_DN18827_c0_g1_i1|m.2059	0
OG01181	Tbi_TRINITY_DN71125_c0_g1_i1|m.1395	Tce_TRINITY_DN100574_c0_g1_i1|m.1425	Tcm_TRINITY_DN106324_c1_g1_i1|m.726	Tdi_TRINITY_DN30975_c1_g1_i4|m.860	Tge_TRINITY_DN44125_c0_g2_i5|m.1392	Tms_TRINITY_DN28016_c0_g1_i5|m.1295	Tpa_TRINITY_DN141959_c0_g1_i2|m.1621	0	Tsi_TRINITY_DN30145_c0_g1_i4|m.940	Tte_TRINITY_DN26848_c0_g1_i1|m.1544
OG01182	Tbi_TRINITY_DN57507_c0_g1_i1|m.1963	Tce_TRINITY_DN85792_c0_g1_i3|m.1970	Tcm_TRINITY_DN104450_c0_g1_i2|m.1875	Tdi_TRINITY_DN13189_c0_g1_i2|m.1621	Tge_TRINITY_DN45218_c0_g1_i1|m.1771	Tms_TRINITY_DN21588_c0_g1_i3|m.1830	Tpa_TRINITY_DN139993_c0_g1_i3|m.1664	Tps_TRINITY_DN93120_c0_g1_i1|m.1840	Tsi_TRINITY_DN30973_c0_g1_i2|m.1856	Tte_TRINITY_DN23836_c0_g1_i4|m.2251
OG01183	0	Tce_TRINITY_DN99476_c0_g1_i2|m.803	0	0	0	0	Tpa_TRINITY_DN141125_c0_g1_i2|m.2164	0	Tsi_TRINITY_DN25539_c0_g1_i1|m.948	Tte_TRINITY_DN28159_c3_g1_i2|m.719
OG01184	0	Tce_TRINITY_DN107420_c0_g2_i1|m.1304	Tcm_TRINITY_DN105247_c0_g1_i2|m.1460	0	0	0	0	Tps_TRINITY_DN95429_c0_g1_i2|m.1346	0	Tte_TRINITY_DN17761_c0_g1_i3|m.1381
OG01185	Tbi_TRINITY_DN65089_c0_g1_i1|m.2342	0	0	0	0	0	Tpa_TRINITY_DN140376_c0_g1_i1|m.2075	0	0	0
OG01186	Tbi_TRINITY_DN70605_c0_g1_i1|m.1334	0	Tcm_TRINITY_DN105752_c1_g1_i2|m.2544	0	Tge_TRINITY_DN37070_c0_g1_i1|m.1213	0	0	0	Tsi_TRINITY_DN6728_c0_g1_i1|m.2511	0
OG01187	Tbi_TRINITY_DN57640_c0_g1_i1|m.3625	0	0	Tdi_TRINITY_DN7401_c0_g1_i1|m.2669	Tge_TRINITY_DN36130_c0_g1_i1|m.3166	Tms_TRINITY_DN14369_c0_g2_i1|m.2023	0	0	Tsi_TRINITY_DN25276_c0_g2_i1|m.3328	Tte_TRINITY_DN3726_c0_g1_i1|m.2593
OG01188	Tbi_TRINITY_DN67048_c0_g1_i2|m.576	Tce_TRINITY_DN94438_c0_g1_i2|m.1549	Tcm_TRINITY_DN95166_c0_g1_i2|m.263	Tdi_TRINITY_DN25569_c0_g1_i1|m.1528	Tge_TRINITY_DN43757_c0_g1_i4|m.1212	Tms_TRINITY_DN25137_c0_g1_i2|m.1578	Tpa_TRINITY_DN126294_c0_g1_i3|m.695	Tps_TRINITY_DN81377_c0_g1_i1|m.1583	Tsi_TRINITY_DN13814_c0_g1_i3|m.1507	Tte_TRINITY_DN28027_c0_g1_i10|m.1716
OG01189	Tbi_TRINITY_DN67027_c0_g1_i2|m.1837	Tce_TRINITY_DN107137_c0_g1_i3|m.1777	Tcm_TRINITY_DN101737_c0_g1_i4|m.1883	Tdi_TRINITY_DN31248_c0_g2_i2|m.625	Tge_TRINITY_DN37422_c0_g1_i2|m.1882	Tms_TRINITY_DN31304_c0_g2_i1|m.1771	Tpa_TRINITY_DN136756_c0_g1_i3|m.2118	Tps_TRINITY_DN94581_c2_g1_i4|m.1802	Tsi_TRINITY_DN24768_c0_g1_i1|m.1693	Tte_TRINITY_DN15864_c0_g1_i2|m.2289
OG01190	Tbi_TRINITY_DN70536_c0_g1_i2|m.2140	Tce_TRINITY_DN105485_c0_g1_i2|m.2057	0	0	0	0	Tpa_TRINITY_DN140124_c0_g1_i3|m.1773	0	0	0
OG01191	Tbi_TRINITY_DN64237_c0_g1_i1|m.2404	Tce_TRINITY_DN101014_c0_g1_i2|m.2534	Tcm_TRINITY_DN104072_c0_g1_i1|m.1980	Tdi_TRINITY_DN20010_c0_g1_i1|m.1697	Tge_TRINITY_DN44247_c0_g1_i1|m.2269	Tms_TRINITY_DN27948_c0_g1_i1|m.2445	Tpa_TRINITY_DN130403_c0_g1_i1|m.2035	Tps_TRINITY_DN84723_c0_g1_i1|m.1857	Tsi_TRINITY_DN28582_c0_g1_i1|m.2106	Tte_TRINITY_DN27585_c0_g3_i1|m.1494
OG01192	Tbi_TRINITY_DN67518_c0_g1_i3|m.1283	Tce_TRINITY_DN105701_c4_g2_i1|m.2199	Tcm_TRINITY_DN106362_c0_g2_i10|m.1239	Tdi_TRINITY_DN31212_c0_g1_i4|m.820	Tge_TRINITY_DN42064_c0_g1_i3|m.1133	Tms_TRINITY_DN28015_c0_g1_i4|m.641	Tpa_TRINITY_DN141326_c1_g2_i2|m.1454	Tps_TRINITY_DN93738_c2_g2_i7|m.915	Tsi_TRINITY_DN31144_c13_g1_i9|m.1063	Tte_TRINITY_DN24360_c0_g1_i2|m.1408
OG01193	Tbi_TRINITY_DN67567_c2_g1_i1|m.2068	Tce_TRINITY_DN103206_c0_g1_i1|m.1731	Tcm_TRINITY_DN106097_c0_g1_i2|m.1777	Tdi_TRINITY_DN26718_c0_g1_i1|m.1199	Tge_TRINITY_DN42761_c1_g1_i1|m.2176	Tms_TRINITY_DN15221_c0_g1_i1|m.3592	Tpa_TRINITY_DN137334_c0_g1_i1|m.1080	Tps_TRINITY_DN94453_c0_g1_i1|m.1228	Tsi_TRINITY_DN20080_c0_g1_i1|m.2033	Tte_TRINITY_DN21525_c0_g2_i1|m.549
OG01194	0	Tce_TRINITY_DN106643_c0_g4_i1|m.3407	Tcm_TRINITY_DN101316_c0_g1_i1|m.1855	0	0	Tms_TRINITY_DN31579_c0_g7_i1|m.2021	Tpa_TRINITY_DN124443_c0_g1_i3|m.2585	0	0	Tte_TRINITY_DN29669_c1_g2_i1|m.3440
OG01195	Tbi_TRINITY_DN56714_c0_g1_i1|m.2312	Tce_TRINITY_DN99015_c1_g1_i1|m.1532	Tcm_TRINITY_DN93920_c1_g1_i1|m.1223	Tdi_TRINITY_DN14474_c0_g2_i1|m.647	Tge_TRINITY_DN38375_c0_g1_i1|m.1413	Tms_TRINITY_DN9659_c0_g1_i1|m.2273	Tpa_TRINITY_DN133837_c0_g1_i1|m.1334	Tps_TRINITY_DN92657_c0_g1_i1|m.1295	Tsi_TRINITY_DN640_c0_g1_i1|m.1232	Tte_TRINITY_DN49127_c0_g1_i1|m.1736
OG01196	Tbi_TRINITY_DN70464_c0_g1_i3|m.1886	Tce_TRINITY_DN105746_c0_g1_i2|m.1890	Tcm_TRINITY_DN100230_c0_g1_i2|m.1837	0	Tge_TRINITY_DN43849_c0_g1_i6|m.1629	0	Tpa_TRINITY_DN141275_c1_g3_i2|m.2904	Tps_TRINITY_DN91104_c0_g2_i5|m.1642	0	Tte_TRINITY_DN27526_c0_g1_i5|m.3101
OG01197	0	0	0	0	Tge_TRINITY_DN47077_c0_g3_i1|m.1480	0	Tpa_TRINITY_DN141841_c1_g4_i1|m.1627	0	0	0
OG01198	Tbi_TRINITY_DN68087_c0_g1_i1|m.2497	Tce_TRINITY_DN101578_c0_g1_i1|m.2000	Tcm_TRINITY_DN104092_c0_g1_i1|m.2140	Tdi_TRINITY_DN10435_c0_g1_i1|m.2044	Tge_TRINITY_DN38856_c0_g2_i1|m.2317	Tms_TRINITY_DN14647_c0_g1_i1|m.2264	Tpa_TRINITY_DN141500_c0_g2_i1|m.4865	Tps_TRINITY_DN80803_c0_g2_i1|m.2162	Tsi_TRINITY_DN12010_c0_g1_i1|m.2327	Tte_TRINITY_DN29050_c6_g2_i1|m.2802
OG01199	Tbi_TRINITY_DN70384_c0_g2_i4|m.2105	Tce_TRINITY_DN104715_c0_g1_i15|m.1444	Tcm_TRINITY_DN101875_c0_g1_i3|m.1581	Tdi_TRINITY_DN20640_c0_g1_i4|m.1386	0	Tms_TRINITY_DN24597_c0_g1_i5|m.1343	0	0	Tsi_TRINITY_DN28037_c0_g2_i1|m.1631	Tte_TRINITY_DN17497_c0_g2_i2|m.2499
OG01200	Tbi_TRINITY_DN66219_c0_g1_i1|m.2502	Tce_TRINITY_DN100255_c0_g1_i1|m.2416	Tcm_TRINITY_DN91923_c0_g1_i1|m.2312	Tdi_TRINITY_DN34063_c0_g1_i1|m.2154	Tge_TRINITY_DN23622_c0_g2_i1|m.2267	Tms_TRINITY_DN28024_c0_g1_i1|m.2355	Tpa_TRINITY_DN137772_c0_g1_i1|m.2090	Tps_TRINITY_DN93935_c0_g1_i1|m.2231	Tsi_TRINITY_DN2647_c0_g1_i1|m.2291	Tte_TRINITY_DN40281_c0_g1_i1|m.2693
OG01201	Tbi_TRINITY_DN68128_c0_g1_i3|m.1006	Tce_TRINITY_DN103739_c0_g2_i1|m.1829	Tcm_TRINITY_DN105165_c0_g1_i2|m.1821	Tdi_TRINITY_DN26917_c0_g1_i1|m.1822	Tge_TRINITY_DN36851_c0_g1_i1|m.1713	Tms_TRINITY_DN23632_c0_g1_i2|m.2166	Tpa_TRINITY_DN141832_c0_g2_i1|m.1294	Tps_TRINITY_DN94733_c0_g1_i4|m.1772	Tsi_TRINITY_DN26047_c0_g2_i2|m.2137	Tte_TRINITY_DN22760_c0_g2_i2|m.2412
OG01202	Tbi_TRINITY_DN71933_c5_g1_i1|m.1059	Tce_TRINITY_DN96087_c0_g2_i1|m.882	Tcm_TRINITY_DN105349_c0_g1_i1|m.1515	Tdi_TRINITY_DN24235_c0_g1_i1|m.1333	Tge_TRINITY_DN45794_c0_g1_i3|m.1745	Tms_TRINITY_DN26655_c0_g1_i2|m.706	Tpa_TRINITY_DN136691_c0_g1_i1|m.1768	Tps_TRINITY_DN91520_c0_g1_i1|m.1310	Tsi_TRINITY_DN13538_c0_g2_i1|m.1780	Tte_TRINITY_DN6008_c0_g1_i1|m.1281
OG01203	0	0	0	Tdi_TRINITY_DN7335_c0_g2_i1|m.2094	Tge_TRINITY_DN38186_c0_g1_i1|m.2296	0	0	0	0	0
OG01204	0	Tce_TRINITY_DN105032_c0_g1_i2|m.2754	Tcm_TRINITY_DN102175_c0_g1_i1|m.2526	0	0	Tms_TRINITY_DN27576_c0_g1_i2|m.2601	0	Tps_TRINITY_DN93591_c0_g1_i2|m.2623	Tsi_TRINITY_DN30172_c0_g1_i1|m.2673	0
OG01205	Tbi_TRINITY_DN70430_c0_g1_i1|m.1971	Tce_TRINITY_DN106321_c0_g1_i4|m.1962	Tcm_TRINITY_DN103971_c2_g3_i3|m.1861	Tdi_TRINITY_DN20760_c0_g1_i1|m.1501	Tge_TRINITY_DN43161_c0_g1_i3|m.1988	0	Tpa_TRINITY_DN139156_c0_g2_i2|m.2308	Tps_TRINITY_DN93897_c0_g3_i3|m.3337	Tsi_TRINITY_DN23440_c0_g1_i1|m.1892	Tte_TRINITY_DN27243_c0_g1_i1|m.2111
OG01206	Tbi_TRINITY_DN69371_c0_g1_i2|m.1668	0	0	0	0	0	Tpa_TRINITY_DN140867_c0_g1_i1|m.1887	0	0	0
OG01207	0	0	0	Tdi_TRINITY_DN22638_c0_g1_i2|m.3042	0	Tms_TRINITY_DN28331_c0_g1_i3|m.2321	Tpa_TRINITY_DN136731_c2_g1_i6|m.1985	Tps_TRINITY_DN89622_c0_g2_i4|m.3228	Tsi_TRINITY_DN25657_c0_g2_i3|m.3432	Tte_TRINITY_DN24562_c0_g2_i2|m.2489
OG01208	0	Tce_TRINITY_DN104383_c4_g1_i1|m.1982	Tcm_TRINITY_DN104429_c0_g1_i1|m.2202	Tdi_TRINITY_DN27443_c0_g1_i2|m.1910	Tge_TRINITY_DN44199_c0_g2_i2|m.2206	Tms_TRINITY_DN13310_c0_g2_i1|m.1956	Tpa_TRINITY_DN140417_c0_g1_i1|m.1978	Tps_TRINITY_DN87430_c1_g1_i1|m.2169	Tsi_TRINITY_DN2574_c0_g1_i1|m.2261	0
OG01209	0	0	0	Tdi_TRINITY_DN16036_c0_g3_i1|m.1377	0	0	0	0	Tsi_TRINITY_DN21594_c0_g1_i1|m.1537	Tte_TRINITY_DN16819_c0_g1_i1|m.1866
OG01210	Tbi_TRINITY_DN71638_c1_g2_i2|m.2630	Tce_TRINITY_DN106012_c0_g1_i1|m.2717	Tcm_TRINITY_DN102510_c0_g1_i1|m.2662	Tdi_TRINITY_DN29063_c0_g2_i3|m.2469	Tge_TRINITY_DN43447_c0_g2_i1|m.2665	0	Tpa_TRINITY_DN142505_c0_g1_i2|m.4848	Tps_TRINITY_DN88040_c0_g2_i1|m.2661	Tsi_TRINITY_DN27216_c0_g1_i1|m.2626	Tte_TRINITY_DN27716_c0_g4_i2|m.2850
OG01211	Tbi_TRINITY_DN62330_c0_g1_i2|m.1546	0	0	0	0	0	Tpa_TRINITY_DN136667_c2_g1_i1|m.1404	0	0	0
OG01212	Tbi_TRINITY_DN64125_c0_g1_i1|m.2649	Tce_TRINITY_DN102564_c2_g4_i3|m.2305	Tcm_TRINITY_DN94600_c0_g1_i4|m.2410	Tdi_TRINITY_DN30323_c0_g1_i1|m.2017	Tge_TRINITY_DN41308_c0_g1_i1|m.2411	0	Tpa_TRINITY_DN137541_c0_g1_i1|m.2201	Tps_TRINITY_DN86841_c0_g1_i2|m.2179	0	Tte_TRINITY_DN8437_c0_g1_i1|m.2845
OG01213	Tbi_TRINITY_DN23744_c0_g1_i1|m.1451	Tce_TRINITY_DN92240_c0_g1_i1|m.1318	Tcm_TRINITY_DN96702_c0_g1_i1|m.1294	Tdi_TRINITY_DN31544_c0_g1_i1|m.1054	Tge_TRINITY_DN38679_c0_g1_i1|m.1045	Tms_TRINITY_DN48940_c0_g1_i1|m.1211	Tpa_TRINITY_DN133532_c0_g1_i1|m.1004	Tps_TRINITY_DN93494_c0_g1_i1|m.1224	Tsi_TRINITY_DN52592_c0_g1_i1|m.1181	Tte_TRINITY_DN41215_c0_g1_i1|m.2166
OG01214	Tbi_TRINITY_DN63491_c0_g1_i1|m.5187	Tce_TRINITY_DN105402_c0_g1_i1|m.1866	Tcm_TRINITY_DN100098_c0_g1_i1|m.1916	Tdi_TRINITY_DN7351_c0_g2_i1|m.1835	0	0	0	Tps_TRINITY_DN93264_c0_g1_i2|m.2322	Tsi_TRINITY_DN10214_c0_g1_i1|m.2133	Tte_TRINITY_DN1046_c0_g2_i1|m.5587
OG01215	Tbi_TRINITY_DN70304_c2_g1_i1|m.486	Tce_TRINITY_DN104105_c0_g3_i3|m.1624	Tcm_TRINITY_DN105685_c0_g1_i3|m.512	Tdi_TRINITY_DN30840_c0_g1_i1|m.1921	Tge_TRINITY_DN45042_c0_g1_i1|m.454	Tms_TRINITY_DN29070_c0_g1_i2|m.2281	0	Tps_TRINITY_DN95331_c0_g1_i2|m.463	Tsi_TRINITY_DN31388_c0_g1_i1|m.430	Tte_TRINITY_DN25808_c0_g1_i3|m.519
OG01216	Tbi_TRINITY_DN68556_c0_g1_i1|m.1926	Tce_TRINITY_DN99454_c1_g1_i1|m.3692	Tcm_TRINITY_DN106062_c0_g1_i1|m.2350	Tdi_TRINITY_DN25197_c1_g1_i1|m.3542	Tge_TRINITY_DN4046_c0_g2_i1|m.3590	Tms_TRINITY_DN27589_c0_g1_i1|m.3910	Tpa_TRINITY_DN132053_c0_g1_i1|m.3234	Tps_TRINITY_DN90928_c0_g1_i1|m.1995	Tsi_TRINITY_DN28281_c1_g1_i1|m.3888	Tte_TRINITY_DN11083_c0_g2_i1|m.2107
OG01217	0	0	0	Tdi_TRINITY_DN29704_c0_g1_i1|m.3699	Tge_TRINITY_DN44006_c0_g1_i1|m.1184	0	Tpa_TRINITY_DN138788_c0_g1_i1|m.1026	0	0	0
OG01218	Tbi_TRINITY_DN45538_c0_g2_i1|m.1677	Tce_TRINITY_DN102084_c6_g1_i2|m.2120	Tcm_TRINITY_DN106406_c2_g2_i6|m.910	Tdi_TRINITY_DN28111_c0_g1_i1|m.1150	Tge_TRINITY_DN47887_c2_g1_i1|m.1533	Tms_TRINITY_DN30660_c0_g1_i3|m.2341	0	Tps_TRINITY_DN80301_c0_g1_i1|m.1900	Tsi_TRINITY_DN29130_c0_g1_i2|m.1548	Tte_TRINITY_DN20821_c0_g1_i2|m.2342
OG01219	0	0	Tcm_TRINITY_DN107423_c0_g1_i2|m.583	0	0	0	0	Tps_TRINITY_DN95853_c1_g1_i1|m.340	Tsi_TRINITY_DN31468_c0_g2_i1|m.451	0
OG01220	Tbi_TRINITY_DN60723_c0_g9_i2|m.1648	0	Tcm_TRINITY_DN98354_c0_g1_i1|m.1474	Tdi_TRINITY_DN15020_c0_g1_i1|m.1195	Tge_TRINITY_DN23046_c1_g1_i1|m.1504	Tms_TRINITY_DN9514_c0_g1_i1|m.1375	0	0	Tsi_TRINITY_DN24269_c0_g1_i1|m.2549	0
OG01221	0	0	0	0	Tge_TRINITY_DN42982_c0_g2_i1|m.2415	Tms_TRINITY_DN26674_c0_g1_i1|m.2591	Tpa_TRINITY_DN141611_c1_g8_i1|m.2551	0	Tsi_TRINITY_DN23064_c2_g1_i1|m.3830	Tte_TRINITY_DN18729_c0_g1_i1|m.2387
OG01222	0	Tce_TRINITY_DN105847_c0_g1_i2|m.473	Tcm_TRINITY_DN103892_c0_g1_i1|m.487	0	Tge_TRINITY_DN43426_c0_g1_i2|m.1928	0	0	Tps_TRINITY_DN93130_c1_g1_i1|m.389	0	0
OG01223	Tbi_TRINITY_DN66675_c0_g1_i3|m.1929	Tce_TRINITY_DN103317_c0_g1_i1|m.3742	Tcm_TRINITY_DN94859_c0_g1_i1|m.1845	Tdi_TRINITY_DN15556_c0_g1_i1|m.1931	Tge_TRINITY_DN43156_c0_g1_i3|m.1864	Tms_TRINITY_DN17728_c0_g2_i1|m.1871	Tpa_TRINITY_DN138830_c0_g1_i4|m.1715	Tps_TRINITY_DN90899_c0_g1_i2|m.1732	Tsi_TRINITY_DN22285_c0_g1_i1|m.1964	Tte_TRINITY_DN16244_c0_g2_i1|m.2156
OG01224	Tbi_TRINITY_DN62119_c0_g2_i1|m.853	Tce_TRINITY_DN100286_c0_g1_i2|m.469	Tcm_TRINITY_DN103840_c0_g1_i1|m.311	Tdi_TRINITY_DN24795_c0_g1_i1|m.174	Tge_TRINITY_DN34874_c0_g1_i1|m.1366	Tms_TRINITY_DN24605_c0_g2_i1|m.802	Tpa_TRINITY_DN133919_c0_g1_i2|m.797	Tps_TRINITY_DN87021_c0_g1_i2|m.840	Tsi_TRINITY_DN11810_c0_g1_i1|m.548	Tte_TRINITY_DN23444_c0_g1_i2|m.859
OG01225	Tbi_TRINITY_DN68479_c2_g1_i2|m.995	0	0	0	Tge_TRINITY_DN44656_c0_g1_i1|m.1737	Tms_TRINITY_DN10362_c0_g2_i1|m.2464	Tpa_TRINITY_DN140511_c0_g1_i1|m.2354	0	0	Tte_TRINITY_DN29118_c0_g1_i3|m.1090
OG01226	Tbi_TRINITY_DN67726_c1_g1_i1|m.1562	Tce_TRINITY_DN107746_c4_g1_i3|m.1448	Tcm_TRINITY_DN98268_c0_g1_i1|m.2444	Tdi_TRINITY_DN9006_c0_g1_i1|m.2821	Tge_TRINITY_DN47587_c0_g1_i1|m.1530	Tms_TRINITY_DN27432_c0_g1_i2|m.2572	Tpa_TRINITY_DN142471_c0_g4_i1|m.3318	Tps_TRINITY_DN86867_c0_g1_i1|m.2429	Tsi_TRINITY_DN453_c0_g2_i1|m.2438	Tte_TRINITY_DN29767_c3_g5_i1|m.1831
OG01227	0	Tce_TRINITY_DN107183_c0_g1_i2|m.1087	Tcm_TRINITY_DN105136_c0_g1_i1|m.977	Tdi_TRINITY_DN31811_c0_g1_i1|m.1620	Tge_TRINITY_DN46406_c1_g2_i2|m.1085	Tms_TRINITY_DN19176_c0_g2_i1|m.2056	Tpa_TRINITY_DN136584_c1_g1_i3|m.1912	Tps_TRINITY_DN94931_c0_g1_i1|m.917	Tsi_TRINITY_DN27946_c0_g1_i1|m.455	Tte_TRINITY_DN28402_c0_g1_i1|m.1298
OG01228	Tbi_TRINITY_DN67773_c0_g1_i1|m.1754	Tce_TRINITY_DN99621_c0_g1_i1|m.1908	Tcm_TRINITY_DN101181_c0_g1_i1|m.1742	Tdi_TRINITY_DN66213_c0_g1_i1|m.5318	0	Tms_TRINITY_DN26978_c0_g2_i1|m.1740	0	Tps_TRINITY_DN92609_c0_g1_i1|m.1702	Tsi_TRINITY_DN18946_c0_g1_i2|m.2421	Tte_TRINITY_DN8923_c0_g1_i1|m.1985
OG01229	Tbi_TRINITY_DN68620_c0_g1_i1|m.688	Tce_TRINITY_DN104912_c0_g1_i1|m.592	Tcm_TRINITY_DN98115_c0_g1_i1|m.699	Tdi_TRINITY_DN18895_c0_g1_i2|m.486	Tge_TRINITY_DN45577_c0_g1_i1|m.578	Tms_TRINITY_DN23895_c0_g1_i1|m.544	Tpa_TRINITY_DN140807_c1_g2_i1|m.691	Tps_TRINITY_DN91997_c1_g2_i1|m.1230	Tsi_TRINITY_DN893_c0_g1_i1|m.582	Tte_TRINITY_DN21050_c0_g1_i1|m.733
OG01230	Tbi_TRINITY_DN65497_c0_g1_i1|m.1789	0	0	0	Tge_TRINITY_DN27532_c0_g1_i1|m.2799	0	0	0	0	Tte_TRINITY_DN30067_c0_g2_i1|m.1937
OG01231	Tbi_TRINITY_DN67888_c0_g1_i1|m.1350	0	Tcm_TRINITY_DN100445_c0_g2_i1|m.1761	Tdi_TRINITY_DN31136_c0_g1_i2|m.4604	Tge_TRINITY_DN47711_c0_g1_i2|m.1234	Tms_TRINITY_DN31790_c0_g1_i7|m.118	Tpa_TRINITY_DN140204_c0_g2_i1|m.1145	0	Tsi_TRINITY_DN29927_c0_g1_i4|m.474	Tte_TRINITY_DN7242_c0_g1_i1|m.1571
OG01232	Tbi_TRINITY_DN72133_c4_g3_i2|m.497	0	0	0	Tge_TRINITY_DN18556_c0_g1_i1|m.987	0	0	0	0	0
OG01233	0	0	0	Tdi_TRINITY_DN59747_c0_g1_i1|m.1848	0	Tms_TRINITY_DN29130_c0_g1_i2|m.2584	Tpa_TRINITY_DN141221_c0_g3_i2|m.1633	0	Tsi_TRINITY_DN28422_c2_g1_i2|m.1552	0
OG01234	Tbi_TRINITY_DN67812_c0_g1_i1|m.2310	0	0	Tdi_TRINITY_DN66383_c0_g1_i1|m.3847	Tge_TRINITY_DN46526_c0_g1_i1|m.2495	Tms_TRINITY_DN24011_c0_g1_i1|m.1958	0	Tps_TRINITY_DN93922_c0_g1_i2|m.2329	Tsi_TRINITY_DN16606_c0_g1_i1|m.4059	Tte_TRINITY_DN9941_c0_g1_i1|m.2975
OG01235	Tbi_TRINITY_DN69117_c0_g1_i1|m.1961	Tce_TRINITY_DN99942_c0_g1_i1|m.1986	0	Tdi_TRINITY_DN14431_c0_g1_i1|m.1899	Tge_TRINITY_DN35609_c0_g1_i1|m.2175	Tms_TRINITY_DN72375_c0_g1_i1|m.1709	Tpa_TRINITY_DN133557_c0_g1_i1|m.1604	0	Tsi_TRINITY_DN1837_c0_g2_i1|m.2275	Tte_TRINITY_DN6936_c0_g2_i1|m.1978
OG01236	Tbi_TRINITY_DN70092_c7_g1_i1|m.1517	Tce_TRINITY_DN101023_c0_g1_i1|m.2164	Tcm_TRINITY_DN102889_c0_g1_i1|m.2224	Tdi_TRINITY_DN53196_c0_g1_i1|m.2007	Tge_TRINITY_DN25460_c0_g1_i1|m.2064	Tms_TRINITY_DN24561_c0_g2_i1|m.2342	Tpa_TRINITY_DN131184_c0_g1_i3|m.2037	Tps_TRINITY_DN85708_c0_g1_i1|m.2194	Tsi_TRINITY_DN53920_c0_g1_i1|m.2258	Tte_TRINITY_DN29773_c1_g1_i1|m.1876
OG01237	Tbi_TRINITY_DN69712_c0_g1_i2|m.2275	Tce_TRINITY_DN105786_c0_g1_i2|m.2201	0	Tdi_TRINITY_DN31326_c0_g1_i3|m.2177	Tge_TRINITY_DN45035_c0_g1_i3|m.2147	Tms_TRINITY_DN30224_c0_g2_i1|m.2091	0	Tps_TRINITY_DN93732_c0_g1_i1|m.2113	Tsi_TRINITY_DN13579_c0_g1_i1|m.2134	Tte_TRINITY_DN23818_c0_g2_i1|m.2513
OG01238	Tbi_TRINITY_DN68605_c0_g1_i1|m.1817	Tce_TRINITY_DN99769_c0_g3_i1|m.1588	Tcm_TRINITY_DN95343_c0_g1_i1|m.1692	Tdi_TRINITY_DN12888_c0_g1_i1|m.1389	Tge_TRINITY_DN45265_c0_g1_i2|m.1625	Tms_TRINITY_DN22205_c0_g2_i1|m.1601	Tpa_TRINITY_DN141453_c0_g2_i1|m.5154	Tps_TRINITY_DN91266_c0_g1_i2|m.1561	Tsi_TRINITY_DN21311_c0_g2_i1|m.1593	Tte_TRINITY_DN16452_c0_g2_i1|m.1990
OG01239	Tbi_TRINITY_DN49230_c0_g1_i1|m.2499	Tce_TRINITY_DN99192_c0_g1_i1|m.1954	Tcm_TRINITY_DN107048_c0_g1_i1|m.2060	Tdi_TRINITY_DN3881_c0_g1_i1|m.2600	Tge_TRINITY_DN46839_c2_g1_i1|m.309	Tms_TRINITY_DN17514_c0_g1_i1|m.1799	Tpa_TRINITY_DN139131_c0_g1_i1|m.2116	Tps_TRINITY_DN92457_c0_g1_i1|m.2275	Tsi_TRINITY_DN12378_c0_g2_i1|m.1294	Tte_TRINITY_DN27309_c0_g1_i1|m.1499
OG01240	0	0	0	0	0	0	0	Tps_TRINITY_DN93034_c0_g1_i3|m.465	0	Tte_TRINITY_DN28838_c0_g1_i2|m.555
OG01241	0	0	0	Tdi_TRINITY_DN30134_c0_g1_i2|m.970	0	Tms_TRINITY_DN12693_c0_g1_i1|m.1930	0	0	0	0
OG01242	0	0	0	0	Tge_TRINITY_DN47467_c0_g1_i3|m.571	Tms_TRINITY_DN29871_c1_g1_i1|m.1717	Tpa_TRINITY_DN142980_c1_g1_i3|m.2009	Tps_TRINITY_DN83634_c0_g1_i1|m.1659	0	Tte_TRINITY_DN25820_c0_g1_i1|m.101
OG01243	Tbi_TRINITY_DN66917_c0_g1_i1|m.1267	Tce_TRINITY_DN96933_c0_g1_i2|m.1627	Tcm_TRINITY_DN98461_c0_g1_i3|m.1564	Tdi_TRINITY_DN29242_c0_g1_i1|m.1352	Tge_TRINITY_DN46377_c0_g1_i2|m.777	Tms_TRINITY_DN30009_c0_g1_i1|m.2095	Tpa_TRINITY_DN140239_c0_g1_i1|m.1372	Tps_TRINITY_DN90466_c0_g1_i2|m.1564	Tsi_TRINITY_DN24712_c0_g1_i2|m.2023	Tte_TRINITY_DN18869_c0_g1_i1|m.1358
OG01244	Tbi_TRINITY_DN56375_c0_g1_i1|m.2736	Tce_TRINITY_DN101848_c0_g1_i1|m.2613	Tcm_TRINITY_DN101733_c0_g1_i1|m.2528	Tdi_TRINITY_DN31422_c0_g1_i2|m.2307	Tge_TRINITY_DN25413_c0_g1_i1|m.2645	Tms_TRINITY_DN24364_c0_g1_i2|m.2749	Tpa_TRINITY_DN140230_c0_g1_i1|m.4808	Tps_TRINITY_DN94510_c0_g1_i1|m.2570	Tsi_TRINITY_DN20504_c0_g1_i1|m.2483	Tte_TRINITY_DN48066_c0_g1_i1|m.3191
OG01245	Tbi_TRINITY_DN70175_c0_g1_i1|m.2352	Tce_TRINITY_DN102503_c0_g1_i1|m.2273	Tcm_TRINITY_DN104918_c0_g1_i1|m.2337	Tdi_TRINITY_DN24936_c0_g1_i1|m.1983	Tge_TRINITY_DN40817_c0_g1_i1|m.2171	Tms_TRINITY_DN29696_c0_g2_i1|m.1971	Tpa_TRINITY_DN139065_c0_g5_i1|m.2498	Tps_TRINITY_DN90345_c0_g1_i2|m.2326	Tsi_TRINITY_DN24409_c0_g1_i2|m.2539	Tte_TRINITY_DN23470_c0_g1_i1|m.2517
OG01246	Tbi_TRINITY_DN63165_c0_g1_i1|m.2262	Tce_TRINITY_DN104284_c0_g1_i1|m.2415	Tcm_TRINITY_DN102335_c0_g1_i1|m.2144	Tdi_TRINITY_DN26212_c0_g1_i1|m.2025	Tge_TRINITY_DN42630_c0_g1_i1|m.2753	Tms_TRINITY_DN25465_c0_g2_i1|m.2830	Tpa_TRINITY_DN137114_c0_g1_i3|m.1714	Tps_TRINITY_DN91809_c0_g1_i1|m.2116	Tsi_TRINITY_DN8208_c0_g1_i1|m.2175	Tte_TRINITY_DN64500_c0_g1_i1|m.2262
OG01247	Tbi_TRINITY_DN67952_c0_g1_i1|m.1887	Tce_TRINITY_DN104953_c0_g1_i1|m.4191	Tcm_TRINITY_DN94785_c0_g1_i1|m.1731	Tdi_TRINITY_DN14555_c0_g1_i1|m.1669	Tge_TRINITY_DN40728_c0_g1_i1|m.1809	Tms_TRINITY_DN17683_c0_g1_i1|m.1820	Tpa_TRINITY_DN135592_c0_g1_i1|m.1599	Tps_TRINITY_DN81145_c0_g1_i1|m.1839	Tsi_TRINITY_DN30498_c0_g1_i1|m.1657	Tte_TRINITY_DN18078_c0_g2_i1|m.1940
OG01248	0	0	0	Tdi_TRINITY_DN16036_c0_g1_i1|m.1406	0	0	0	0	Tsi_TRINITY_DN21594_c0_g2_i1|m.1575	Tte_TRINITY_DN16819_c0_g3_i1|m.1639
OG01249	Tbi_TRINITY_DN69355_c0_g1_i1|m.2013	Tce_TRINITY_DN106626_c0_g1_i1|m.1364	0	Tdi_TRINITY_DN14808_c0_g1_i1|m.1571	Tge_TRINITY_DN38834_c0_g1_i1|m.1845	Tms_TRINITY_DN30180_c0_g1_i1|m.2515	Tpa_TRINITY_DN140814_c0_g1_i1|m.2068	0	Tsi_TRINITY_DN18335_c0_g1_i1|m.2351	Tte_TRINITY_DN47601_c0_g1_i1|m.1563
OG01250	Tbi_TRINITY_DN71691_c16_g1_i1|m.1065	Tce_TRINITY_DN104610_c1_g1_i2|m.1375	Tcm_TRINITY_DN103747_c6_g2_i1|m.1282	Tdi_TRINITY_DN13183_c0_g2_i1|m.1114	Tge_TRINITY_DN47937_c6_g3_i1|m.1275	Tms_TRINITY_DN31745_c2_g3_i2|m.1256	Tpa_TRINITY_DN141392_c5_g2_i1|m.2754	Tps_TRINITY_DN91576_c1_g1_i3|m.1247	Tsi_TRINITY_DN31339_c5_g1_i3|m.1175	Tte_TRINITY_DN27498_c0_g1_i1|m.1159
OG01251	Tbi_TRINITY_DN54192_c0_g1_i2|m.1551	Tce_TRINITY_DN105400_c1_g1_i1|m.1510	Tcm_TRINITY_DN102494_c0_g1_i2|m.1580	Tdi_TRINITY_DN20789_c0_g2_i1|m.1937	Tge_TRINITY_DN18925_c0_g2_i1|m.2139	Tms_TRINITY_DN29356_c0_g1_i1|m.2124	Tpa_TRINITY_DN140114_c0_g1_i2|m.1501	Tps_TRINITY_DN89682_c0_g1_i1|m.1463	Tsi_TRINITY_DN61360_c0_g1_i1|m.2329	Tte_TRINITY_DN20228_c0_g1_i2|m.2101
OG01252	Tbi_TRINITY_DN71060_c0_g1_i1|m.1299	0	0	0	Tge_TRINITY_DN37959_c0_g1_i5|m.2833	Tms_TRINITY_DN24286_c0_g2_i3|m.1411	0	0	0	Tte_TRINITY_DN26724_c0_g2_i1|m.1720
OG01253	Tbi_TRINITY_DN70210_c3_g1_i1|m.413	0	Tcm_TRINITY_DN99899_c1_g2_i2|m.868	Tdi_TRINITY_DN17703_c0_g1_i1|m.1870	0	Tms_TRINITY_DN30842_c1_g2_i1|m.1983	Tpa_TRINITY_DN140721_c0_g2_i2|m.2222	Tps_TRINITY_DN90729_c1_g2_i4|m.1671	Tsi_TRINITY_DN30404_c0_g1_i3|m.2486	Tte_TRINITY_DN27598_c0_g1_i1|m.895
OG01254	Tbi_TRINITY_DN66510_c0_g2_i1|m.1027	Tce_TRINITY_DN92603_c0_g2_i3|m.985	Tcm_TRINITY_DN103398_c2_g1_i3|m.662	0	Tge_TRINITY_DN46728_c0_g2_i2|m.446	0	Tpa_TRINITY_DN142101_c1_g1_i3|m.752	Tps_TRINITY_DN95148_c1_g2_i2|m.2046	Tsi_TRINITY_DN28005_c1_g1_i1|m.541	Tte_TRINITY_DN28058_c2_g1_i1|m.1110
OG01255	Tbi_TRINITY_DN70241_c0_g1_i2|m.2474	Tce_TRINITY_DN105487_c3_g1_i6|m.1922	Tcm_TRINITY_DN103622_c0_g1_i4|m.1628	0	Tge_TRINITY_DN39659_c0_g1_i1|m.2168	Tms_TRINITY_DN30471_c1_g1_i2|m.1374	0	0	Tsi_TRINITY_DN27924_c0_g1_i3|m.1914	Tte_TRINITY_DN25365_c1_g1_i1|m.2741
OG01256	0	0	Tcm_TRINITY_DN105330_c2_g1_i7|m.103	0	0	0	Tpa_TRINITY_DN136953_c5_g1_i2|m.744	Tps_TRINITY_DN94454_c0_g1_i8|m.160	0	Tte_TRINITY_DN29875_c2_g1_i6|m.337
OG01257	Tbi_TRINITY_DN68961_c0_g1_i4|m.2489	Tce_TRINITY_DN106066_c0_g2_i4|m.2381	0	0	0	0	Tpa_TRINITY_DN138710_c0_g1_i1|m.2093	0	0	Tte_TRINITY_DN19096_c0_g2_i2|m.3500
OG01258	Tbi_TRINITY_DN51134_c0_g4_i1|m.2613	Tce_TRINITY_DN97956_c0_g1_i1|m.1893	Tcm_TRINITY_DN95526_c0_g1_i1|m.2455	Tdi_TRINITY_DN15595_c0_g1_i1|m.2095	Tge_TRINITY_DN10114_c0_g1_i1|m.2511	0	Tpa_TRINITY_DN138054_c0_g1_i1|m.2084	Tps_TRINITY_DN86315_c0_g2_i1|m.2293	Tsi_TRINITY_DN25097_c0_g1_i1|m.2745	Tte_TRINITY_DN890_c0_g1_i1|m.2751
OG01259	Tbi_TRINITY_DN63804_c0_g1_i4|m.2968	Tce_TRINITY_DN77644_c0_g1_i1|m.3173	Tcm_TRINITY_DN101970_c0_g1_i2|m.3238	Tdi_TRINITY_DN15570_c0_g1_i1|m.2687	Tge_TRINITY_DN41572_c0_g1_i1|m.3098	Tms_TRINITY_DN12449_c0_g1_i1|m.3145	Tpa_TRINITY_DN136679_c0_g1_i4|m.2723	Tps_TRINITY_DN79723_c0_g1_i1|m.2668	Tsi_TRINITY_DN19796_c0_g2_i1|m.3203	Tte_TRINITY_DN10660_c0_g1_i1|m.3629
OG01260	Tbi_TRINITY_DN64096_c0_g1_i1|m.1244	Tce_TRINITY_DN100184_c0_g1_i14|m.1812	Tcm_TRINITY_DN101166_c4_g3_i2|m.2627	Tdi_TRINITY_DN27510_c0_g2_i3|m.2222	Tge_TRINITY_DN44383_c0_g1_i2|m.1199	Tms_TRINITY_DN31285_c16_g3_i2|m.2715	0	Tps_TRINITY_DN80117_c0_g1_i3|m.2448	Tsi_TRINITY_DN27675_c0_g1_i4|m.2454	Tte_TRINITY_DN26900_c0_g2_i3|m.1399
OG01261	0	0	Tcm_TRINITY_DN107412_c0_g2_i2|m.2074	0	0	0	0	0	Tsi_TRINITY_DN25961_c0_g1_i1|m.973	0
OG01262	0	0	0	0	0	Tms_TRINITY_DN21052_c0_g1_i1|m.2519	0	0	Tsi_TRINITY_DN21532_c0_g1_i1|m.2501	Tte_TRINITY_DN8437_c0_g2_i1|m.4880
OG01263	Tbi_TRINITY_DN70315_c0_g1_i2|m.697	0	0	0	Tge_TRINITY_DN47236_c0_g1_i4|m.1475	Tms_TRINITY_DN71549_c0_g1_i1|m.2368	0	0	0	Tte_TRINITY_DN22850_c0_g2_i1|m.1099
OG01264	0	Tce_TRINITY_DN101459_c1_g1_i2|m.1999	Tcm_TRINITY_DN99041_c0_g5_i1|m.1530	Tdi_TRINITY_DN45950_c0_g1_i1|m.1925	Tge_TRINITY_DN32847_c0_g1_i1|m.2019	Tms_TRINITY_DN7904_c0_g2_i1|m.2220	Tpa_TRINITY_DN129927_c0_g1_i1|m.1922	Tps_TRINITY_DN48309_c0_g2_i1|m.2221	Tsi_TRINITY_DN27840_c2_g1_i1|m.1230	Tte_TRINITY_DN2418_c0_g2_i1|m.2652
OG01265	Tbi_TRINITY_DN71363_c3_g2_i1|m.2002	Tce_TRINITY_DN96851_c0_g1_i1|m.659	Tcm_TRINITY_DN99115_c0_g1_i2|m.648	Tdi_TRINITY_DN13129_c0_g1_i1|m.526	Tge_TRINITY_DN47268_c11_g4_i3|m.749	Tms_TRINITY_DN24259_c0_g2_i1|m.2298	Tpa_TRINITY_DN138829_c2_g5_i1|m.3839	Tps_TRINITY_DN91415_c0_g1_i2|m.1552	Tsi_TRINITY_DN24812_c0_g1_i1|m.2071	Tte_TRINITY_DN18190_c0_g2_i1|m.2208
OG01266	0	0	0	0	Tge_TRINITY_DN42120_c0_g1_i2|m.943	Tms_TRINITY_DN65431_c0_g1_i1|m.4203	Tpa_TRINITY_DN140669_c4_g1_i1|m.895	Tps_TRINITY_DN92369_c0_g1_i2|m.2209	Tsi_TRINITY_DN16944_c0_g1_i1|m.1308	0
OG01267	Tbi_TRINITY_DN68255_c0_g1_i1|m.2358	0	Tcm_TRINITY_DN104140_c0_g1_i4|m.3529	Tdi_TRINITY_DN33128_c0_g1_i1|m.4065	Tge_TRINITY_DN44420_c0_g1_i1|m.2068	0	Tpa_TRINITY_DN134736_c1_g1_i2|m.1997	Tps_TRINITY_DN95562_c5_g1_i5|m.4166	Tsi_TRINITY_DN26157_c0_g1_i1|m.2272	Tte_TRINITY_DN72838_c0_g1_i1|m.2545
OG01268	0	0	Tcm_TRINITY_DN106996_c0_g2_i2|m.1049	0	0	0	0	0	0	Tte_TRINITY_DN22712_c0_g1_i1|m.1283
OG01269	0	Tce_TRINITY_DN99160_c1_g2_i1|m.2744	Tcm_TRINITY_DN104484_c3_g1_i2|m.259	Tdi_TRINITY_DN39423_c0_g1_i1|m.2635	Tge_TRINITY_DN42763_c0_g2_i1|m.2650	Tms_TRINITY_DN22003_c0_g2_i1|m.2713	Tpa_TRINITY_DN129724_c0_g1_i2|m.2344	Tps_TRINITY_DN90207_c1_g2_i1|m.2620	Tsi_TRINITY_DN19676_c0_g2_i1|m.2635	Tte_TRINITY_DN23516_c0_g2_i1|m.3029
OG01270	Tbi_TRINITY_DN65442_c0_g1_i1|m.1398	Tce_TRINITY_DN98637_c0_g1_i1|m.1210	Tcm_TRINITY_DN101625_c0_g1_i1|m.1822	Tdi_TRINITY_DN20553_c0_g1_i1|m.1031	Tge_TRINITY_DN45385_c0_g1_i1|m.1731	Tms_TRINITY_DN26696_c0_g3_i2|m.1128	Tpa_TRINITY_DN143109_c2_g1_i3|m.997	Tps_TRINITY_DN95728_c0_g1_i1|m.3285	Tsi_TRINITY_DN53926_c0_g1_i1|m.1776	Tte_TRINITY_DN25435_c0_g1_i3|m.1550
OG01271	Tbi_TRINITY_DN64002_c0_g1_i1|m.2120	Tce_TRINITY_DN99225_c1_g1_i1|m.2449	Tcm_TRINITY_DN101899_c0_g1_i1|m.2375	Tdi_TRINITY_DN40350_c0_g1_i1|m.2055	0	Tms_TRINITY_DN26901_c1_g1_i1|m.2406	0	Tps_TRINITY_DN90533_c0_g1_i1|m.2271	Tsi_TRINITY_DN210_c0_g1_i1|m.2343	0
OG01272	Tbi_TRINITY_DN70791_c0_g1_i4|m.452	Tce_TRINITY_DN103351_c0_g1_i2|m.584	Tcm_TRINITY_DN100936_c0_g1_i1|m.765	Tdi_TRINITY_DN30867_c3_g1_i1|m.391	Tge_TRINITY_DN47914_c0_g1_i1|m.448	Tms_TRINITY_DN30021_c0_g1_i6|m.494	Tpa_TRINITY_DN142367_c0_g2_i7|m.1232	Tps_TRINITY_DN88749_c0_g1_i3|m.507	Tsi_TRINITY_DN30389_c0_g1_i5|m.441	Tte_TRINITY_DN28582_c0_g1_i2|m.465
OG01273	0	0	0	0	0	Tms_TRINITY_DN71200_c0_g1_i1|m.2029	0	0	0	Tte_TRINITY_DN29811_c10_g20_i1|m.2682
OG01274	0	Tce_TRINITY_DN106603_c0_g1_i1|m.1236	Tcm_TRINITY_DN103856_c1_g1_i1|m.1454	0	0	Tms_TRINITY_DN25644_c0_g2_i1|m.1540	0	Tps_TRINITY_DN91186_c1_g1_i1|m.1198	Tsi_TRINITY_DN20417_c0_g1_i3|m.1258	Tte_TRINITY_DN15197_c0_g1_i2|m.1506
OG01275	Tbi_TRINITY_DN66490_c0_g1_i1|m.2947	Tce_TRINITY_DN99511_c0_g1_i1|m.2797	Tcm_TRINITY_DN96633_c0_g1_i1|m.4193	Tdi_TRINITY_DN66419_c0_g1_i1|m.4196	Tge_TRINITY_DN18363_c0_g1_i1|m.2571	Tms_TRINITY_DN17078_c0_g1_i1|m.2804	0	Tps_TRINITY_DN75076_c0_g1_i1|m.4270	Tsi_TRINITY_DN2815_c0_g2_i1|m.4563	Tte_TRINITY_DN9442_c0_g2_i1|m.3136
OG01276	Tbi_TRINITY_DN67794_c0_g1_i1|m.2843	Tce_TRINITY_DN98549_c0_g1_i1|m.2740	Tcm_TRINITY_DN98198_c0_g1_i1|m.2601	Tdi_TRINITY_DN14981_c0_g1_i1|m.2408	Tge_TRINITY_DN41221_c0_g1_i1|m.2453	Tms_TRINITY_DN50219_c0_g1_i1|m.2701	Tpa_TRINITY_DN140833_c0_g2_i1|m.2149	Tps_TRINITY_DN92272_c0_g2_i1|m.2737	Tsi_TRINITY_DN2530_c0_g1_i1|m.2652	Tte_TRINITY_DN1101_c0_g1_i1|m.3073
OG01277	Tbi_TRINITY_DN58058_c0_g1_i1|m.2286	0	Tcm_TRINITY_DN95147_c0_g1_i1|m.2085	Tdi_TRINITY_DN17145_c0_g2_i1|m.1897	Tge_TRINITY_DN37305_c0_g1_i1|m.2178	Tms_TRINITY_DN24697_c0_g3_i1|m.5804	Tpa_TRINITY_DN131643_c0_g1_i2|m.1911	Tps_TRINITY_DN90080_c0_g1_i2|m.1907	Tsi_TRINITY_DN2085_c0_g2_i1|m.2239	Tte_TRINITY_DN19855_c0_g2_i1|m.2418
OG01278	0	Tce_TRINITY_DN102952_c0_g1_i1|m.1848	Tcm_TRINITY_DN98450_c0_g1_i1|m.1751	0	Tge_TRINITY_DN47385_c7_g2_i1|m.1929	Tms_TRINITY_DN9133_c0_g1_i1|m.1722	0	Tps_TRINITY_DN90810_c0_g1_i2|m.1848	0	Tte_TRINITY_DN7426_c0_g1_i1|m.2769
OG01279	Tbi_TRINITY_DN64317_c0_g1_i1|m.2034	Tce_TRINITY_DN87110_c0_g1_i1|m.2068	Tcm_TRINITY_DN92436_c0_g1_i1|m.2673	Tdi_TRINITY_DN67402_c0_g1_i1|m.2387	0	Tms_TRINITY_DN27141_c0_g2_i1|m.2875	0	Tps_TRINITY_DN91351_c0_g1_i1|m.1240	Tsi_TRINITY_DN17532_c0_g1_i1|m.2702	Tte_TRINITY_DN24738_c0_g1_i1|m.2003
OG01280	Tbi_TRINITY_DN70344_c3_g3_i3|m.271	0	Tcm_TRINITY_DN98038_c1_g1_i1|m.704	Tdi_TRINITY_DN15559_c0_g1_i1|m.2431	Tge_TRINITY_DN45642_c1_g1_i1|m.1424	Tms_TRINITY_DN31558_c0_g1_i1|m.1096	Tpa_TRINITY_DN126809_c0_g2_i3|m.2092	Tps_TRINITY_DN83432_c0_g1_i1|m.1738	Tsi_TRINITY_DN31361_c0_g1_i2|m.569	Tte_TRINITY_DN29647_c5_g4_i1|m.1650
OG01281	Tbi_TRINITY_DN70445_c6_g15_i1|m.831	Tce_TRINITY_DN106336_c1_g1_i1|m.694	Tcm_TRINITY_DN106191_c0_g1_i1|m.689	Tdi_TRINITY_DN19655_c0_g1_i1|m.563	Tge_TRINITY_DN40281_c0_g1_i1|m.1867	Tms_TRINITY_DN25618_c0_g1_i1|m.690	Tpa_TRINITY_DN142160_c0_g1_i3|m.786	Tps_TRINITY_DN88768_c0_g1_i1|m.951	Tsi_TRINITY_DN2440_c0_g1_i1|m.774	Tte_TRINITY_DN6824_c0_g1_i1|m.2168
OG01282	Tbi_TRINITY_DN61203_c0_g1_i2|m.2295	Tce_TRINITY_DN97515_c0_g1_i2|m.2582	Tcm_TRINITY_DN103257_c2_g1_i1|m.1611	Tdi_TRINITY_DN27607_c0_g2_i1|m.2090	Tge_TRINITY_DN47034_c0_g1_i1|m.2436	Tms_TRINITY_DN9241_c0_g2_i1|m.2530	Tpa_TRINITY_DN140156_c0_g5_i2|m.2197	0	Tsi_TRINITY_DN23816_c0_g1_i3|m.1005	Tte_TRINITY_DN65349_c0_g2_i1|m.2706
OG01283	Tbi_TRINITY_DN66143_c0_g1_i1|m.1008	Tce_TRINITY_DN94788_c0_g1_i1|m.689	Tcm_TRINITY_DN107788_c18_g1_i3|m.1075	Tdi_TRINITY_DN5688_c0_g1_i1|m.707	Tge_TRINITY_DN38632_c0_g1_i1|m.972	Tms_TRINITY_DN25728_c0_g1_i1|m.881	Tpa_TRINITY_DN137748_c0_g1_i2|m.846	Tps_TRINITY_DN85674_c0_g1_i2|m.1004	Tsi_TRINITY_DN24305_c0_g1_i2|m.909	Tte_TRINITY_DN29738_c0_g2_i1|m.1133
OG01284	0	0	0	0	0	0	Tpa_TRINITY_DN138175_c0_g1_i1|m.2120	Tps_TRINITY_DN85157_c0_g1_i1|m.2247	Tsi_TRINITY_DN25599_c0_g1_i2|m.3488	0
OG01285	Tbi_TRINITY_DN71728_c0_g1_i10|m.750	Tce_TRINITY_DN105600_c0_g2_i2|m.1258	Tcm_TRINITY_DN105152_c0_g1_i1|m.1639	Tdi_TRINITY_DN25591_c0_g1_i1|m.839	Tge_TRINITY_DN46537_c1_g2_i2|m.597	Tms_TRINITY_DN30719_c0_g4_i1|m.2016	Tpa_TRINITY_DN141003_c0_g1_i1|m.2374	0	0	Tte_TRINITY_DN29294_c0_g3_i2|m.806
OG01286	Tbi_TRINITY_DN70731_c0_g1_i2|m.1088	Tce_TRINITY_DN107185_c0_g1_i1|m.779	Tcm_TRINITY_DN107620_c0_g1_i1|m.1660	Tdi_TRINITY_DN27200_c0_g1_i1|m.1520	Tge_TRINITY_DN43441_c0_g1_i2|m.1026	Tms_TRINITY_DN40330_c0_g1_i1|m.970	Tpa_TRINITY_DN142538_c0_g1_i1|m.959	Tps_TRINITY_DN94842_c0_g2_i1|m.1046	Tsi_TRINITY_DN24427_c0_g1_i1|m.666	Tte_TRINITY_DN12501_c0_g1_i1|m.1331
OG01287	Tbi_TRINITY_DN57714_c0_g1_i1|m.2444	Tce_TRINITY_DN104562_c0_g1_i2|m.2420	Tcm_TRINITY_DN106904_c0_g1_i1|m.4004	Tdi_TRINITY_DN45415_c0_g1_i1|m.2865	Tge_TRINITY_DN41003_c0_g1_i1|m.2184	Tms_TRINITY_DN30440_c0_g1_i1|m.2384	Tpa_TRINITY_DN141468_c0_g3_i1|m.3139	Tps_TRINITY_DN91729_c0_g1_i1|m.2288	Tsi_TRINITY_DN21367_c0_g1_i1|m.2168	Tte_TRINITY_DN65232_c0_g1_i1|m.3672
OG01288	Tbi_TRINITY_DN67066_c14_g1_i1|m.1011	Tce_TRINITY_DN89166_c0_g1_i2|m.683	Tcm_TRINITY_DN100566_c1_g1_i5|m.413	Tdi_TRINITY_DN5610_c0_g1_i1|m.496	Tge_TRINITY_DN5884_c0_g1_i1|m.985	Tms_TRINITY_DN25660_c0_g1_i2|m.564	Tpa_TRINITY_DN140131_c0_g1_i1|m.944	Tps_TRINITY_DN87059_c0_g1_i1|m.658	Tsi_TRINITY_DN31445_c11_g1_i1|m.319	Tte_TRINITY_DN26390_c0_g1_i1|m.932
OG01289	0	0	0	0	Tge_TRINITY_DN47676_c7_g1_i1|m.2280	Tms_TRINITY_DN50548_c0_g1_i1|m.4849	0	0	Tsi_TRINITY_DN4070_c0_g2_i1|m.1352	0
OG01290	0	Tce_TRINITY_DN104716_c0_g1_i3|m.2166	0	0	0	Tms_TRINITY_DN18009_c0_g2_i2|m.3489	Tpa_TRINITY_DN139961_c0_g1_i1|m.2063	0	Tsi_TRINITY_DN30461_c0_g1_i1|m.2671	Tte_TRINITY_DN10232_c0_g1_i1|m.3000
OG01291	0	Tce_TRINITY_DN98185_c0_g1_i1|m.838	Tcm_TRINITY_DN97768_c0_g1_i1|m.1727	Tdi_TRINITY_DN22379_c0_g1_i2|m.1013	Tge_TRINITY_DN44355_c0_g1_i2|m.843	0	0	0	Tsi_TRINITY_DN21526_c0_g1_i1|m.1664	0
OG01292	0	Tce_TRINITY_DN101988_c6_g2_i1|m.674	Tcm_TRINITY_DN101802_c1_g1_i2|m.617	Tdi_TRINITY_DN25919_c0_g2_i1|m.2882	Tge_TRINITY_DN47259_c3_g1_i2|m.2464	Tms_TRINITY_DN30108_c3_g1_i4|m.2511	Tpa_TRINITY_DN137040_c0_g1_i4|m.1290	Tps_TRINITY_DN82183_c2_g1_i4|m.1800	Tsi_TRINITY_DN31892_c10_g2_i1|m.1485	Tte_TRINITY_DN24593_c0_g2_i2|m.783
OG01293	Tbi_TRINITY_DN71907_c0_g1_i2|m.223	Tce_TRINITY_DN103943_c0_g1_i1|m.374	Tcm_TRINITY_DN107469_c0_g1_i3|m.503	Tdi_TRINITY_DN27552_c0_g1_i1|m.243	Tge_TRINITY_DN47838_c0_g2_i1|m.267	Tms_TRINITY_DN5963_c0_g1_i1|m.1492	Tpa_TRINITY_DN138776_c1_g5_i2|m.351	Tps_TRINITY_DN95961_c1_g1_i1|m.486	Tsi_TRINITY_DN24146_c0_g2_i1|m.395	Tte_TRINITY_DN23565_c0_g1_i1|m.255
OG01294	Tbi_TRINITY_DN54606_c0_g1_i1|m.2079	Tce_TRINITY_DN103297_c0_g1_i1|m.1947	Tcm_TRINITY_DN100927_c0_g1_i1|m.1909	Tdi_TRINITY_DN30414_c0_g1_i1|m.1715	Tge_TRINITY_DN45102_c0_g1_i1|m.1805	Tms_TRINITY_DN29187_c0_g1_i1|m.1607	Tpa_TRINITY_DN140416_c0_g1_i1|m.1690	Tps_TRINITY_DN93627_c1_g1_i1|m.2134	Tsi_TRINITY_DN28583_c0_g1_i1|m.1846	Tte_TRINITY_DN23598_c0_g1_i1|m.2247
OG01295	0	Tce_TRINITY_DN107135_c0_g1_i11|m.3235	Tcm_TRINITY_DN106718_c1_g1_i6|m.2437	Tdi_TRINITY_DN32078_c0_g1_i9|m.1866	Tge_TRINITY_DN47988_c0_g1_i8|m.1930	Tms_TRINITY_DN31492_c0_g1_i2|m.2285	0	Tps_TRINITY_DN95013_c0_g1_i9|m.3238	Tsi_TRINITY_DN31417_c0_g1_i1|m.2197	Tte_TRINITY_DN29832_c0_g1_i8|m.2660
OG01296	0	0	Tcm_TRINITY_DN102580_c0_g1_i1|m.2404	0	Tge_TRINITY_DN25394_c0_g1_i1|m.2624	0	Tpa_TRINITY_DN138095_c0_g1_i1|m.2038	0	0	0
OG01297	Tbi_TRINITY_DN71292_c0_g1_i1|m.1295	Tce_TRINITY_DN104913_c0_g1_i1|m.1247	Tcm_TRINITY_DN107328_c0_g1_i2|m.1228	Tdi_TRINITY_DN52285_c0_g1_i1|m.1011	Tge_TRINITY_DN44834_c0_g1_i1|m.1148	Tms_TRINITY_DN40408_c0_g1_i1|m.1160	0	Tps_TRINITY_DN94629_c0_g3_i1|m.1153	Tsi_TRINITY_DN39364_c0_g1_i1|m.1141	Tte_TRINITY_DN28922_c7_g3_i2|m.1954
OG01298	Tbi_TRINITY_DN68894_c0_g1_i1|m.2811	Tce_TRINITY_DN106060_c0_g1_i1|m.2389	Tcm_TRINITY_DN103615_c0_g1_i1|m.2686	Tdi_TRINITY_DN31614_c0_g1_i2|m.2506	Tge_TRINITY_DN45510_c0_g1_i1|m.2594	Tms_TRINITY_DN20767_c0_g1_i1|m.2527	Tpa_TRINITY_DN140284_c0_g2_i1|m.3626	0	Tsi_TRINITY_DN18650_c0_g1_i2|m.2515	Tte_TRINITY_DN28198_c1_g2_i1|m.2902
OG01299	0	Tce_TRINITY_DN90943_c0_g1_i1|m.1556	0	0	0	0	Tpa_TRINITY_DN136829_c1_g1_i1|m.1592	0	0	0
OG01300	Tbi_TRINITY_DN66738_c0_g1_i3|m.2321	Tce_TRINITY_DN91004_c0_g1_i1|m.2162	Tcm_TRINITY_DN93213_c0_g2_i2|m.1961	Tdi_TRINITY_DN19892_c0_g1_i2|m.2111	Tge_TRINITY_DN40031_c0_g1_i1|m.2254	Tms_TRINITY_DN70805_c0_g1_i1|m.2382	Tpa_TRINITY_DN117037_c0_g1_i1|m.1961	Tps_TRINITY_DN78008_c0_g1_i1|m.1986	Tsi_TRINITY_DN17248_c0_g1_i2|m.2334	Tte_TRINITY_DN16828_c0_g1_i1|m.2615
OG01301	Tbi_TRINITY_DN66140_c0_g1_i1|m.571	0	Tcm_TRINITY_DN99231_c0_g1_i1|m.2568	Tdi_TRINITY_DN17434_c0_g1_i1|m.412	Tge_TRINITY_DN44815_c0_g1_i1|m.470	Tms_TRINITY_DN6855_c0_g2_i1|m.1813	0	0	Tsi_TRINITY_DN32400_c0_g1_i1|m.2567	Tte_TRINITY_DN24830_c0_g1_i1|m.469
OG01302	0	0	0	Tdi_TRINITY_DN29216_c0_g1_i1|m.182	Tge_TRINITY_DN33082_c0_g1_i1|m.2914	0	0	0	0	0
OG01303	Tbi_TRINITY_DN61848_c0_g1_i2|m.1884	Tce_TRINITY_DN99927_c0_g1_i1|m.1934	Tcm_TRINITY_DN95656_c0_g1_i1|m.1425	Tdi_TRINITY_DN2388_c0_g2_i1|m.2251	Tge_TRINITY_DN43905_c0_g1_i1|m.1838	Tms_TRINITY_DN28884_c0_g1_i1|m.2174	Tpa_TRINITY_DN128535_c0_g1_i1|m.1723	Tps_TRINITY_DN66755_c0_g1_i1|m.2522	Tsi_TRINITY_DN46008_c0_g1_i1|m.1651	Tte_TRINITY_DN23738_c0_g1_i2|m.2179
OG01304	Tbi_TRINITY_DN67525_c0_g1_i1|m.1968	0	Tcm_TRINITY_DN105718_c0_g1_i2|m.2086	Tdi_TRINITY_DN28654_c0_g1_i1|m.1652	Tge_TRINITY_DN45528_c0_g1_i2|m.2062	Tms_TRINITY_DN70848_c0_g1_i1|m.1840	Tpa_TRINITY_DN141041_c0_g11_i1|m.3452	Tps_TRINITY_DN84411_c0_g1_i1|m.1710	Tsi_TRINITY_DN22425_c0_g1_i1|m.2758	Tte_TRINITY_DN20418_c0_g1_i1|m.2390
OG01305	0	Tce_TRINITY_DN100748_c0_g1_i4|m.1711	Tcm_TRINITY_DN99923_c0_g3_i2|m.1745	0	Tge_TRINITY_DN45428_c0_g1_i3|m.1886	Tms_TRINITY_DN31781_c1_g3_i1|m.1918	Tpa_TRINITY_DN137060_c4_g3_i4|m.1437	Tps_TRINITY_DN92030_c0_g2_i4|m.1613	Tsi_TRINITY_DN23569_c0_g1_i3|m.1634	0
OG01306	0	0	Tcm_TRINITY_DN93576_c0_g1_i1|m.2031	Tdi_TRINITY_DN5939_c0_g1_i1|m.2030	0	0	Tpa_TRINITY_DN138242_c0_g1_i1|m.1769	Tps_TRINITY_DN89612_c0_g1_i1|m.2295	0	Tte_TRINITY_DN58072_c0_g1_i1|m.2736
OG01307	Tbi_TRINITY_DN70355_c4_g2_i1|m.253	0	0	0	Tge_TRINITY_DN47633_c0_g1_i2|m.312	Tms_TRINITY_DN12645_c0_g1_i1|m.3825	Tpa_TRINITY_DN141905_c0_g4_i1|m.310	0	Tsi_TRINITY_DN6870_c0_g2_i1|m.2200	Tte_TRINITY_DN29519_c6_g2_i1|m.356
OG01308	Tbi_TRINITY_DN56121_c0_g1_i1|m.2939	Tce_TRINITY_DN98729_c1_g1_i2|m.2435	0	Tdi_TRINITY_DN21476_c0_g2_i1|m.2209	0	Tms_TRINITY_DN28747_c0_g2_i1|m.2296	0	Tps_TRINITY_DN88396_c0_g1_i2|m.2466	Tsi_TRINITY_DN26049_c0_g1_i2|m.1842	Tte_TRINITY_DN9511_c0_g1_i1|m.5890
OG01309	Tbi_TRINITY_DN65036_c0_g1_i1|m.1680	Tce_TRINITY_DN107627_c3_g12_i1|m.1428	0	Tdi_TRINITY_DN31297_c0_g1_i1|m.810	Tge_TRINITY_DN46177_c0_g1_i2|m.1542	Tms_TRINITY_DN21651_c0_g1_i1|m.1316	Tpa_TRINITY_DN140112_c0_g1_i1|m.1453	Tps_TRINITY_DN93677_c0_g1_i3|m.430	Tsi_TRINITY_DN24710_c0_g1_i2|m.1012	Tte_TRINITY_DN517_c0_g1_i1|m.1882
OG01310	Tbi_TRINITY_DN61804_c0_g2_i1|m.2652	0	0	Tdi_TRINITY_DN59387_c0_g1_i1|m.4219	Tge_TRINITY_DN46829_c0_g1_i3|m.1796	Tms_TRINITY_DN31772_c4_g1_i1|m.4755	Tpa_TRINITY_DN140425_c0_g1_i2|m.2398	0	0	Tte_TRINITY_DN24630_c0_g1_i2|m.3258
OG01311	Tbi_TRINITY_DN72455_c0_g3_i5|m.1111	0	0	0	0	0	Tpa_TRINITY_DN142640_c0_g2_i2|m.964	Tps_TRINITY_DN91455_c0_g1_i1|m.445	0	Tte_TRINITY_DN29987_c0_g1_i2|m.226
OG01312	Tbi_TRINITY_DN63428_c0_g1_i1|m.3145	Tce_TRINITY_DN103920_c0_g1_i3|m.3073	0	Tdi_TRINITY_DN4006_c0_g1_i1|m.2800	Tge_TRINITY_DN29840_c0_g1_i1|m.2905	Tms_TRINITY_DN24984_c0_g1_i2|m.2952	Tpa_TRINITY_DN141001_c0_g2_i2|m.2436	Tps_TRINITY_DN90808_c0_g2_i3|m.2565	0	Tte_TRINITY_DN5931_c0_g2_i1|m.3546
OG01313	0	0	0	0	0	0	0	0	Tsi_TRINITY_DN17661_c0_g1_i1|m.1527	Tte_TRINITY_DN10502_c0_g2_i1|m.1773
OG01314	Tbi_TRINITY_DN53881_c2_g1_i3|m.1788	Tce_TRINITY_DN92447_c0_g1_i2|m.2612	0	Tdi_TRINITY_DN19338_c0_g2_i1|m.2629	Tge_TRINITY_DN42019_c0_g1_i3|m.1924	Tms_TRINITY_DN17693_c0_g1_i1|m.4068	0	0	Tsi_TRINITY_DN226_c0_g1_i1|m.2318	Tte_TRINITY_DN25648_c0_g1_i2|m.1899
OG01315	Tbi_TRINITY_DN71067_c4_g2_i5|m.347	Tce_TRINITY_DN106647_c4_g2_i2|m.696	Tcm_TRINITY_DN102802_c4_g2_i5|m.1305	Tdi_TRINITY_DN31244_c9_g1_i1|m.580	Tge_TRINITY_DN48196_c8_g2_i14|m.1263	Tms_TRINITY_DN31525_c4_g5_i10|m.625	Tpa_TRINITY_DN142441_c2_g8_i5|m.3191	Tps_TRINITY_DN92171_c1_g1_i8|m.1348	Tsi_TRINITY_DN30714_c3_g1_i16|m.507	Tte_TRINITY_DN27000_c0_g1_i3|m.1598
OG01316	0	0	0	Tdi_TRINITY_DN2053_c0_g2_i1|m.981	Tge_TRINITY_DN43060_c0_g1_i1|m.1268	Tms_TRINITY_DN27988_c0_g1_i1|m.2119	0	0	0	0
OG01317	Tbi_TRINITY_DN70786_c0_g1_i2|m.1197	0	0	Tdi_TRINITY_DN17439_c0_g2_i1|m.3251	Tge_TRINITY_DN41964_c0_g1_i1|m.1794	Tms_TRINITY_DN30284_c0_g1_i2|m.617	0	Tps_TRINITY_DN88299_c0_g1_i1|m.977	Tsi_TRINITY_DN26926_c0_g1_i2|m.1853	Tte_TRINITY_DN24672_c0_g3_i4|m.2182
OG01318	Tbi_TRINITY_DN63476_c0_g1_i1|m.2448	Tce_TRINITY_DN96562_c0_g1_i1|m.2508	Tcm_TRINITY_DN98426_c0_g1_i1|m.2892	Tdi_TRINITY_DN30963_c0_g1_i2|m.2498	Tge_TRINITY_DN11898_c0_g1_i1|m.3259	Tms_TRINITY_DN9791_c0_g2_i1|m.2658	Tpa_TRINITY_DN138254_c0_g1_i1|m.4173	Tps_TRINITY_DN94048_c2_g1_i1|m.4223	Tsi_TRINITY_DN12875_c0_g1_i1|m.2348	Tte_TRINITY_DN65334_c0_g1_i1|m.2421
OG01319	Tbi_TRINITY_DN65031_c0_g1_i1|m.2338	Tce_TRINITY_DN105886_c0_g1_i1|m.1724	0	0	0	0	Tpa_TRINITY_DN141079_c0_g2_i1|m.1551	Tps_TRINITY_DN87455_c0_g1_i1|m.2353	0	0
OG01320	Tbi_TRINITY_DN61420_c0_g1_i2|m.2546	0	0	0	0	0	Tpa_TRINITY_DN140482_c0_g1_i1|m.1265	0	0	0
OG01321	0	0	0	0	Tge_TRINITY_DN34701_c0_g1_i1|m.2997	0	0	0	0	Tte_TRINITY_DN50149_c0_g1_i1|m.2960
OG01322	0	0	Tcm_TRINITY_DN98092_c0_g1_i1|m.2600	0	0	0	0	Tps_TRINITY_DN95455_c0_g1_i3|m.2627	0	Tte_TRINITY_DN58833_c0_g1_i1|m.3856
OG01323	Tbi_TRINITY_DN26435_c0_g2_i1|m.2103	0	Tcm_TRINITY_DN883_c0_g1_i1|m.1313	Tdi_TRINITY_DN17674_c0_g3_i1|m.3386	Tge_TRINITY_DN38791_c0_g1_i1|m.2239	Tms_TRINITY_DN28593_c0_g1_i2|m.2304	Tpa_TRINITY_DN124550_c0_g1_i2|m.2082	Tps_TRINITY_DN81080_c0_g1_i1|m.1246	Tsi_TRINITY_DN5064_c0_g1_i1|m.1242	Tte_TRINITY_DN33482_c0_g1_i1|m.2121
OG01324	Tbi_TRINITY_DN64253_c0_g1_i1|m.2957	Tce_TRINITY_DN101273_c7_g2_i5|m.2585	Tcm_TRINITY_DN98284_c0_g1_i1|m.2926	Tdi_TRINITY_DN20637_c0_g1_i2|m.2940	Tge_TRINITY_DN39463_c0_g1_i3|m.2929	Tms_TRINITY_DN26174_c0_g1_i2|m.2851	Tpa_TRINITY_DN117390_c0_g2_i1|m.2492	Tps_TRINITY_DN77721_c0_g1_i1|m.2998	Tsi_TRINITY_DN21508_c0_g1_i1|m.2990	Tte_TRINITY_DN13696_c0_g1_i1|m.3229
OG01325	Tbi_TRINITY_DN61622_c0_g1_i1|m.2493	Tce_TRINITY_DN99297_c0_g1_i1|m.2400	Tcm_TRINITY_DN97816_c0_g1_i1|m.2354	Tdi_TRINITY_DN30348_c0_g1_i1|m.1920	Tge_TRINITY_DN32143_c0_g1_i1|m.2319	Tms_TRINITY_DN10404_c0_g1_i1|m.2394	Tpa_TRINITY_DN134605_c0_g1_i1|m.1968	Tps_TRINITY_DN89200_c0_g1_i1|m.2307	Tsi_TRINITY_DN39860_c0_g1_i1|m.2394	Tte_TRINITY_DN806_c0_g1_i1|m.2747
OG01326	Tbi_TRINITY_DN67311_c2_g1_i3|m.1450	0	0	Tdi_TRINITY_DN6458_c0_g2_i1|m.1268	Tge_TRINITY_DN43437_c0_g1_i1|m.1511	Tms_TRINITY_DN13930_c0_g2_i1|m.1262	Tpa_TRINITY_DN141422_c0_g4_i1|m.1208	Tps_TRINITY_DN90227_c0_g1_i5|m.806	Tsi_TRINITY_DN31643_c10_g5_i1|m.731	Tte_TRINITY_DN26067_c0_g1_i2|m.1686
OG01327	Tbi_TRINITY_DN66054_c0_g1_i1|m.2554	Tce_TRINITY_DN106475_c0_g3_i1|m.4051	Tcm_TRINITY_DN106373_c0_g1_i2|m.2510	Tdi_TRINITY_DN25159_c0_g1_i1|m.2295	Tge_TRINITY_DN44911_c0_g1_i1|m.2467	Tms_TRINITY_DN23924_c0_g1_i1|m.2653	0	Tps_TRINITY_DN92752_c0_g1_i2|m.2550	Tsi_TRINITY_DN6447_c0_g1_i1|m.2790	Tte_TRINITY_DN26557_c0_g2_i1|m.2711
OG01328	0	0	0	0	0	Tms_TRINITY_DN14138_c0_g1_i1|m.2537	0	0	Tsi_TRINITY_DN60036_c0_g1_i1|m.4844	Tte_TRINITY_DN17607_c0_g1_i1|m.2757
OG01329	Tbi_TRINITY_DN52379_c0_g4_i1|m.3505	0	Tcm_TRINITY_DN102166_c1_g1_i6|m.832	0	Tge_TRINITY_DN36902_c0_g1_i1|m.1653	Tms_TRINITY_DN31407_c3_g1_i1|m.734	0	0	Tsi_TRINITY_DN30884_c0_g1_i1|m.768	0
OG01330	Tbi_TRINITY_DN70818_c0_g1_i1|m.1378	0	Tcm_TRINITY_DN99246_c0_g1_i4|m.2489	Tdi_TRINITY_DN29764_c0_g2_i4|m.857	0	0	Tpa_TRINITY_DN140825_c0_g1_i2|m.1183	Tps_TRINITY_DN94692_c0_g2_i1|m.1077	Tsi_TRINITY_DN29235_c0_g2_i2|m.2478	Tte_TRINITY_DN25704_c0_g1_i2|m.1512
OG01331	0	0	0	0	0	Tms_TRINITY_DN34167_c0_g1_i1|m.2719	Tpa_TRINITY_DN143268_c1_g2_i2|m.1296	0	0	0
OG01332	0	0	Tcm_TRINITY_DN104301_c1_g1_i2|m.1101	Tdi_TRINITY_DN31116_c0_g2_i2|m.691	Tge_TRINITY_DN44786_c0_g2_i1|m.2548	Tms_TRINITY_DN29414_c0_g1_i1|m.2456	0	0	Tsi_TRINITY_DN28686_c0_g2_i2|m.2007	0
OG01333	0	Tce_TRINITY_DN103263_c0_g1_i2|m.2138	Tcm_TRINITY_DN106818_c0_g2_i1|m.3195	Tdi_TRINITY_DN32122_c2_g3_i2|m.242	0	Tms_TRINITY_DN9380_c0_g1_i1|m.3442	0	Tps_TRINITY_DN94976_c3_g3_i3|m.1958	Tsi_TRINITY_DN31928_c0_g1_i3|m.1450	0
OG01334	Tbi_TRINITY_DN69396_c0_g1_i7|m.1866	Tce_TRINITY_DN103123_c0_g1_i2|m.1939	Tcm_TRINITY_DN102107_c0_g2_i7|m.1587	Tdi_TRINITY_DN26179_c0_g1_i1|m.2391	Tge_TRINITY_DN43789_c0_g1_i1|m.2135	Tms_TRINITY_DN25446_c0_g2_i2|m.1766	Tpa_TRINITY_DN140388_c2_g4_i4|m.2467	Tps_TRINITY_DN84740_c1_g1_i4|m.2510	Tsi_TRINITY_DN31427_c1_g2_i2|m.2523	0
OG01335	0	Tce_TRINITY_DN102396_c4_g2_i1|m.500	0	Tdi_TRINITY_DN27097_c1_g1_i1|m.3896	Tge_TRINITY_DN19163_c0_g1_i1|m.2839	Tms_TRINITY_DN56301_c0_g1_i1|m.2019	Tpa_TRINITY_DN139523_c0_g2_i2|m.2835	0	Tsi_TRINITY_DN31668_c4_g1_i1|m.1325	Tte_TRINITY_DN20644_c0_g1_i1|m.2228
OG01336	Tbi_TRINITY_DN60776_c0_g1_i1|m.2425	Tce_TRINITY_DN105804_c0_g1_i1|m.2406	Tcm_TRINITY_DN98935_c1_g1_i2|m.2298	Tdi_TRINITY_DN39058_c0_g1_i1|m.2163	Tge_TRINITY_DN46163_c0_g1_i1|m.2224	Tms_TRINITY_DN26150_c0_g1_i2|m.2360	Tpa_TRINITY_DN140563_c0_g1_i1|m.2283	Tps_TRINITY_DN94121_c0_g1_i1|m.2352	Tsi_TRINITY_DN2589_c0_g1_i1|m.2654	Tte_TRINITY_DN12046_c0_g1_i1|m.2619
OG01337	Tbi_TRINITY_DN59278_c0_g1_i1|m.1205	Tce_TRINITY_DN101753_c0_g1_i1|m.2835	Tcm_TRINITY_DN100399_c0_g1_i1|m.2674	Tdi_TRINITY_DN22846_c0_g1_i1|m.2351	Tge_TRINITY_DN47696_c0_g2_i2|m.2471	Tms_TRINITY_DN19154_c0_g1_i1|m.2869	Tpa_TRINITY_DN138760_c0_g1_i1|m.1950	Tps_TRINITY_DN95376_c0_g1_i1|m.2450	Tsi_TRINITY_DN4002_c0_g1_i1|m.2439	Tte_TRINITY_DN18495_c0_g1_i1|m.3134
OG01338	Tbi_TRINITY_DN65251_c0_g1_i1|m.1794	0	0	0	Tge_TRINITY_DN42734_c0_g1_i1|m.1611	0	Tpa_TRINITY_DN134174_c0_g2_i3|m.1239	0	Tsi_TRINITY_DN11868_c0_g1_i1|m.1994	0
OG01339	Tbi_TRINITY_DN48201_c0_g1_i1|m.2145	0	0	Tdi_TRINITY_DN26465_c0_g1_i2|m.1898	0	0	Tpa_TRINITY_DN139762_c0_g1_i1|m.2274	0	0	Tte_TRINITY_DN23968_c0_g1_i1|m.2450
OG01340	Tbi_TRINITY_DN64869_c0_g1_i1|m.827	Tce_TRINITY_DN102428_c0_g1_i3|m.713	Tcm_TRINITY_DN102811_c0_g1_i1|m.1216	0	Tge_TRINITY_DN46099_c0_g2_i3|m.1482	Tms_TRINITY_DN31114_c0_g1_i2|m.950	Tpa_TRINITY_DN138044_c0_g1_i3|m.716	Tps_TRINITY_DN90982_c0_g1_i3|m.1968	0	Tte_TRINITY_DN27581_c0_g1_i1|m.1028
OG01341	Tbi_TRINITY_DN71141_c0_g1_i1|m.416	Tce_TRINITY_DN65382_c0_g2_i3|m.567	Tcm_TRINITY_DN102423_c0_g1_i4|m.558	Tdi_TRINITY_DN31691_c0_g1_i2|m.433	Tge_TRINITY_DN44803_c0_g1_i2|m.491	Tms_TRINITY_DN22105_c0_g1_i4|m.468	Tpa_TRINITY_DN136432_c0_g1_i3|m.630	Tps_TRINITY_DN88878_c0_g1_i1|m.556	Tsi_TRINITY_DN20538_c0_g1_i3|m.1831	Tte_TRINITY_DN21538_c0_g1_i1|m.514
OG01342	Tbi_TRINITY_DN62879_c0_g1_i2|m.1238	Tce_TRINITY_DN106456_c0_g1_i1|m.2379	Tcm_TRINITY_DN100747_c0_g2_i1|m.2143	Tdi_TRINITY_DN22256_c0_g1_i1|m.1952	Tge_TRINITY_DN42367_c0_g1_i1|m.1164	Tms_TRINITY_DN25886_c0_g1_i1|m.2192	0	Tps_TRINITY_DN90139_c0_g1_i1|m.2197	Tsi_TRINITY_DN15792_c0_g2_i1|m.2167	Tte_TRINITY_DN3591_c0_g1_i1|m.1260
OG01343	Tbi_TRINITY_DN71466_c3_g1_i1|m.1747	Tce_TRINITY_DN99712_c4_g1_i1|m.444	Tcm_TRINITY_DN103426_c0_g5_i1|m.1673	Tdi_TRINITY_DN28934_c0_g2_i1|m.1550	Tge_TRINITY_DN47217_c6_g3_i2|m.715	Tms_TRINITY_DN31528_c5_g2_i6|m.609	Tpa_TRINITY_DN141584_c1_g3_i2|m.1505	Tps_TRINITY_DN94175_c7_g1_i3|m.1708	Tsi_TRINITY_DN30521_c0_g3_i1|m.1642	Tte_TRINITY_DN28604_c2_g5_i2|m.1903
OG01344	Tbi_TRINITY_DN99302_c0_g1_i1|m.1094	Tce_TRINITY_DN102287_c0_g1_i1|m.1189	Tcm_TRINITY_DN102482_c1_g1_i3|m.1170	Tdi_TRINITY_DN31303_c10_g1_i2|m.897	Tge_TRINITY_DN35066_c0_g1_i1|m.1052	Tms_TRINITY_DN55407_c0_g1_i1|m.1050	Tpa_TRINITY_DN137155_c0_g1_i1|m.2619	Tps_TRINITY_DN94250_c1_g1_i1|m.455	Tsi_TRINITY_DN25582_c0_g1_i1|m.1596	Tte_TRINITY_DN30105_c0_g1_i1|m.1259
OG01345	Tbi_TRINITY_DN53773_c0_g1_i1|m.1268	Tce_TRINITY_DN98768_c0_g1_i1|m.1242	Tcm_TRINITY_DN99372_c0_g1_i1|m.1625	Tdi_TRINITY_DN14152_c0_g2_i1|m.1883	Tge_TRINITY_DN34875_c0_g1_i1|m.3526	Tms_TRINITY_DN48230_c0_g1_i1|m.2093	Tpa_TRINITY_DN129752_c0_g5_i1|m.2382	Tps_TRINITY_DN83909_c0_g1_i1|m.361	Tsi_TRINITY_DN15985_c0_g1_i1|m.2000	Tte_TRINITY_DN32088_c0_g1_i1|m.3980
OG01346	Tbi_TRINITY_DN70221_c0_g1_i1|m.3239	Tce_TRINITY_DN100763_c3_g1_i4|m.2691	Tcm_TRINITY_DN103314_c0_g1_i1|m.2499	Tdi_TRINITY_DN5633_c0_g1_i1|m.2359	Tge_TRINITY_DN41778_c0_g1_i1|m.2538	Tms_TRINITY_DN23616_c0_g1_i1|m.2576	0	Tps_TRINITY_DN73989_c0_g1_i1|m.2559	Tsi_TRINITY_DN20586_c0_g2_i1|m.2535	Tte_TRINITY_DN2638_c0_g2_i1|m.3021
OG01347	Tbi_TRINITY_DN60505_c0_g1_i1|m.2701	Tce_TRINITY_DN75391_c0_g1_i1|m.2542	Tcm_TRINITY_DN89790_c0_g1_i1|m.2421	Tdi_TRINITY_DN10670_c0_g1_i1|m.2167	Tge_TRINITY_DN39433_c0_g1_i1|m.2486	Tms_TRINITY_DN55699_c0_g1_i1|m.2480	Tpa_TRINITY_DN139095_c0_g2_i1|m.1526	Tps_TRINITY_DN92246_c0_g1_i2|m.2463	Tsi_TRINITY_DN22609_c0_g1_i1|m.2470	Tte_TRINITY_DN30376_c0_g1_i1|m.2646
OG01348	0	0	0	Tdi_TRINITY_DN1483_c0_g2_i1|m.2426	0	Tms_TRINITY_DN24538_c0_g1_i1|m.886	0	0	Tsi_TRINITY_DN2401_c0_g1_i1|m.2150	Tte_TRINITY_DN38720_c0_g1_i1|m.3129
OG01349	0	0	0	0	Tge_TRINITY_DN43773_c0_g2_i2|m.1749	Tms_TRINITY_DN63269_c0_g1_i1|m.4348	Tpa_TRINITY_DN138249_c0_g1_i1|m.1373	0	0	Tte_TRINITY_DN6905_c0_g2_i1|m.1840
OG01350	Tbi_TRINITY_DN65927_c0_g1_i1|m.2802	Tce_TRINITY_DN102661_c0_g1_i1|m.2264	0	0	0	0	0	Tps_TRINITY_DN89094_c0_g1_i1|m.2487	0	Tte_TRINITY_DN11011_c0_g1_i1|m.3182
OG01351	Tbi_TRINITY_DN64262_c0_g1_i1|m.1995	Tce_TRINITY_DN106186_c1_g2_i1|m.2024	Tcm_TRINITY_DN106990_c0_g2_i4|m.1161	Tdi_TRINITY_DN30602_c0_g1_i1|m.2276	Tge_TRINITY_DN46858_c0_g1_i1|m.3238	Tms_TRINITY_DN23815_c0_g2_i1|m.1838	0	Tps_TRINITY_DN92388_c0_g2_i1|m.2477	Tsi_TRINITY_DN12281_c0_g1_i1|m.1314	Tte_TRINITY_DN30125_c0_g1_i1|m.2215
OG01352	0	Tce_TRINITY_DN102463_c0_g1_i1|m.602	Tcm_TRINITY_DN106088_c0_g3_i1|m.673	0	Tge_TRINITY_DN46848_c6_g2_i1|m.3019	Tms_TRINITY_DN27363_c0_g1_i2|m.583	0	Tps_TRINITY_DN93783_c0_g1_i2|m.677	0	0
OG01353	0	Tce_TRINITY_DN100774_c0_g1_i2|m.2066	0	0	0	0	Tpa_TRINITY_DN140962_c0_g1_i1|m.1728	0	0	0
OG01354	Tbi_TRINITY_DN62347_c0_g2_i1|m.3005	Tce_TRINITY_DN97426_c1_g1_i1|m.3050	Tcm_TRINITY_DN97927_c0_g1_i1|m.2916	Tdi_TRINITY_DN66964_c0_g1_i1|m.2668	Tge_TRINITY_DN31836_c0_g1_i1|m.2241	Tms_TRINITY_DN25973_c0_g1_i1|m.3080	0	Tps_TRINITY_DN90978_c0_g1_i2|m.2908	Tsi_TRINITY_DN5352_c0_g1_i1|m.2914	Tte_TRINITY_DN2635_c0_g1_i1|m.3536
OG01355	Tbi_TRINITY_DN40210_c0_g1_i1|m.5086	Tce_TRINITY_DN71997_c0_g1_i1|m.4763	Tcm_TRINITY_DN69969_c0_g1_i1|m.4802	Tdi_TRINITY_DN28221_c0_g1_i3|m.4892	Tge_TRINITY_DN40579_c0_g1_i1|m.5019	Tms_TRINITY_DN30341_c0_g1_i2|m.2631	Tpa_TRINITY_DN93617_c0_g1_i2|m.4349	Tps_TRINITY_DN78425_c0_g1_i1|m.2597	Tsi_TRINITY_DN26067_c0_g1_i2|m.5567	Tte_TRINITY_DN19566_c0_g1_i1|m.5951
OG01356	0	Tce_TRINITY_DN107786_c0_g1_i3|m.78	0	0	0	Tms_TRINITY_DN31836_c0_g2_i5|m.263	0	0	0	Tte_TRINITY_DN29976_c1_g1_i13|m.87
OG01357	Tbi_TRINITY_DN61159_c0_g1_i1|m.2419	Tce_TRINITY_DN103955_c0_g1_i1|m.1232	Tcm_TRINITY_DN99018_c0_g2_i1|m.959	Tdi_TRINITY_DN52772_c0_g1_i1|m.2695	Tge_TRINITY_DN23171_c0_g1_i1|m.2298	Tms_TRINITY_DN9105_c0_g1_i1|m.1287	Tpa_TRINITY_DN134601_c0_g2_i1|m.842	Tps_TRINITY_DN93539_c2_g1_i1|m.982	Tsi_TRINITY_DN19035_c0_g2_i1|m.1679	Tte_TRINITY_DN23137_c0_g1_i1|m.1531
OG01358	Tbi_TRINITY_DN67814_c0_g2_i1|m.2691	0	Tcm_TRINITY_DN113280_c0_g1_i1|m.4036	Tdi_TRINITY_DN28289_c0_g1_i1|m.1981	Tge_TRINITY_DN40831_c0_g1_i2|m.2353	0	0	0	Tsi_TRINITY_DN39417_c0_g1_i1|m.879	Tte_TRINITY_DN730_c0_g1_i1|m.3902
OG01359	0	Tce_TRINITY_DN102930_c0_g1_i3|m.642	0	0	0	Tms_TRINITY_DN26813_c0_g1_i1|m.2101	Tpa_TRINITY_DN140026_c0_g1_i2|m.1614	Tps_TRINITY_DN91822_c0_g3_i1|m.1957	Tsi_TRINITY_DN24938_c0_g1_i1|m.2326	Tte_TRINITY_DN25291_c1_g2_i1|m.1071
OG01360	Tbi_TRINITY_DN64982_c0_g1_i1|m.2727	Tce_TRINITY_DN91743_c0_g1_i1|m.3660	Tcm_TRINITY_DN103040_c0_g2_i2|m.2457	Tdi_TRINITY_DN7680_c0_g2_i1|m.2252	Tge_TRINITY_DN43405_c0_g1_i6|m.3533	Tms_TRINITY_DN27523_c0_g1_i2|m.3758	Tpa_TRINITY_DN134371_c0_g1_i3|m.2270	Tps_TRINITY_DN91340_c0_g1_i2|m.2432	Tsi_TRINITY_DN12049_c0_g1_i1|m.2418	Tte_TRINITY_DN22218_c0_g2_i1|m.2958
OG01361	Tbi_TRINITY_DN60362_c0_g1_i2|m.2485	0	Tcm_TRINITY_DN106575_c1_g1_i3|m.2374	0	0	Tms_TRINITY_DN28854_c0_g2_i1|m.2415	Tpa_TRINITY_DN140700_c1_g2_i1|m.2653	0	Tsi_TRINITY_DN28271_c0_g1_i2|m.2382	Tte_TRINITY_DN7732_c0_g2_i1|m.5363
OG01362	Tbi_TRINITY_DN69241_c1_g5_i6|m.1461	Tce_TRINITY_DN107440_c2_g5_i1|m.4081	Tcm_TRINITY_DN107280_c0_g1_i5|m.1994	0	Tge_TRINITY_DN47352_c5_g1_i4|m.2074	Tms_TRINITY_DN25243_c0_g1_i3|m.2491	0	0	Tsi_TRINITY_DN28750_c0_g1_i2|m.1626	Tte_TRINITY_DN17340_c0_g2_i1|m.3164
OG01363	Tbi_TRINITY_DN45408_c0_g1_i1|m.2356	0	Tcm_TRINITY_DN87241_c0_g3_i2|m.3031	Tdi_TRINITY_DN25766_c0_g2_i2|m.2842	Tge_TRINITY_DN40899_c0_g1_i1|m.2961	Tms_TRINITY_DN26924_c0_g3_i3|m.3358	0	Tps_TRINITY_DN80784_c0_g1_i1|m.2924	Tsi_TRINITY_DN26560_c0_g3_i3|m.5883	Tte_TRINITY_DN3906_c0_g1_i1|m.2825
OG01364	Tbi_TRINITY_DN72105_c3_g1_i2|m.936	Tce_TRINITY_DN107376_c0_g1_i1|m.801	Tcm_TRINITY_DN106678_c0_g1_i3|m.1687	Tdi_TRINITY_DN24221_c0_g1_i3|m.711	Tge_TRINITY_DN47284_c2_g4_i1|m.920	Tms_TRINITY_DN13955_c0_g2_i1|m.1612	Tpa_TRINITY_DN142568_c2_g9_i2|m.1152	Tps_TRINITY_DN95822_c1_g1_i1|m.3106	Tsi_TRINITY_DN21712_c0_g1_i1|m.895	Tte_TRINITY_DN29387_c8_g1_i2|m.1053
OG01365	Tbi_TRINITY_DN62818_c0_g1_i1|m.998	0	0	0	0	0	Tpa_TRINITY_DN138981_c0_g1_i1|m.1293	Tps_TRINITY_DN94019_c0_g1_i1|m.2199	Tsi_TRINITY_DN16937_c0_g1_i1|m.2215	Tte_TRINITY_DN23068_c0_g1_i1|m.1684
OG01366	0	0	0	Tdi_TRINITY_DN7223_c0_g1_i1|m.1940	0	0	0	0	0	Tte_TRINITY_DN2472_c0_g1_i1|m.2488
OG01367	Tbi_TRINITY_DN71755_c3_g9_i3|m.217	Tce_TRINITY_DN107385_c1_g2_i4|m.1773	Tcm_TRINITY_DN105298_c0_g2_i5|m.2291	Tdi_TRINITY_DN24906_c0_g1_i1|m.1341	Tge_TRINITY_DN45041_c0_g1_i1|m.1031	0	0	Tps_TRINITY_DN93376_c0_g3_i1|m.2416	Tsi_TRINITY_DN20903_c0_g1_i1|m.1359	Tte_TRINITY_DN25785_c0_g2_i1|m.1486
OG01368	0	0	0	0	Tge_TRINITY_DN30422_c0_g1_i1|m.1934	0	0	0	0	Tte_TRINITY_DN6641_c0_g1_i1|m.3528
OG01369	Tbi_TRINITY_DN71525_c0_g1_i1|m.3079	Tce_TRINITY_DN105805_c0_g3_i1|m.3066	Tcm_TRINITY_DN105966_c0_g2_i2|m.2937	0	0	Tms_TRINITY_DN26740_c0_g2_i1|m.3169	Tpa_TRINITY_DN139301_c0_g1_i1|m.2795	Tps_TRINITY_DN79350_c0_g1_i1|m.3061	Tsi_TRINITY_DN46387_c0_g1_i1|m.3003	Tte_TRINITY_DN27459_c0_g1_i2|m.2860
OG01370	Tbi_TRINITY_DN68456_c0_g1_i1|m.2919	0	0	0	Tge_TRINITY_DN38788_c0_g1_i1|m.1292	0	Tpa_TRINITY_DN141908_c0_g2_i1|m.2688	0	0	Tte_TRINITY_DN22790_c0_g1_i2|m.3181
OG01371	Tbi_TRINITY_DN68797_c0_g1_i1|m.1140	Tce_TRINITY_DN106904_c5_g6_i1|m.1079	Tcm_TRINITY_DN106095_c0_g3_i1|m.1941	Tdi_TRINITY_DN31256_c12_g10_i5|m.602	Tge_TRINITY_DN44378_c0_g1_i1|m.1087	Tms_TRINITY_DN23641_c0_g1_i1|m.2709	Tpa_TRINITY_DN142073_c0_g1_i2|m.3044	Tps_TRINITY_DN93392_c0_g1_i1|m.2110	Tsi_TRINITY_DN31420_c5_g1_i3|m.574	Tte_TRINITY_DN13725_c0_g1_i1|m.1299
OG01372	Tbi_TRINITY_DN61374_c0_g1_i1|m.2270	0	0	0	Tge_TRINITY_DN37895_c0_g1_i1|m.1284	0	0	0	0	Tte_TRINITY_DN22480_c0_g1_i1|m.3651
OG01373	0	Tce_TRINITY_DN97471_c0_g2_i1|m.2539	Tcm_TRINITY_DN86394_c0_g1_i2|m.3191	Tdi_TRINITY_DN21429_c0_g2_i1|m.2233	0	Tms_TRINITY_DN23655_c0_g2_i1|m.3687	Tpa_TRINITY_DN125844_c0_g1_i1|m.2011	0	0	0
OG01374	Tbi_TRINITY_DN71495_c8_g3_i1|m.1541	Tce_TRINITY_DN95984_c0_g1_i1|m.1862	Tcm_TRINITY_DN99976_c0_g1_i1|m.1811	Tdi_TRINITY_DN31608_c0_g1_i2|m.548	Tge_TRINITY_DN43214_c0_g2_i1|m.1646	Tms_TRINITY_DN26040_c0_g1_i1|m.1713	Tpa_TRINITY_DN122213_c1_g1_i1|m.1440	Tps_TRINITY_DN88798_c0_g1_i1|m.1676	Tsi_TRINITY_DN30924_c5_g3_i1|m.1372	Tte_TRINITY_DN13044_c1_g1_i1|m.1888
OG01375	Tbi_TRINITY_DN69898_c0_g1_i1|m.2290	Tce_TRINITY_DN107138_c0_g1_i3|m.1554	Tcm_TRINITY_DN105707_c0_g1_i2|m.1906	0	Tge_TRINITY_DN47985_c1_g1_i1|m.2008	Tms_TRINITY_DN28302_c0_g3_i1|m.1473	Tpa_TRINITY_DN141854_c0_g4_i3|m.2916	Tps_TRINITY_DN94356_c0_g2_i5|m.1436	Tsi_TRINITY_DN28669_c0_g1_i1|m.1844	Tte_TRINITY_DN28473_c0_g1_i4|m.2583
OG01376	0	0	0	0	0	0	0	0	Tsi_TRINITY_DN8776_c0_g1_i1|m.1768	Tte_TRINITY_DN25980_c0_g1_i1|m.2060
OG01377	Tbi_TRINITY_DN71313_c5_g2_i2|m.440	0	0	0	Tge_TRINITY_DN46557_c0_g1_i1|m.747	0	0	0	0	0
OG01378	0	Tce_TRINITY_DN100018_c0_g1_i2|m.2365	Tcm_TRINITY_DN100684_c0_g1_i2|m.2275	Tdi_TRINITY_DN13269_c0_g1_i1|m.2159	0	Tms_TRINITY_DN27291_c0_g1_i1|m.1988	0	Tps_TRINITY_DN89314_c0_g1_i1|m.2157	Tsi_TRINITY_DN12746_c0_g1_i1|m.2304	0
OG01379	Tbi_TRINITY_DN64728_c0_g1_i1|m.2253	Tce_TRINITY_DN104292_c1_g6_i1|m.2267	Tcm_TRINITY_DN104485_c0_g1_i1|m.2562	Tdi_TRINITY_DN11279_c0_g1_i1|m.2249	Tge_TRINITY_DN39861_c0_g1_i1|m.2376	0	Tpa_TRINITY_DN131268_c1_g2_i2|m.1829	Tps_TRINITY_DN91597_c0_g1_i1|m.2496	0	Tte_TRINITY_DN30790_c0_g1_i1|m.2779
OG01380	0	0	Tcm_TRINITY_DN98241_c0_g1_i1|m.2834	Tdi_TRINITY_DN17306_c0_g1_i1|m.2901	Tge_TRINITY_DN47406_c0_g1_i1|m.2636	0	0	0	Tsi_TRINITY_DN20435_c0_g1_i1|m.3187	Tte_TRINITY_DN22301_c0_g1_i1|m.3695
OG01381	Tbi_TRINITY_DN70650_c2_g2_i1|m.1460	Tce_TRINITY_DN98539_c2_g1_i2|m.1977	Tcm_TRINITY_DN103277_c1_g7_i1|m.1343	Tdi_TRINITY_DN26345_c0_g2_i2|m.1356	Tge_TRINITY_DN44320_c0_g1_i1|m.1689	Tms_TRINITY_DN27467_c0_g2_i5|m.1462	Tpa_TRINITY_DN135858_c0_g3_i3|m.3058	Tps_TRINITY_DN88134_c0_g1_i2|m.1314	Tsi_TRINITY_DN26943_c0_g1_i4|m.1374	Tte_TRINITY_DN23810_c0_g2_i1|m.1668
OG01382	0	0	Tcm_TRINITY_DN92991_c0_g1_i6|m.3905	0	Tge_TRINITY_DN40556_c0_g2_i1|m.2100	0	0	0	Tsi_TRINITY_DN27367_c0_g2_i1|m.2379	0
OG01383	0	0	Tcm_TRINITY_DN105900_c0_g3_i1|m.1184	Tdi_TRINITY_DN32597_c0_g1_i1|m.1943	0	Tms_TRINITY_DN28834_c0_g2_i8|m.1312	Tpa_TRINITY_DN140137_c0_g2_i5|m.1881	0	0	Tte_TRINITY_DN26418_c0_g1_i3|m.1198
OG01384	0	Tce_TRINITY_DN102701_c0_g1_i2|m.1406	0	0	Tge_TRINITY_DN44180_c0_g1_i1|m.1467	0	0	0	Tsi_TRINITY_DN29435_c0_g2_i1|m.1793	0
OG01385	Tbi_TRINITY_DN68267_c0_g2_i1|m.1613	Tce_TRINITY_DN106798_c2_g3_i1|m.1695	Tcm_TRINITY_DN107513_c1_g1_i2|m.1467	Tdi_TRINITY_DN31826_c11_g1_i1|m.1259	Tge_TRINITY_DN44700_c0_g1_i1|m.2299	Tms_TRINITY_DN31354_c2_g13_i1|m.1534	Tpa_TRINITY_DN141330_c1_g1_i1|m.2133	Tps_TRINITY_DN95718_c2_g2_i4|m.1435	Tsi_TRINITY_DN30587_c0_g3_i6|m.2965	Tte_TRINITY_DN2937_c0_g1_i1|m.1655
OG01386	0	0	0	0	0	Tms_TRINITY_DN27570_c0_g1_i1|m.1056	0	0	Tsi_TRINITY_DN19117_c0_g1_i1|m.954	0
OG01387	Tbi_TRINITY_DN67769_c0_g1_i1|m.1497	0	0	0	0	0	Tpa_TRINITY_DN139107_c0_g1_i2|m.1394	Tps_TRINITY_DN88870_c0_g1_i1|m.2313	0	0
OG01388	0	0	0	Tdi_TRINITY_DN27607_c0_g1_i1|m.2041	0	Tms_TRINITY_DN9241_c0_g1_i1|m.2607	0	0	0	Tte_TRINITY_DN65349_c0_g1_i1|m.3051
OG01389	0	Tce_TRINITY_DN99303_c0_g1_i1|m.2394	0	Tdi_TRINITY_DN31092_c0_g1_i1|m.2259	0	Tms_TRINITY_DN14303_c0_g1_i1|m.2318	0	Tps_TRINITY_DN87394_c0_g1_i1|m.2407	Tsi_TRINITY_DN21660_c0_g1_i1|m.2628	0
OG01390	Tbi_TRINITY_DN57936_c0_g1_i2|m.2268	Tce_TRINITY_DN41110_c0_g2_i1|m.2232	Tcm_TRINITY_DN85937_c0_g1_i1|m.2563	0	0	Tms_TRINITY_DN28981_c0_g1_i2|m.2128	Tpa_TRINITY_DN125310_c3_g1_i3|m.2786	Tps_TRINITY_DN67045_c0_g1_i1|m.2041	Tsi_TRINITY_DN20761_c0_g2_i1|m.2043	Tte_TRINITY_DN28175_c0_g1_i1|m.3596
OG01391	0	Tce_TRINITY_DN101648_c2_g1_i1|m.2462	Tcm_TRINITY_DN97000_c0_g1_i1|m.2761	0	Tge_TRINITY_DN47609_c8_g1_i1|m.4508	Tms_TRINITY_DN31142_c18_g1_i1|m.4370	0	Tps_TRINITY_DN86722_c0_g1_i1|m.2869	Tsi_TRINITY_DN11717_c0_g1_i1|m.4427	0
OG01392	Tbi_TRINITY_DN32980_c0_g1_i1|m.2869	Tce_TRINITY_DN99590_c0_g1_i1|m.2789	Tcm_TRINITY_DN95807_c0_g1_i1|m.2657	Tdi_TRINITY_DN6174_c0_g1_i1|m.2537	Tge_TRINITY_DN2527_c0_g1_i1|m.2751	Tms_TRINITY_DN10676_c0_g1_i1|m.2940	Tpa_TRINITY_DN123489_c0_g1_i1|m.2566	Tps_TRINITY_DN87461_c0_g2_i1|m.935	Tsi_TRINITY_DN22273_c0_g1_i1|m.2734	0
OG01393	0	Tce_TRINITY_DN103825_c0_g2_i7|m.2497	0	Tdi_TRINITY_DN31717_c0_g2_i1|m.2533	Tge_TRINITY_DN35909_c0_g1_i1|m.2748	0	Tpa_TRINITY_DN138579_c0_g1_i1|m.2514	Tps_TRINITY_DN94737_c0_g1_i2|m.2809	0	0
OG01394	Tbi_TRINITY_DN69086_c0_g1_i1|m.1128	Tce_TRINITY_DN106371_c0_g2_i2|m.1280	Tcm_TRINITY_DN103005_c0_g2_i2|m.2080	Tdi_TRINITY_DN7263_c0_g2_i1|m.2314	Tge_TRINITY_DN45845_c0_g1_i1|m.2104	Tms_TRINITY_DN28380_c0_g1_i1|m.1133	Tpa_TRINITY_DN138789_c0_g1_i2|m.1823	Tps_TRINITY_DN93365_c0_g1_i1|m.2482	0	Tte_TRINITY_DN27254_c0_g1_i1|m.1277
OG01395	Tbi_TRINITY_DN60915_c0_g1_i1|m.1049	0	Tcm_TRINITY_DN97726_c0_g1_i2|m.1070	Tdi_TRINITY_DN6607_c0_g1_i1|m.767	Tge_TRINITY_DN46977_c0_g1_i1|m.995	Tms_TRINITY_DN30798_c0_g1_i1|m.918	Tpa_TRINITY_DN141895_c0_g1_i3|m.939	Tps_TRINITY_DN79591_c0_g1_i1|m.983	Tsi_TRINITY_DN27530_c0_g1_i1|m.959	Tte_TRINITY_DN11112_c0_g2_i1|m.1134
OG01396	0	0	0	Tdi_TRINITY_DN31872_c0_g1_i1|m.1656	Tge_TRINITY_DN48193_c6_g1_i1|m.3281	0	0	Tps_TRINITY_DN84576_c0_g1_i1|m.3048	Tsi_TRINITY_DN24982_c0_g2_i1|m.4920	Tte_TRINITY_DN28409_c0_g1_i1|m.2081
OG01397	Tbi_TRINITY_DN70137_c4_g6_i2|m.1748	Tce_TRINITY_DN99388_c0_g1_i3|m.1544	Tcm_TRINITY_DN106652_c1_g1_i1|m.1698	Tdi_TRINITY_DN31369_c11_g20_i1|m.1257	Tge_TRINITY_DN44506_c0_g1_i1|m.1905	Tms_TRINITY_DN30278_c0_g1_i1|m.1638	0	Tps_TRINITY_DN94473_c3_g1_i1|m.1689	Tsi_TRINITY_DN22881_c0_g1_i2|m.1617	0
OG01398	Tbi_TRINITY_DN70173_c0_g2_i2|m.2360	Tce_TRINITY_DN101491_c0_g1_i2|m.2256	Tcm_TRINITY_DN98813_c0_g2_i2|m.2123	Tdi_TRINITY_DN29151_c0_g1_i1|m.2134	Tge_TRINITY_DN47417_c0_g4_i1|m.830	Tms_TRINITY_DN19307_c0_g1_i1|m.2482	Tpa_TRINITY_DN143159_c0_g3_i2|m.2094	Tps_TRINITY_DN91571_c0_g1_i1|m.1513	Tsi_TRINITY_DN24377_c0_g1_i1|m.2770	Tte_TRINITY_DN29635_c7_g11_i1|m.636
OG01399	Tbi_TRINITY_DN31204_c0_g1_i1|m.3094	Tce_TRINITY_DN100683_c0_g1_i1|m.3241	Tcm_TRINITY_DN87275_c0_g1_i1|m.3059	Tdi_TRINITY_DN26967_c0_g1_i1|m.2923	Tge_TRINITY_DN46355_c0_g1_i2|m.2949	Tms_TRINITY_DN23538_c0_g1_i1|m.3278	Tpa_TRINITY_DN139006_c0_g1_i2|m.2663	Tps_TRINITY_DN73922_c0_g1_i1|m.2947	Tsi_TRINITY_DN28303_c0_g2_i2|m.3112	Tte_TRINITY_DN17693_c0_g1_i1|m.3448
OG01400	Tbi_TRINITY_DN64430_c0_g1_i1|m.2581	Tce_TRINITY_DN100379_c0_g1_i1|m.2245	Tcm_TRINITY_DN103726_c0_g1_i1|m.2733	Tdi_TRINITY_DN30835_c0_g2_i1|m.4039	Tge_TRINITY_DN42126_c0_g1_i1|m.2194	Tms_TRINITY_DN30048_c1_g1_i1|m.1052	Tpa_TRINITY_DN141750_c1_g2_i1|m.1774	Tps_TRINITY_DN92645_c0_g1_i1|m.2294	Tsi_TRINITY_DN28356_c1_g1_i1|m.1301	Tte_TRINITY_DN11831_c0_g1_i1|m.2709
OG01401	Tbi_TRINITY_DN34594_c0_g1_i1|m.2958	Tce_TRINITY_DN99490_c0_g1_i1|m.3034	Tcm_TRINITY_DN83762_c0_g1_i1|m.2902	Tdi_TRINITY_DN7589_c0_g2_i1|m.2655	Tge_TRINITY_DN31944_c0_g2_i1|m.2801	Tms_TRINITY_DN2648_c0_g1_i1|m.3211	Tpa_TRINITY_DN134072_c0_g1_i1|m.2805	Tps_TRINITY_DN86639_c0_g1_i1|m.2864	Tsi_TRINITY_DN13159_c0_g1_i1|m.2932	Tte_TRINITY_DN19502_c0_g1_i1|m.3319
OG01402	Tbi_TRINITY_DN72428_c0_g1_i2|m.673	0	0	0	0	0	0	0	0	Tte_TRINITY_DN29848_c1_g5_i4|m.657
OG01403	0	Tce_TRINITY_DN90022_c0_g1_i1|m.2604	0	Tdi_TRINITY_DN18951_c0_g1_i1|m.106	0	0	0	0	0	0
OG01404	Tbi_TRINITY_DN58703_c0_g1_i1|m.1907	Tce_TRINITY_DN104277_c3_g1_i1|m.1678	Tcm_TRINITY_DN93528_c0_g1_i1|m.1529	Tdi_TRINITY_DN12541_c0_g1_i1|m.2006	Tge_TRINITY_DN42085_c0_g1_i1|m.1727	Tms_TRINITY_DN20771_c0_g1_i2|m.1550	Tpa_TRINITY_DN141954_c0_g2_i1|m.1311	Tps_TRINITY_DN93642_c0_g1_i2|m.3312	Tsi_TRINITY_DN443_c0_g1_i1|m.3478	Tte_TRINITY_DN670_c0_g1_i1|m.2269
OG01405	Tbi_TRINITY_DN67146_c1_g1_i2|m.2283	Tce_TRINITY_DN96001_c0_g1_i1|m.2476	Tcm_TRINITY_DN104145_c2_g4_i1|m.2265	Tdi_TRINITY_DN23803_c0_g1_i1|m.2192	Tge_TRINITY_DN46651_c0_g1_i2|m.2053	Tms_TRINITY_DN27035_c0_g1_i1|m.2444	Tpa_TRINITY_DN138240_c0_g1_i2|m.1137	Tps_TRINITY_DN92302_c0_g2_i3|m.2158	Tsi_TRINITY_DN17297_c0_g1_i1|m.2250	Tte_TRINITY_DN24208_c0_g1_i2|m.2922
OG01406	0	Tce_TRINITY_DN106282_c0_g1_i3|m.1699	0	Tdi_TRINITY_DN20992_c0_g1_i1|m.2675	0	Tms_TRINITY_DN26546_c0_g3_i2|m.3280	0	Tps_TRINITY_DN93564_c0_g1_i3|m.2541	0	Tte_TRINITY_DN24350_c0_g1_i2|m.1938
OG01407	Tbi_TRINITY_DN26064_c0_g1_i1|m.2441	Tce_TRINITY_DN99771_c0_g1_i1|m.2156	Tcm_TRINITY_DN101098_c0_g1_i1|m.2239	Tdi_TRINITY_DN3920_c0_g1_i1|m.1826	Tge_TRINITY_DN40884_c0_g1_i1|m.2272	Tms_TRINITY_DN30424_c0_g1_i1|m.1964	Tpa_TRINITY_DN137966_c0_g1_i1|m.2055	Tps_TRINITY_DN85694_c0_g1_i1|m.1980	Tsi_TRINITY_DN53802_c0_g1_i1|m.2240	Tte_TRINITY_DN47259_c0_g1_i1|m.2610
OG01408	Tbi_TRINITY_DN65640_c0_g1_i1|m.2625	0	0	0	0	0	Tpa_TRINITY_DN138048_c0_g1_i1|m.2228	0	0	0
OG01409	0	0	0	0	0	0	Tpa_TRINITY_DN139103_c0_g1_i1|m.1860	0	0	Tte_TRINITY_DN22798_c0_g3_i1|m.1253
OG01410	Tbi_TRINITY_DN65990_c0_g1_i2|m.1904	0	0	0	0	0	Tpa_TRINITY_DN137690_c0_g1_i2|m.2562	Tps_TRINITY_DN90535_c0_g2_i1|m.1951	Tsi_TRINITY_DN29083_c0_g2_i4|m.3125	Tte_TRINITY_DN13282_c0_g2_i1|m.2900
OG01411	Tbi_TRINITY_DN63450_c0_g1_i1|m.3050	0	0	0	Tge_TRINITY_DN40727_c0_g1_i1|m.2709	0	0	0	0	0
OG01412	Tbi_TRINITY_DN55519_c0_g2_i1|m.632	Tce_TRINITY_DN100325_c6_g2_i1|m.4905	Tcm_TRINITY_DN100449_c2_g1_i2|m.757	Tdi_TRINITY_DN31411_c2_g2_i4|m.985	Tge_TRINITY_DN45529_c0_g3_i1|m.1104	Tms_TRINITY_DN30240_c0_g2_i2|m.619	Tpa_TRINITY_DN130662_c0_g1_i1|m.689	0	Tsi_TRINITY_DN28675_c0_g2_i1|m.825	Tte_TRINITY_DN18985_c0_g1_i1|m.796
OG01413	Tbi_TRINITY_DN42381_c0_g2_i1|m.2813	Tce_TRINITY_DN97357_c1_g1_i1|m.2686	Tcm_TRINITY_DN99805_c0_g1_i1|m.2576	Tdi_TRINITY_DN13360_c0_g1_i1|m.2301	Tge_TRINITY_DN32773_c0_g1_i1|m.2590	Tms_TRINITY_DN28901_c0_g1_i2|m.3056	Tpa_TRINITY_DN132749_c0_g1_i1|m.2310	Tps_TRINITY_DN89947_c0_g1_i1|m.2511	0	Tte_TRINITY_DN40341_c0_g1_i1|m.2938
OG01414	0	0	0	0	0	Tms_TRINITY_DN29746_c0_g1_i2|m.2149	Tpa_TRINITY_DN142618_c0_g3_i1|m.1771	Tps_TRINITY_DN93273_c0_g2_i4|m.1861	0	0
OG01415	Tbi_TRINITY_DN69590_c0_g1_i1|m.2187	Tce_TRINITY_DN98624_c0_g1_i1|m.1527	Tcm_TRINITY_DN102583_c0_g1_i1|m.1565	Tdi_TRINITY_DN20119_c0_g2_i2|m.1403	Tge_TRINITY_DN43509_c0_g1_i1|m.1445	Tms_TRINITY_DN26797_c0_g1_i2|m.1569	Tpa_TRINITY_DN139776_c0_g2_i2|m.1520	Tps_TRINITY_DN89752_c0_g1_i2|m.1434	Tsi_TRINITY_DN20728_c0_g1_i1|m.1574	Tte_TRINITY_DN22319_c0_g1_i2|m.2486
OG01416	0	0	Tcm_TRINITY_DN105055_c0_g1_i2|m.2540	0	0	0	Tpa_TRINITY_DN139296_c0_g1_i3|m.2300	0	0	Tte_TRINITY_DN26331_c0_g2_i1|m.2865
OG01417	0	0	Tcm_TRINITY_DN97067_c0_g2_i1|m.2215	Tdi_TRINITY_DN30138_c0_g1_i3|m.3396	Tge_TRINITY_DN38954_c0_g1_i1|m.1890	0	Tpa_TRINITY_DN140275_c0_g1_i1|m.4114	0	Tsi_TRINITY_DN26913_c0_g1_i1|m.3028	Tte_TRINITY_DN13257_c0_g2_i1|m.3412
OG01418	0	Tce_TRINITY_DN105914_c0_g1_i2|m.587	0	Tdi_TRINITY_DN23805_c1_g1_i1|m.646	0	Tms_TRINITY_DN27641_c0_g2_i4|m.1852	Tpa_TRINITY_DN141578_c1_g1_i3|m.426	Tps_TRINITY_DN95859_c0_g2_i2|m.650	Tsi_TRINITY_DN27746_c0_g2_i1|m.2070	Tte_TRINITY_DN29557_c2_g29_i12|m.3455
OG01419	Tbi_TRINITY_DN70946_c1_g2_i1|m.2129	Tce_TRINITY_DN99807_c0_g1_i1|m.3383	0	Tdi_TRINITY_DN30481_c1_g1_i1|m.1754	0	Tms_TRINITY_DN31028_c1_g3_i1|m.1900	Tpa_TRINITY_DN140628_c0_g11_i1|m.3046	Tps_TRINITY_DN93286_c0_g1_i5|m.2137	Tsi_TRINITY_DN24525_c0_g2_i1|m.2331	Tte_TRINITY_DN21604_c0_g1_i1|m.2268
OG01420	Tbi_TRINITY_DN70089_c0_g2_i4|m.2882	Tce_TRINITY_DN103349_c0_g1_i4|m.2148	Tcm_TRINITY_DN105160_c0_g1_i1|m.1664	Tdi_TRINITY_DN32094_c0_g1_i1|m.1893	Tge_TRINITY_DN47188_c0_g1_i1|m.1899	Tms_TRINITY_DN26454_c0_g1_i1|m.2282	0	Tps_TRINITY_DN94714_c0_g2_i3|m.2000	Tsi_TRINITY_DN26634_c0_g2_i1|m.1712	Tte_TRINITY_DN25532_c0_g1_i1|m.5287
OG01421	Tbi_TRINITY_DN33275_c0_g1_i1|m.1824	Tce_TRINITY_DN101524_c0_g1_i1|m.1838	Tcm_TRINITY_DN102090_c1_g1_i1|m.1695	Tdi_TRINITY_DN3734_c0_g1_i1|m.3405	Tge_TRINITY_DN38682_c0_g1_i1|m.2133	Tms_TRINITY_DN704_c0_g1_i1|m.1708	Tpa_TRINITY_DN134715_c2_g1_i1|m.1671	Tps_TRINITY_DN83802_c0_g1_i1|m.1605	Tsi_TRINITY_DN24393_c0_g1_i1|m.2307	Tte_TRINITY_DN15807_c0_g1_i1|m.1979
OG01422	Tbi_TRINITY_DN68838_c0_g1_i1|m.2373	Tce_TRINITY_DN103148_c0_g1_i3|m.2579	Tcm_TRINITY_DN104163_c0_g1_i1|m.1658	Tdi_TRINITY_DN27233_c0_g2_i1|m.944	Tge_TRINITY_DN47180_c8_g2_i3|m.681	Tms_TRINITY_DN18117_c0_g1_i1|m.2486	Tpa_TRINITY_DN140200_c0_g2_i1|m.2409	Tps_TRINITY_DN92988_c0_g1_i1|m.1612	Tsi_TRINITY_DN24030_c0_g1_i2|m.2377	Tte_TRINITY_DN72969_c0_g1_i1|m.2520
OG01423	Tbi_TRINITY_DN66872_c0_g1_i1|m.757	Tce_TRINITY_DN107032_c0_g1_i1|m.1129	0	Tdi_TRINITY_DN5459_c0_g2_i1|m.2204	0	0	Tpa_TRINITY_DN142062_c0_g1_i1|m.803	0	0	Tte_TRINITY_DN73237_c0_g1_i1|m.2844
OG01424	0	0	0	Tdi_TRINITY_DN21301_c0_g3_i1|m.1247	0	0	Tpa_TRINITY_DN143369_c5_g1_i3|m.309	0	0	0
OG01425	Tbi_TRINITY_DN64062_c0_g1_i2|m.2641	Tce_TRINITY_DN103551_c0_g1_i1|m.2762	0	0	0	0	Tpa_TRINITY_DN136085_c0_g1_i1|m.2163	0	0	0
OG01426	Tbi_TRINITY_DN60460_c0_g1_i1|m.1633	Tce_TRINITY_DN83957_c0_g1_i1|m.1618	Tcm_TRINITY_DN84104_c0_g1_i1|m.1583	Tdi_TRINITY_DN23653_c0_g1_i1|m.1319	Tge_TRINITY_DN31567_c0_g1_i1|m.1489	Tms_TRINITY_DN543_c0_g1_i1|m.2267	Tpa_TRINITY_DN139770_c1_g2_i1|m.1347	Tps_TRINITY_DN87128_c0_g1_i1|m.1459	Tsi_TRINITY_DN23587_c0_g1_i1|m.1483	Tte_TRINITY_DN22571_c0_g1_i2|m.1738
OG01427	Tbi_TRINITY_DN67383_c0_g1_i1|m.1137	0	0	Tdi_TRINITY_DN34114_c0_g1_i1|m.2087	Tge_TRINITY_DN45379_c0_g1_i1|m.1043	0	Tpa_TRINITY_DN143052_c1_g3_i4|m.998	Tps_TRINITY_DN93434_c5_g1_i1|m.1349	0	0
OG01428	0	Tce_TRINITY_DN95357_c0_g1_i1|m.2900	Tcm_TRINITY_DN102940_c0_g1_i1|m.508	0	Tge_TRINITY_DN44281_c0_g1_i2|m.421	Tms_TRINITY_DN21659_c0_g1_i3|m.2639	0	0	0	0
OG01429	0	0	0	Tdi_TRINITY_DN28605_c0_g1_i5|m.797	Tge_TRINITY_DN43721_c0_g1_i1|m.864	0	0	0	0	Tte_TRINITY_DN25818_c0_g2_i3|m.1187
OG01430	Tbi_TRINITY_DN57993_c0_g1_i1|m.2249	Tce_TRINITY_DN106834_c0_g3_i2|m.3044	0	Tdi_TRINITY_DN30890_c0_g1_i1|m.3357	Tge_TRINITY_DN43106_c0_g1_i1|m.3075	Tms_TRINITY_DN28743_c0_g1_i2|m.2051	Tpa_TRINITY_DN130872_c0_g2_i1|m.2634	0	0	Tte_TRINITY_DN26483_c0_g2_i1|m.3475
OG01431	Tbi_TRINITY_DN99255_c0_g1_i1|m.1130	Tce_TRINITY_DN106732_c0_g1_i1|m.1447	Tcm_TRINITY_DN105776_c0_g2_i1|m.1098	Tdi_TRINITY_DN32036_c12_g23_i1|m.2362	Tge_TRINITY_DN39412_c0_g1_i1|m.1115	Tms_TRINITY_DN71184_c0_g1_i1|m.2308	Tpa_TRINITY_DN136120_c0_g1_i2|m.1127	Tps_TRINITY_DN94280_c0_g1_i2|m.2239	Tsi_TRINITY_DN9423_c0_g1_i1|m.1347	Tte_TRINITY_DN56225_c0_g1_i1|m.1186
OG01432	0	0	Tcm_TRINITY_DN94978_c0_g1_i1|m.2223	Tdi_TRINITY_DN30550_c0_g1_i2|m.4606	Tge_TRINITY_DN39805_c0_g1_i2|m.2145	Tms_TRINITY_DN24369_c0_g1_i1|m.4968	0	0	Tsi_TRINITY_DN1727_c0_g1_i1|m.2282	0
OG01433	Tbi_TRINITY_DN69324_c0_g1_i1|m.2431	Tce_TRINITY_DN103433_c6_g3_i1|m.3003	0	0	Tge_TRINITY_DN42106_c0_g1_i1|m.1062	Tms_TRINITY_DN33019_c0_g1_i1|m.3164	0	Tps_TRINITY_DN95425_c1_g1_i1|m.2235	0	Tte_TRINITY_DN18983_c0_g1_i1|m.2569
OG01434	Tbi_TRINITY_DN65166_c0_g1_i1|m.1281	Tce_TRINITY_DN98362_c0_g1_i1|m.1388	Tcm_TRINITY_DN94130_c0_g1_i1|m.1312	Tdi_TRINITY_DN22553_c0_g1_i1|m.1171	Tge_TRINITY_DN46795_c0_g1_i1|m.468	Tms_TRINITY_DN368_c0_g2_i1|m.1270	Tpa_TRINITY_DN138772_c0_g1_i1|m.1121	Tps_TRINITY_DN92676_c0_g1_i1|m.1257	Tsi_TRINITY_DN16621_c0_g1_i1|m.1792	Tte_TRINITY_DN12432_c0_g1_i1|m.1416
OG01435	0	Tce_TRINITY_DN106883_c1_g1_i3|m.1548	Tcm_TRINITY_DN107578_c4_g3_i3|m.2371	Tdi_TRINITY_DN45240_c0_g1_i1|m.6040	Tge_TRINITY_DN41394_c0_g1_i1|m.1575	Tms_TRINITY_DN13634_c0_g1_i2|m.2872	Tpa_TRINITY_DN139969_c0_g2_i5|m.1433	0	Tsi_TRINITY_DN32010_c1_g8_i1|m.1534	0
OG01436	Tbi_TRINITY_DN65608_c0_g1_i1|m.2902	Tce_TRINITY_DN104437_c0_g1_i1|m.2163	Tcm_TRINITY_DN102081_c1_g1_i1|m.2029	Tdi_TRINITY_DN30825_c1_g1_i1|m.2685	Tge_TRINITY_DN36171_c0_g1_i3|m.4102	Tms_TRINITY_DN30091_c0_g1_i1|m.2009	Tpa_TRINITY_DN137954_c0_g2_i3|m.2392	Tps_TRINITY_DN87773_c0_g1_i1|m.2816	Tsi_TRINITY_DN2531_c0_g1_i1|m.1940	Tte_TRINITY_DN18142_c0_g1_i1|m.3084
OG01437	0	0	0	0	0	Tms_TRINITY_DN27734_c0_g3_i3|m.2489	Tpa_TRINITY_DN140875_c0_g1_i2|m.2050	0	Tsi_TRINITY_DN26659_c0_g1_i1|m.3024	0
OG01438	Tbi_TRINITY_DN68881_c1_g2_i2|m.1320	Tce_TRINITY_DN100347_c1_g1_i2|m.1344	Tcm_TRINITY_DN106435_c0_g1_i2|m.2611	Tdi_TRINITY_DN31671_c0_g2_i1|m.1862	Tge_TRINITY_DN47229_c0_g1_i3|m.2088	Tms_TRINITY_DN30412_c11_g3_i2|m.934	Tpa_TRINITY_DN142559_c3_g1_i4|m.1119	Tps_TRINITY_DN95008_c0_g2_i3|m.1212	Tsi_TRINITY_DN4735_c0_g2_i1|m.2035	Tte_TRINITY_DN29179_c6_g2_i1|m.1329
OG01439	Tbi_TRINITY_DN67994_c0_g1_i1|m.1934	0	0	Tdi_TRINITY_DN30157_c0_g4_i2|m.1239	0	0	0	Tps_TRINITY_DN95689_c0_g2_i1|m.772	0	Tte_TRINITY_DN9217_c0_g1_i1|m.2257
OG01440	Tbi_TRINITY_DN68648_c0_g1_i1|m.859	0	0	Tdi_TRINITY_DN6558_c0_g1_i1|m.1050	0	0	0	0	Tsi_TRINITY_DN28760_c0_g2_i1|m.2147	0
OG01441	Tbi_TRINITY_DN51769_c0_g1_i1|m.2754	Tce_TRINITY_DN103220_c0_g1_i1|m.2809	Tcm_TRINITY_DN95649_c0_g1_i2|m.2706	Tdi_TRINITY_DN7779_c0_g1_i1|m.2172	Tge_TRINITY_DN46951_c0_g1_i1|m.2615	Tms_TRINITY_DN30916_c1_g5_i3|m.2862	Tpa_TRINITY_DN138156_c0_g1_i1|m.2332	Tps_TRINITY_DN94419_c0_g2_i2|m.2377	Tsi_TRINITY_DN21510_c0_g1_i1|m.2743	Tte_TRINITY_DN38579_c0_g1_i1|m.3096
OG01442	0	0	0	Tdi_TRINITY_DN7680_c0_g1_i1|m.2281	0	0	0	0	Tsi_TRINITY_DN12049_c0_g2_i1|m.2450	Tte_TRINITY_DN22218_c0_g1_i1|m.5968
OG01443	0	0	Tcm_TRINITY_DN107297_c0_g1_i4|m.1568	0	0	Tms_TRINITY_DN28049_c0_g1_i1|m.1268	0	0	Tsi_TRINITY_DN26650_c0_g1_i1|m.2019	Tte_TRINITY_DN27051_c0_g1_i2|m.1055
OG01444	Tbi_TRINITY_DN64227_c0_g1_i1|m.1251	0	0	0	0	Tms_TRINITY_DN25930_c0_g1_i1|m.5270	Tpa_TRINITY_DN140480_c0_g4_i2|m.1543	0	Tsi_TRINITY_DN46682_c0_g1_i1|m.1378	Tte_TRINITY_DN65266_c0_g1_i1|m.1365
OG01445	0	0	0	Tdi_TRINITY_DN2068_c0_g1_i1|m.2867	0	0	0	0	Tsi_TRINITY_DN464_c0_g1_i1|m.3168	0
OG01446	Tbi_TRINITY_DN69234_c0_g1_i3|m.2745	Tce_TRINITY_DN102928_c0_g1_i1|m.2770	Tcm_TRINITY_DN103994_c0_g1_i4|m.2566	Tdi_TRINITY_DN26151_c0_g1_i3|m.2300	Tge_TRINITY_DN45740_c0_g1_i1|m.2593	Tms_TRINITY_DN29145_c0_g1_i1|m.2704	Tpa_TRINITY_DN139475_c0_g2_i5|m.2343	Tps_TRINITY_DN89170_c0_g1_i3|m.2458	Tsi_TRINITY_DN22623_c0_g4_i1|m.2614	Tte_TRINITY_DN18545_c0_g2_i1|m.2995
OG01447	Tbi_TRINITY_DN23225_c0_g1_i1|m.2545	Tce_TRINITY_DN99376_c0_g2_i1|m.2429	Tcm_TRINITY_DN98034_c0_g1_i1|m.2982	Tdi_TRINITY_DN25625_c0_g3_i1|m.4274	Tge_TRINITY_DN46902_c0_g1_i3|m.2316	Tms_TRINITY_DN28910_c0_g1_i1|m.2448	Tpa_TRINITY_DN141376_c0_g11_i1|m.4761	Tps_TRINITY_DN93179_c1_g1_i1|m.2799	Tsi_TRINITY_DN16747_c0_g2_i1|m.3002	Tte_TRINITY_DN22539_c0_g1_i1|m.2964
OG01448	Tbi_TRINITY_DN69435_c0_g1_i4|m.1862	Tce_TRINITY_DN105163_c1_g2_i5|m.1767	0	0	Tge_TRINITY_DN29412_c0_g1_i1|m.3051	0	Tpa_TRINITY_DN140421_c0_g1_i6|m.1077	0	0	Tte_TRINITY_DN26246_c0_g4_i1|m.3513
OG01449	0	Tce_TRINITY_DN91385_c0_g1_i2|m.1749	0	0	Tge_TRINITY_DN15638_c0_g1_i1|m.3219	Tms_TRINITY_DN24004_c0_g1_i2|m.1864	0	0	Tsi_TRINITY_DN25848_c0_g1_i1|m.2247	0
OG01450	0	0	Tcm_TRINITY_DN94320_c0_g1_i1|m.3096	Tdi_TRINITY_DN31561_c3_g2_i2|m.727	Tge_TRINITY_DN78602_c0_g1_i1|m.6144	Tms_TRINITY_DN22791_c0_g2_i1|m.2663	Tpa_TRINITY_DN141976_c2_g1_i2|m.1731	Tps_TRINITY_DN89130_c0_g1_i1|m.3052	Tsi_TRINITY_DN28150_c0_g1_i3|m.873	0
OG01451	Tbi_TRINITY_DN71169_c0_g1_i2|m.1151	0	0	Tdi_TRINITY_DN13175_c0_g1_i2|m.1601	Tge_TRINITY_DN36120_c0_g1_i1|m.1967	Tms_TRINITY_DN48090_c0_g1_i1|m.2022	Tpa_TRINITY_DN140231_c0_g1_i2|m.1044	Tps_TRINITY_DN86127_c0_g1_i1|m.1773	Tsi_TRINITY_DN20421_c0_g1_i1|m.1779	0
OG01452	Tbi_TRINITY_DN69539_c2_g1_i1|m.1399	Tce_TRINITY_DN97594_c0_g1_i1|m.2804	Tcm_TRINITY_DN101655_c0_g1_i1|m.2675	Tdi_TRINITY_DN31430_c0_g1_i1|m.2432	Tge_TRINITY_DN44652_c0_g1_i1|m.1353	Tms_TRINITY_DN14530_c0_g2_i1|m.2857	Tpa_TRINITY_DN141126_c0_g1_i1|m.2602	Tps_TRINITY_DN83865_c0_g1_i1|m.2653	Tsi_TRINITY_DN6711_c0_g2_i1|m.2727	Tte_TRINITY_DN3785_c0_g2_i1|m.2965
OG01453	Tbi_TRINITY_DN71421_c0_g2_i4|m.1397	0	0	0	0	0	Tpa_TRINITY_DN143047_c0_g2_i1|m.2497	0	Tsi_TRINITY_DN31485_c0_g1_i2|m.1573	0
OG01454	Tbi_TRINITY_DN69853_c0_g1_i1|m.2391	Tce_TRINITY_DN97539_c1_g1_i1|m.2177	Tcm_TRINITY_DN104775_c0_g1_i2|m.1495	Tdi_TRINITY_DN45395_c0_g1_i1|m.2168	Tge_TRINITY_DN42413_c1_g1_i1|m.2060	Tms_TRINITY_DN40132_c0_g1_i1|m.1898	Tpa_TRINITY_DN141196_c1_g4_i1|m.2573	Tps_TRINITY_DN91143_c0_g1_i1|m.2430	Tsi_TRINITY_DN31144_c15_g1_i1|m.1416	Tte_TRINITY_DN30216_c0_g1_i1|m.2523
OG01455	0	Tce_TRINITY_DN101196_c4_g1_i1|m.1243	0	0	Tge_TRINITY_DN47330_c4_g1_i1|m.2225	Tms_TRINITY_DN31608_c6_g1_i1|m.1628	0	0	Tsi_TRINITY_DN31598_c4_g6_i2|m.2399	Tte_TRINITY_DN24828_c0_g1_i4|m.2581
OG01456	0	Tce_TRINITY_DN104472_c0_g1_i1|m.1886	Tcm_TRINITY_DN105896_c4_g1_i1|m.1036	Tdi_TRINITY_DN32265_c8_g5_i1|m.834	0	Tms_TRINITY_DN25784_c0_g2_i1|m.939	0	Tps_TRINITY_DN94498_c1_g2_i1|m.1020	Tsi_TRINITY_DN30720_c0_g1_i3|m.928	0
OG01457	0	0	0	0	0	0	0	0	Tsi_TRINITY_DN32117_c1_g1_i1|m.1463	Tte_TRINITY_DN29994_c6_g2_i1|m.364
OG01458	0	0	0	Tdi_TRINITY_DN20122_c0_g1_i1|m.2197	Tge_TRINITY_DN5330_c0_g1_i1|m.3530	Tms_TRINITY_DN23485_c0_g1_i2|m.3992	Tpa_TRINITY_DN138802_c0_g1_i1|m.1492	Tps_TRINITY_DN88859_c0_g1_i1|m.2948	0	0
OG01459	Tbi_TRINITY_DN66254_c0_g1_i1|m.1437	Tce_TRINITY_DN97111_c0_g1_i2|m.2055	Tcm_TRINITY_DN104684_c0_g2_i2|m.4632	Tdi_TRINITY_DN26931_c0_g1_i1|m.1808	Tge_TRINITY_DN44881_c0_g1_i2|m.1895	Tms_TRINITY_DN26910_c0_g1_i1|m.1975	Tpa_TRINITY_DN138392_c0_g1_i2|m.2060	Tps_TRINITY_DN94545_c0_g2_i2|m.1959	Tsi_TRINITY_DN21521_c0_g1_i3|m.2017	Tte_TRINITY_DN27021_c0_g2_i1|m.1646
OG01460	0	0	0	Tdi_TRINITY_DN39846_c0_g1_i1|m.1959	0	0	0	Tps_TRINITY_DN95051_c2_g1_i1|m.2142	Tsi_TRINITY_DN39711_c0_g1_i1|m.2460	0
OG01461	Tbi_TRINITY_DN67691_c0_g1_i2|m.3222	Tce_TRINITY_DN92870_c0_g1_i1|m.3095	Tcm_TRINITY_DN103930_c0_g1_i1|m.3008	Tdi_TRINITY_DN24006_c0_g2_i2|m.2760	Tge_TRINITY_DN42705_c0_g2_i3|m.3072	Tms_TRINITY_DN65115_c0_g1_i1|m.3120	Tpa_TRINITY_DN140819_c0_g1_i1|m.2738	Tps_TRINITY_DN92621_c0_g1_i3|m.2939	Tsi_TRINITY_DN26183_c0_g1_i2|m.3012	Tte_TRINITY_DN25596_c0_g2_i2|m.3427
OG01462	Tbi_TRINITY_DN57287_c0_g1_i1|m.3938	Tce_TRINITY_DN98972_c0_g1_i2|m.2955	Tcm_TRINITY_DN98294_c2_g2_i1|m.3639	Tdi_TRINITY_DN52851_c0_g1_i1|m.2595	Tge_TRINITY_DN46835_c0_g1_i1|m.2666	Tms_TRINITY_DN24749_c0_g1_i1|m.3175	0	Tps_TRINITY_DN91359_c0_g1_i2|m.2731	Tsi_TRINITY_DN30207_c0_g1_i1|m.3005	Tte_TRINITY_DN13469_c0_g1_i2|m.4241
OG01463	0	0	Tcm_TRINITY_DN107516_c3_g1_i1|m.253	Tdi_TRINITY_DN30901_c0_g1_i1|m.2410	0	Tms_TRINITY_DN19342_c0_g1_i1|m.2793	Tpa_TRINITY_DN141309_c0_g1_i1|m.513	0	Tsi_TRINITY_DN24883_c0_g2_i1|m.1670	Tte_TRINITY_DN30885_c0_g1_i1|m.4692
OG01464	Tbi_TRINITY_DN70302_c3_g2_i1|m.415	Tce_TRINITY_DN106254_c0_g1_i4|m.711	Tcm_TRINITY_DN102671_c2_g1_i2|m.1813	Tdi_TRINITY_DN29618_c0_g8_i1|m.1648	Tge_TRINITY_DN42461_c0_g2_i1|m.1978	Tms_TRINITY_DN16848_c0_g1_i1|m.1714	Tpa_TRINITY_DN140701_c0_g1_i1|m.1525	Tps_TRINITY_DN93394_c3_g1_i1|m.1616	Tsi_TRINITY_DN11184_c0_g2_i1|m.1797	Tte_TRINITY_DN24398_c0_g3_i4|m.449
OG01465	Tbi_TRINITY_DN57747_c0_g1_i1|m.1615	Tce_TRINITY_DN106598_c0_g1_i1|m.1508	Tcm_TRINITY_DN106372_c6_g3_i1|m.370	Tdi_TRINITY_DN31784_c0_g1_i1|m.2207	Tge_TRINITY_DN46783_c0_g1_i1|m.762	Tms_TRINITY_DN2935_c0_g2_i1|m.1365	Tpa_TRINITY_DN143248_c1_g1_i2|m.972	Tps_TRINITY_DN95628_c0_g2_i1|m.735	Tsi_TRINITY_DN28522_c4_g2_i1|m.255	Tte_TRINITY_DN29044_c0_g1_i2|m.1712
OG01466	Tbi_TRINITY_DN70784_c0_g1_i5|m.1766	0	0	0	0	0	0	0	0	Tte_TRINITY_DN28676_c0_g1_i6|m.1091
OG01467	0	0	0	Tdi_TRINITY_DN7336_c0_g1_i1|m.2383	Tge_TRINITY_DN44699_c0_g1_i1|m.1888	Tms_TRINITY_DN30526_c0_g1_i4|m.2079	0	0	0	Tte_TRINITY_DN24477_c0_g1_i3|m.2283
OG01468	0	0	0	0	0	Tms_TRINITY_DN24767_c0_g1_i1|m.2357	0	0	Tsi_TRINITY_DN19325_c0_g1_i1|m.1859	0
OG01469	Tbi_TRINITY_DN68794_c0_g2_i1|m.736	Tce_TRINITY_DN107415_c0_g1_i1|m.748	0	0	0	0	0	0	0	Tte_TRINITY_DN28038_c0_g1_i2|m.778
OG01470	Tbi_TRINITY_DN64844_c0_g1_i3|m.2272	0	Tcm_TRINITY_DN88365_c0_g1_i1|m.2612	Tdi_TRINITY_DN31083_c0_g1_i1|m.2512	0	Tms_TRINITY_DN29921_c0_g1_i1|m.597	Tpa_TRINITY_DN137762_c0_g1_i1|m.2504	Tps_TRINITY_DN93666_c0_g7_i1|m.2665	Tsi_TRINITY_DN23332_c0_g2_i1|m.3641	Tte_TRINITY_DN65550_c0_g1_i1|m.3551
OG01471	Tbi_TRINITY_DN70373_c0_g1_i1|m.1543	Tce_TRINITY_DN104804_c0_g1_i1|m.1609	Tcm_TRINITY_DN102258_c0_g1_i1|m.1543	Tdi_TRINITY_DN27951_c0_g1_i2|m.1283	Tge_TRINITY_DN46732_c0_g1_i1|m.1577	Tms_TRINITY_DN5031_c0_g2_i1|m.1504	Tpa_TRINITY_DN142143_c0_g1_i3|m.1357	Tps_TRINITY_DN94189_c0_g1_i4|m.1337	Tsi_TRINITY_DN53051_c0_g1_i1|m.1440	Tte_TRINITY_DN20427_c0_g2_i1|m.2007
OG01472	0	0	0	0	Tge_TRINITY_DN43785_c0_g1_i1|m.772	Tms_TRINITY_DN17857_c0_g1_i1|m.3281	0	Tps_TRINITY_DN89937_c2_g4_i1|m.871	Tsi_TRINITY_DN26312_c0_g1_i1|m.1726	0
OG01473	0	0	0	Tdi_TRINITY_DN39530_c0_g1_i1|m.3892	0	Tms_TRINITY_DN6211_c0_g1_i1|m.3209	Tpa_TRINITY_DN142243_c0_g2_i1|m.1725	0	Tsi_TRINITY_DN67504_c0_g1_i1|m.4013	Tte_TRINITY_DN24699_c0_g2_i2|m.4059
OG01474	0	0	Tcm_TRINITY_DN101877_c0_g2_i1|m.3299	0	0	0	0	0	Tsi_TRINITY_DN21962_c0_g3_i1|m.3369	Tte_TRINITY_DN23726_c0_g1_i2|m.2301
OG01475	Tbi_TRINITY_DN67404_c0_g1_i1|m.2401	Tce_TRINITY_DN101937_c5_g1_i2|m.1114	0	0	Tge_TRINITY_DN43688_c0_g1_i1|m.2634	Tms_TRINITY_DN28674_c0_g1_i2|m.2878	Tpa_TRINITY_DN128143_c0_g1_i1|m.1549	Tps_TRINITY_DN89122_c0_g1_i1|m.1675	Tsi_TRINITY_DN26301_c0_g1_i1|m.3077	Tte_TRINITY_DN55633_c0_g1_i1|m.2542
OG01476	0	Tce_TRINITY_DN101741_c1_g1_i1|m.2090	0	0	0	Tms_TRINITY_DN34217_c0_g1_i1|m.2234	0	0	0	0
OG01477	0	0	Tcm_TRINITY_DN106685_c0_g2_i1|m.938	0	0	0	0	0	0	Tte_TRINITY_DN21787_c0_g1_i1|m.2189
OG01478	Tbi_TRINITY_DN69377_c0_g1_i1|m.3234	Tce_TRINITY_DN99940_c0_g1_i1|m.2644	Tcm_TRINITY_DN105678_c1_g1_i1|m.2750	0	0	0	Tpa_TRINITY_DN138472_c0_g1_i1|m.2665	Tps_TRINITY_DN38809_c0_g1_i1|m.2895	0	0
OG01479	Tbi_TRINITY_DN71317_c1_g1_i2|m.2609	Tce_TRINITY_DN104065_c0_g2_i2|m.756	0	0	Tge_TRINITY_DN47192_c3_g1_i2|m.1741	0	0	0	0	0
OG01480	Tbi_TRINITY_DN69620_c0_g1_i1|m.1863	Tce_TRINITY_DN106987_c0_g2_i3|m.590	Tcm_TRINITY_DN107255_c0_g1_i2|m.682	Tdi_TRINITY_DN27422_c0_g1_i1|m.550	Tge_TRINITY_DN35463_c0_g1_i2|m.2324	Tms_TRINITY_DN30851_c0_g1_i2|m.1041	Tpa_TRINITY_DN142109_c0_g1_i2|m.2323	Tps_TRINITY_DN95497_c0_g2_i1|m.733	Tsi_TRINITY_DN28481_c0_g1_i1|m.866	Tte_TRINITY_DN23733_c0_g1_i1|m.2096
OG01481	0	0	Tcm_TRINITY_DN105346_c3_g2_i5|m.221	0	Tge_TRINITY_DN47806_c5_g1_i4|m.656	0	Tpa_TRINITY_DN142300_c5_g1_i7|m.624	0	0	0
OG01482	0	0	0	0	0	0	Tpa_TRINITY_DN142960_c0_g3_i2|m.2285	0	0	Tte_TRINITY_DN29178_c1_g2_i2|m.254
OG01483	Tbi_TRINITY_DN57778_c0_g1_i2|m.3278	0	0	0	0	0	Tpa_TRINITY_DN134823_c0_g3_i1|m.4378	0	0	Tte_TRINITY_DN16116_c0_g3_i1|m.3637
OG01484	Tbi_TRINITY_DN61447_c0_g1_i3|m.2042	0	0	Tdi_TRINITY_DN4418_c0_g1_i1|m.2195	Tge_TRINITY_DN44216_c0_g1_i1|m.1800	Tms_TRINITY_DN727_c0_g2_i1|m.1051	0	Tps_TRINITY_DN79186_c1_g1_i1|m.2379	Tsi_TRINITY_DN46525_c0_g1_i1|m.2465	0
OG01485	0	0	0	0	Tge_TRINITY_DN40492_c0_g1_i1|m.3479	0	0	0	0	Tte_TRINITY_DN29553_c0_g1_i1|m.1933
OG01486	Tbi_TRINITY_DN70895_c4_g1_i4|m.434	Tce_TRINITY_DN96497_c1_g1_i2|m.4593	Tcm_TRINITY_DN96423_c0_g2_i3|m.4677	Tdi_TRINITY_DN26959_c0_g2_i1|m.939	Tge_TRINITY_DN47539_c0_g14_i3|m.971	Tms_TRINITY_DN29659_c0_g2_i5|m.719	Tpa_TRINITY_DN134427_c2_g1_i6|m.887	Tps_TRINITY_DN84214_c0_g1_i2|m.4713	Tsi_TRINITY_DN28564_c0_g1_i4|m.2325	Tte_TRINITY_DN26750_c0_g1_i4|m.476
OG01487	Tbi_TRINITY_DN46543_c0_g1_i2|m.2212	Tce_TRINITY_DN86616_c0_g1_i1|m.2054	Tcm_TRINITY_DN91439_c0_g1_i1|m.1991	Tdi_TRINITY_DN18353_c0_g1_i2|m.2402	Tge_TRINITY_DN43056_c0_g1_i1|m.2016	Tms_TRINITY_DN14973_c0_g1_i4|m.1876	Tpa_TRINITY_DN127281_c0_g1_i1|m.1843	Tps_TRINITY_DN84792_c0_g1_i2|m.1963	Tsi_TRINITY_DN23214_c0_g1_i5|m.1966	Tte_TRINITY_DN19663_c0_g1_i2|m.2380
OG01488	0	Tce_TRINITY_DN103720_c0_g1_i5|m.3295	Tcm_TRINITY_DN103501_c0_g1_i2|m.2969	Tdi_TRINITY_DN29706_c0_g1_i1|m.2826	Tge_TRINITY_DN43904_c0_g1_i1|m.3134	Tms_TRINITY_DN25558_c0_g1_i6|m.3251	0	Tps_TRINITY_DN93527_c0_g1_i2|m.3007	Tsi_TRINITY_DN28388_c0_g1_i1|m.3158	Tte_TRINITY_DN16116_c0_g2_i1|m.5556
OG01489	Tbi_TRINITY_DN65977_c0_g1_i1|m.2495	Tce_TRINITY_DN102620_c0_g1_i3|m.1459	0	0	Tge_TRINITY_DN37431_c0_g1_i1|m.2091	Tms_TRINITY_DN57641_c0_g1_i1|m.2904	0	0	0	0
OG01490	Tbi_TRINITY_DN62140_c0_g1_i1|m.897	Tce_TRINITY_DN105261_c0_g1_i1|m.1119	0	Tdi_TRINITY_DN14832_c0_g1_i1|m.825	0	Tms_TRINITY_DN28109_c0_g1_i4|m.979	Tpa_TRINITY_DN138681_c0_g2_i1|m.833	Tps_TRINITY_DN84155_c0_g1_i1|m.999	Tsi_TRINITY_DN20124_c0_g1_i2|m.1794	Tte_TRINITY_DN13507_c0_g1_i1|m.1156
OG01491	Tbi_TRINITY_DN71813_c1_g1_i1|m.1434	Tce_TRINITY_DN102905_c0_g1_i2|m.1464	0	0	0	Tms_TRINITY_DN14130_c0_g1_i2|m.3362	Tpa_TRINITY_DN142171_c1_g4_i5|m.3909	0	Tsi_TRINITY_DN39141_c0_g1_i1|m.2242	Tte_TRINITY_DN20178_c0_g1_i1|m.1575
OG01492	Tbi_TRINITY_DN67845_c0_g3_i2|m.2676	Tce_TRINITY_DN98516_c0_g1_i2|m.2552	Tcm_TRINITY_DN103960_c0_g1_i1|m.2364	Tdi_TRINITY_DN29596_c0_g6_i1|m.2227	Tge_TRINITY_DN34765_c0_g1_i1|m.2673	Tms_TRINITY_DN7990_c0_g1_i1|m.2850	Tpa_TRINITY_DN129740_c0_g15_i1|m.2273	Tps_TRINITY_DN89904_c0_g2_i2|m.2433	Tsi_TRINITY_DN30874_c1_g1_i1|m.2625	Tte_TRINITY_DN1671_c0_g1_i1|m.3163
OG01493	Tbi_TRINITY_DN64635_c0_g2_i1|m.685	Tce_TRINITY_DN105663_c0_g1_i1|m.1924	0	Tdi_TRINITY_DN29252_c0_g1_i1|m.2458	0	0	0	0	0	0
OG01494	Tbi_TRINITY_DN70424_c0_g1_i1|m.2040	Tce_TRINITY_DN103717_c1_g2_i3|m.1507	0	Tdi_TRINITY_DN32179_c1_g10_i1|m.1895	Tge_TRINITY_DN43229_c0_g1_i1|m.1540	Tms_TRINITY_DN29592_c1_g6_i3|m.1580	Tpa_TRINITY_DN142616_c0_g1_i11|m.646	Tps_TRINITY_DN88429_c1_g2_i6|m.2225	0	0
OG01495	0	0	0	0	0	Tms_TRINITY_DN22127_c0_g1_i1|m.2419	Tpa_TRINITY_DN141789_c1_g1_i1|m.1617	Tps_TRINITY_DN95108_c0_g2_i3|m.765	0	Tte_TRINITY_DN24419_c0_g1_i1|m.1273
OG01496	0	0	Tcm_TRINITY_DN102101_c3_g2_i1|m.2506	0	Tge_TRINITY_DN46661_c4_g2_i2|m.1555	0	Tpa_TRINITY_DN141907_c1_g6_i1|m.1595	0	Tsi_TRINITY_DN26622_c0_g1_i1|m.2808	0
OG01497	0	0	0	Tdi_TRINITY_DN31198_c0_g1_i1|m.2536	Tge_TRINITY_DN41444_c0_g1_i1|m.859	0	Tpa_TRINITY_DN142495_c0_g3_i2|m.3566	Tps_TRINITY_DN95345_c0_g4_i1|m.1950	0	0
OG01498	Tbi_TRINITY_DN58366_c0_g1_i1|m.3315	Tce_TRINITY_DN103646_c0_g1_i5|m.545	Tcm_TRINITY_DN104354_c0_g1_i1|m.2970	0	0	Tms_TRINITY_DN49214_c0_g1_i1|m.3335	0	0	Tsi_TRINITY_DN31216_c0_g2_i2|m.2190	0
OG01499	Tbi_TRINITY_DN42485_c0_g1_i1|m.2844	0	Tcm_TRINITY_DN101143_c0_g1_i1|m.2300	0	0	Tms_TRINITY_DN3209_c0_g1_i1|m.3081	0	0	0	Tte_TRINITY_DN56372_c0_g1_i1|m.3107
OG01500	0	0	Tcm_TRINITY_DN100193_c0_g1_i3|m.3397	0	Tge_TRINITY_DN47652_c0_g1_i2|m.427	Tms_TRINITY_DN26681_c0_g1_i3|m.427	Tpa_TRINITY_DN141683_c0_g1_i2|m.1082	Tps_TRINITY_DN91105_c0_g1_i1|m.1580	Tsi_TRINITY_DN25801_c0_g1_i2|m.3148	Tte_TRINITY_DN28044_c0_g1_i2|m.480
OG01501	Tbi_TRINITY_DN57405_c0_g1_i3|m.2890	0	0	0	0	0	Tpa_TRINITY_DN140197_c0_g1_i1|m.2494	0	0	0
OG01502	0	0	Tcm_TRINITY_DN104191_c0_g1_i1|m.2741	Tdi_TRINITY_DN29586_c0_g2_i1|m.2544	0	0	0	Tps_TRINITY_DN91183_c0_g1_i2|m.2684	Tsi_TRINITY_DN53783_c0_g2_i1|m.2839	0
OG01503	Tbi_TRINITY_DN72012_c1_g1_i3|m.502	Tce_TRINITY_DN102829_c0_g1_i3|m.1837	Tcm_TRINITY_DN106187_c4_g1_i3|m.1759	Tdi_TRINITY_DN31979_c5_g1_i4|m.1615	Tge_TRINITY_DN48175_c0_g3_i1|m.1168	Tms_TRINITY_DN24619_c0_g1_i1|m.1705	0	Tps_TRINITY_DN95107_c0_g1_i13|m.1471	Tsi_TRINITY_DN31423_c4_g2_i8|m.1322	Tte_TRINITY_DN29948_c2_g5_i1|m.2244
OG01504	Tbi_TRINITY_DN63043_c0_g1_i1|m.2603	Tce_TRINITY_DN106562_c3_g1_i1|m.948	Tcm_TRINITY_DN102894_c0_g1_i1|m.2871	Tdi_TRINITY_DN12826_c0_g2_i1|m.2526	Tge_TRINITY_DN40526_c0_g1_i1|m.2455	Tms_TRINITY_DN29337_c0_g1_i1|m.2879	Tpa_TRINITY_DN138785_c0_g1_i1|m.2221	Tps_TRINITY_DN91101_c0_g2_i2|m.2677	Tsi_TRINITY_DN9807_c0_g2_i1|m.3078	Tte_TRINITY_DN13472_c0_g1_i1|m.2781
OG01505	Tbi_TRINITY_DN68823_c0_g1_i1|m.1690	Tce_TRINITY_DN107038_c0_g2_i1|m.1352	0	0	Tge_TRINITY_DN39548_c0_g1_i1|m.1032	Tms_TRINITY_DN55852_c0_g1_i1|m.3388	0	0	0	0
OG01506	Tbi_TRINITY_DN58683_c0_g1_i2|m.2093	Tce_TRINITY_DN101227_c0_g1_i1|m.2214	Tcm_TRINITY_DN14519_c0_g1_i1|m.4077	Tdi_TRINITY_DN5814_c0_g1_i1|m.3797	Tge_TRINITY_DN33382_c0_g1_i1|m.2347	Tms_TRINITY_DN14730_c0_g1_i1|m.4527	0	Tps_TRINITY_DN91407_c0_g1_i1|m.2042	Tsi_TRINITY_DN20528_c0_g1_i1|m.4141	Tte_TRINITY_DN22672_c0_g1_i1|m.2377
OG01507	Tbi_TRINITY_DN65924_c0_g1_i1|m.2980	Tce_TRINITY_DN104915_c0_g1_i1|m.2587	0	Tdi_TRINITY_DN11514_c0_g2_i1|m.2952	Tge_TRINITY_DN46769_c1_g2_i1|m.2691	Tms_TRINITY_DN9862_c0_g1_i1|m.3234	Tpa_TRINITY_DN138673_c0_g1_i1|m.2119	Tps_TRINITY_DN92113_c0_g3_i2|m.1373	0	Tte_TRINITY_DN10315_c0_g1_i1|m.2920
OG01508	0	Tce_TRINITY_DN106356_c1_g1_i2|m.1867	Tcm_TRINITY_DN105936_c2_g4_i3|m.2020	0	0	Tms_TRINITY_DN28211_c0_g1_i2|m.2705	0	Tps_TRINITY_DN91944_c2_g1_i1|m.2175	Tsi_TRINITY_DN24408_c0_g1_i1|m.2067	Tte_TRINITY_DN22934_c0_g2_i2|m.2273
OG01509	0	0	0	0	Tge_TRINITY_DN32173_c0_g1_i1|m.2962	Tms_TRINITY_DN30076_c1_g1_i1|m.2778	Tpa_TRINITY_DN140330_c0_g1_i3|m.2363	Tps_TRINITY_DN90016_c0_g1_i1|m.2537	0	Tte_TRINITY_DN19867_c0_g1_i1|m.2780
OG01510	0	Tce_TRINITY_DN101076_c0_g2_i2|m.2227	Tcm_TRINITY_DN105893_c0_g1_i1|m.2178	0	0	0	0	0	0	0
OG01511	Tbi_TRINITY_DN65775_c0_g1_i1|m.2806	Tce_TRINITY_DN99597_c0_g1_i1|m.2483	Tcm_TRINITY_DN96056_c0_g1_i1|m.2432	Tdi_TRINITY_DN5780_c0_g2_i1|m.2183	Tge_TRINITY_DN39544_c0_g1_i1|m.2685	Tms_TRINITY_DN30754_c0_g1_i1|m.2590	Tpa_TRINITY_DN137309_c0_g1_i1|m.2219	Tps_TRINITY_DN91414_c0_g1_i1|m.2390	Tsi_TRINITY_DN10295_c0_g1_i1|m.2571	Tte_TRINITY_DN9628_c0_g2_i1|m.3038
OG01512	Tbi_TRINITY_DN70259_c0_g1_i1|m.1686	Tce_TRINITY_DN104782_c0_g1_i1|m.2493	Tcm_TRINITY_DN105386_c0_g1_i2|m.2559	Tdi_TRINITY_DN32265_c9_g5_i1|m.2186	Tge_TRINITY_DN45657_c0_g6_i1|m.1919	Tms_TRINITY_DN29582_c0_g1_i1|m.2502	Tpa_TRINITY_DN142460_c0_g5_i1|m.4517	Tps_TRINITY_DN93274_c0_g1_i2|m.2533	Tsi_TRINITY_DN25280_c0_g1_i1|m.2576	Tte_TRINITY_DN22111_c0_g1_i1|m.2129
OG01513	Tbi_TRINITY_DN69012_c3_g4_i3|m.272	Tce_TRINITY_DN90792_c0_g1_i4|m.1470	0	Tdi_TRINITY_DN30441_c0_g1_i1|m.131	Tge_TRINITY_DN47367_c0_g1_i14|m.911	0	0	0	0	0
OG01514	Tbi_TRINITY_DN49495_c0_g1_i1|m.2770	Tce_TRINITY_DN85297_c0_g2_i1|m.2196	Tcm_TRINITY_DN103482_c0_g1_i1|m.919	Tdi_TRINITY_DN29827_c0_g1_i12|m.2245	0	Tms_TRINITY_DN29088_c0_g1_i3|m.1674	Tpa_TRINITY_DN128580_c0_g1_i1|m.2003	0	Tsi_TRINITY_DN27553_c0_g2_i1|m.992	Tte_TRINITY_DN23977_c0_g1_i1|m.4151
OG01515	0	0	0	0	Tge_TRINITY_DN43039_c0_g1_i2|m.1970	Tms_TRINITY_DN30105_c4_g6_i1|m.2077	0	0	0	0
OG01516	Tbi_TRINITY_DN71088_c4_g1_i3|m.1691	Tce_TRINITY_DN106948_c3_g5_i4|m.2118	Tcm_TRINITY_DN101770_c0_g1_i3|m.1063	Tdi_TRINITY_DN28398_c0_g1_i1|m.1367	Tge_TRINITY_DN40764_c0_g1_i3|m.5745	Tms_TRINITY_DN22661_c0_g1_i1|m.2218	Tpa_TRINITY_DN133346_c2_g1_i2|m.1787	0	Tsi_TRINITY_DN26542_c0_g1_i1|m.1639	Tte_TRINITY_DN22910_c0_g2_i1|m.6154
OG01517	0	0	0	Tdi_TRINITY_DN29545_c0_g1_i2|m.1930	Tge_TRINITY_DN44658_c0_g1_i2|m.1236	0	Tpa_TRINITY_DN143442_c0_g2_i1|m.1507	0	Tsi_TRINITY_DN7857_c0_g1_i1|m.1324	Tte_TRINITY_DN22583_c0_g1_i1|m.1313
OG01518	Tbi_TRINITY_DN72244_c0_g1_i2|m.2452	Tce_TRINITY_DN105462_c0_g1_i2|m.4091	Tcm_TRINITY_DN106647_c9_g1_i1|m.1890	0	0	0	0	0	0	Tte_TRINITY_DN29523_c0_g2_i2|m.2462
OG01519	0	0	Tcm_TRINITY_DN105933_c1_g2_i1|m.1371	0	Tge_TRINITY_DN40912_c0_g1_i1|m.2095	Tms_TRINITY_DN31009_c1_g4_i1|m.2412	0	Tps_TRINITY_DN95763_c0_g3_i1|m.2868	Tsi_TRINITY_DN6831_c0_g2_i1|m.2785	Tte_TRINITY_DN48733_c0_g1_i1|m.2624
OG01520	0	0	0	0	Tge_TRINITY_DN42793_c0_g2_i1|m.2356	0	0	0	0	Tte_TRINITY_DN4072_c0_g1_i1|m.1335
OG01521	Tbi_TRINITY_DN34287_c0_g1_i1|m.2531	0	0	0	Tge_TRINITY_DN32540_c0_g1_i1|m.3710	0	Tpa_TRINITY_DN138639_c0_g1_i1|m.1989	0	Tsi_TRINITY_DN67700_c0_g1_i1|m.3205	Tte_TRINITY_DN63904_c0_g1_i1|m.3549
OG01522	Tbi_TRINITY_DN48577_c0_g1_i2|m.3312	0	Tcm_TRINITY_DN109975_c0_g1_i1|m.3856	Tdi_TRINITY_DN1676_c0_g1_i1|m.4805	Tge_TRINITY_DN41626_c0_g2_i1|m.3169	Tms_TRINITY_DN3964_c0_g1_i1|m.2649	Tpa_TRINITY_DN133001_c0_g2_i1|m.2938	Tps_TRINITY_DN89570_c0_g1_i1|m.3297	Tsi_TRINITY_DN27920_c0_g2_i1|m.3658	Tte_TRINITY_DN23358_c0_g2_i1|m.3895
OG01523	Tbi_TRINITY_DN59616_c0_g1_i1|m.2959	Tce_TRINITY_DN99737_c0_g1_i1|m.2360	Tcm_TRINITY_DN103148_c0_g1_i1|m.2261	Tdi_TRINITY_DN17367_c0_g1_i1|m.1872	Tge_TRINITY_DN37037_c0_g1_i1|m.2388	Tms_TRINITY_DN31241_c10_g2_i1|m.2085	0	Tps_TRINITY_DN91496_c0_g1_i1|m.2105	Tsi_TRINITY_DN27083_c0_g1_i1|m.2131	Tte_TRINITY_DN7517_c0_g2_i1|m.3160
OG01524	Tbi_TRINITY_DN71779_c7_g6_i1|m.3123	0	Tcm_TRINITY_DN104774_c0_g1_i1|m.2535	Tdi_TRINITY_DN19075_c0_g1_i1|m.2715	Tge_TRINITY_DN48051_c10_g1_i1|m.2625	Tms_TRINITY_DN23637_c0_g1_i1|m.2563	0	0	Tsi_TRINITY_DN41430_c0_g1_i1|m.4007	Tte_TRINITY_DN27673_c0_g1_i1|m.3227
OG01525	0	0	0	Tdi_TRINITY_DN25872_c0_g1_i1|m.2042	0	Tms_TRINITY_DN24942_c0_g1_i2|m.2241	0	Tps_TRINITY_DN87840_c0_g1_i1|m.2333	Tsi_TRINITY_DN22228_c0_g2_i2|m.2676	Tte_TRINITY_DN17405_c0_g1_i1|m.2038
OG01526	Tbi_TRINITY_DN57537_c0_g3_i5|m.2622	Tce_TRINITY_DN104623_c0_g1_i3|m.2670	Tcm_TRINITY_DN104411_c0_g1_i2|m.2789	Tdi_TRINITY_DN18040_c0_g1_i1|m.4880	Tge_TRINITY_DN47000_c0_g2_i1|m.2723	Tms_TRINITY_DN26671_c0_g1_i1|m.2650	Tpa_TRINITY_DN137815_c0_g1_i1|m.2395	0	Tsi_TRINITY_DN21780_c0_g1_i1|m.2630	Tte_TRINITY_DN27736_c0_g2_i1|m.2778
OG01527	Tbi_TRINITY_DN38295_c0_g1_i1|m.2427	Tce_TRINITY_DN83411_c0_g1_i2|m.2094	0	0	Tge_TRINITY_DN41452_c0_g1_i1|m.2457	Tms_TRINITY_DN28190_c0_g1_i2|m.1899	Tpa_TRINITY_DN115743_c0_g1_i1|m.2167	0	Tsi_TRINITY_DN7082_c0_g1_i1|m.2811	Tte_TRINITY_DN7077_c0_g2_i1|m.2727
OG01528	Tbi_TRINITY_DN67997_c0_g2_i4|m.2553	Tce_TRINITY_DN103085_c0_g1_i9|m.3820	0	Tdi_TRINITY_DN28118_c0_g1_i1|m.2775	Tge_TRINITY_DN43948_c1_g1_i2|m.3087	Tms_TRINITY_DN30989_c0_g1_i5|m.4188	Tpa_TRINITY_DN138374_c0_g2_i1|m.2576	Tps_TRINITY_DN93163_c0_g1_i1|m.2978	Tsi_TRINITY_DN29687_c0_g2_i1|m.2617	Tte_TRINITY_DN26234_c0_g1_i5|m.2645
OG01529	Tbi_TRINITY_DN54355_c0_g1_i2|m.3227	Tce_TRINITY_DN106267_c0_g1_i2|m.2345	0	0	0	0	Tpa_TRINITY_DN139909_c1_g1_i1|m.2095	0	0	0
OG01530	Tbi_TRINITY_DN70319_c0_g1_i1|m.558	0	Tcm_TRINITY_DN105062_c0_g4_i1|m.2947	Tdi_TRINITY_DN26867_c0_g1_i1|m.2368	Tge_TRINITY_DN45043_c1_g1_i2|m.501	Tms_TRINITY_DN30812_c0_g1_i2|m.3172	Tpa_TRINITY_DN142613_c0_g2_i3|m.732	Tps_TRINITY_DN93707_c0_g2_i1|m.2796	Tsi_TRINITY_DN35255_c0_g1_i1|m.2983	Tte_TRINITY_DN9807_c0_g2_i1|m.1105
OG01531	Tbi_TRINITY_DN70389_c5_g4_i1|m.1855	Tce_TRINITY_DN105304_c0_g1_i1|m.2439	Tcm_TRINITY_DN89913_c0_g1_i1|m.2653	Tdi_TRINITY_DN32154_c0_g2_i1|m.1526	0	Tms_TRINITY_DN28252_c0_g1_i3|m.4255	Tpa_TRINITY_DN137692_c0_g1_i2|m.2707	Tps_TRINITY_DN91128_c2_g1_i2|m.1670	Tsi_TRINITY_DN31541_c6_g4_i2|m.1622	Tte_TRINITY_DN28666_c7_g2_i1|m.1951
OG01532	0	Tce_TRINITY_DN104174_c0_g1_i1|m.3499	Tcm_TRINITY_DN76273_c0_g1_i1|m.3337	Tdi_TRINITY_DN30832_c0_g1_i1|m.3373	0	Tms_TRINITY_DN25992_c0_g1_i1|m.1644	0	Tps_TRINITY_DN89103_c0_g1_i1|m.3191	0	Tte_TRINITY_DN12178_c0_g1_i1|m.2721
OG01533	Tbi_TRINITY_DN63492_c0_g1_i1|m.2418	Tce_TRINITY_DN103607_c1_g2_i1|m.2041	Tcm_TRINITY_DN102832_c1_g1_i1|m.987	Tdi_TRINITY_DN32270_c0_g2_i1|m.2148	Tge_TRINITY_DN32539_c0_g1_i1|m.2174	Tms_TRINITY_DN22225_c0_g1_i1|m.1747	Tpa_TRINITY_DN136549_c0_g1_i1|m.2007	Tps_TRINITY_DN91912_c7_g1_i1|m.969	Tsi_TRINITY_DN31044_c10_g1_i1|m.958	Tte_TRINITY_DN4075_c0_g2_i1|m.2567
OG01534	Tbi_TRINITY_DN63257_c0_g1_i1|m.1987	Tce_TRINITY_DN104317_c0_g1_i1|m.2373	0	0	0	0	Tpa_TRINITY_DN139068_c0_g1_i1|m.1729	Tps_TRINITY_DN92542_c0_g1_i1|m.593	0	0
OG01535	0	Tce_TRINITY_DN96717_c0_g2_i3|m.3944	Tcm_TRINITY_DN98591_c0_g1_i1|m.1911	Tdi_TRINITY_DN30282_c0_g1_i3|m.1637	0	Tms_TRINITY_DN25535_c0_g1_i4|m.1844	0	Tps_TRINITY_DN81126_c0_g1_i3|m.2932	Tsi_TRINITY_DN24473_c0_g1_i1|m.1947	Tte_TRINITY_DN29137_c5_g2_i6|m.1883
OG01536	Tbi_TRINITY_DN67804_c0_g1_i1|m.2263	Tce_TRINITY_DN90680_c0_g1_i1|m.2920	Tcm_TRINITY_DN101695_c0_g1_i2|m.2781	Tdi_TRINITY_DN13142_c0_g1_i1|m.2509	Tge_TRINITY_DN46251_c0_g1_i1|m.2648	Tms_TRINITY_DN23946_c0_g2_i2|m.1317	Tpa_TRINITY_DN132520_c0_g2_i1|m.2204	Tps_TRINITY_DN92903_c0_g1_i1|m.2519	0	Tte_TRINITY_DN7132_c0_g1_i1|m.3113
OG01537	Tbi_TRINITY_DN53472_c0_g1_i1|m.2623	Tce_TRINITY_DN99202_c0_g1_i5|m.1640	Tcm_TRINITY_DN98026_c0_g1_i1|m.2247	0	Tge_TRINITY_DN41849_c0_g1_i2|m.1566	Tms_TRINITY_DN28541_c0_g1_i1|m.2372	Tpa_TRINITY_DN137745_c0_g2_i1|m.4790	Tps_TRINITY_DN70770_c0_g1_i1|m.2912	Tsi_TRINITY_DN7838_c0_g2_i1|m.3281	Tte_TRINITY_DN5884_c0_g1_i1|m.2442
OG01538	0	Tce_TRINITY_DN98234_c0_g1_i2|m.2915	Tcm_TRINITY_DN103842_c0_g1_i1|m.1531	Tdi_TRINITY_DN14394_c0_g1_i1|m.3000	Tge_TRINITY_DN44011_c0_g1_i1|m.3198	Tms_TRINITY_DN29068_c0_g1_i1|m.3244	Tpa_TRINITY_DN138263_c0_g1_i1|m.2380	Tps_TRINITY_DN91076_c0_g1_i1|m.2996	Tsi_TRINITY_DN9115_c0_g1_i1|m.2803	Tte_TRINITY_DN29787_c4_g1_i2|m.3063
OG01539	Tbi_TRINITY_DN55157_c0_g1_i1|m.1018	Tce_TRINITY_DN106333_c0_g1_i2|m.191	Tcm_TRINITY_DN105778_c0_g1_i2|m.362	Tdi_TRINITY_DN25613_c0_g2_i2|m.191	Tge_TRINITY_DN46196_c0_g1_i1|m.565	Tms_TRINITY_DN29247_c0_g3_i1|m.151	0	0	Tsi_TRINITY_DN21226_c0_g1_i1|m.325	Tte_TRINITY_DN21796_c0_g1_i1|m.1139
OG01540	0	0	0	0	0	0	0	0	Tsi_TRINITY_DN31053_c0_g1_i3|m.769	Tte_TRINITY_DN21410_c0_g1_i1|m.877
OG01541	Tbi_TRINITY_DN60513_c1_g1_i1|m.3289	Tce_TRINITY_DN128223_c0_g1_i1|m.2678	Tcm_TRINITY_DN98568_c0_g1_i1|m.3045	Tdi_TRINITY_DN39045_c0_g1_i1|m.2891	Tge_TRINITY_DN27645_c0_g1_i1|m.2776	Tms_TRINITY_DN71001_c0_g1_i1|m.3263	Tpa_TRINITY_DN136027_c0_g1_i1|m.2526	Tps_TRINITY_DN82191_c0_g1_i1|m.2878	Tsi_TRINITY_DN3914_c0_g1_i1|m.3139	Tte_TRINITY_DN28100_c0_g1_i1|m.3655
OG01542	0	0	0	Tdi_TRINITY_DN26278_c0_g1_i1|m.2323	Tge_TRINITY_DN39325_c0_g1_i1|m.2721	0	0	0	0	0
OG01543	0	Tce_TRINITY_DN65649_c0_g2_i1|m.4922	Tcm_TRINITY_DN103641_c0_g5_i1|m.4038	0	Tge_TRINITY_DN27139_c0_g2_i1|m.5128	0	Tpa_TRINITY_DN139781_c0_g2_i4|m.2072	Tps_TRINITY_DN81444_c0_g1_i1|m.4338	0	Tte_TRINITY_DN29527_c1_g5_i2|m.3777
OG01544	0	Tce_TRINITY_DN105930_c0_g1_i2|m.2127	0	Tdi_TRINITY_DN40105_c0_g1_i1|m.3344	Tge_TRINITY_DN45637_c0_g1_i1|m.4243	Tms_TRINITY_DN26393_c0_g1_i2|m.1634	0	0	0	Tte_TRINITY_DN1773_c0_g2_i1|m.3594
OG01545	0	Tce_TRINITY_DN98473_c0_g1_i1|m.2855	0	0	0	Tms_TRINITY_DN442_c0_g1_i1|m.1075	0	0	0	Tte_TRINITY_DN48976_c0_g1_i1|m.4239
OG01546	Tbi_TRINITY_DN68313_c2_g1_i3|m.2326	Tce_TRINITY_DN94061_c0_g1_i1|m.2129	Tcm_TRINITY_DN93159_c0_g1_i1|m.2047	Tdi_TRINITY_DN32643_c0_g1_i1|m.1960	Tge_TRINITY_DN45686_c0_g1_i1|m.1691	Tms_TRINITY_DN29531_c0_g1_i1|m.2595	Tpa_TRINITY_DN137933_c3_g3_i1|m.1302	Tps_TRINITY_DN90642_c0_g1_i1|m.1916	Tsi_TRINITY_DN24498_c0_g1_i1|m.1989	Tte_TRINITY_DN14279_c0_g2_i1|m.1572
OG01547	0	0	Tcm_TRINITY_DN107579_c0_g1_i4|m.1135	Tdi_TRINITY_DN6444_c0_g1_i1|m.1280	0	0	0	0	Tsi_TRINITY_DN19264_c0_g1_i1|m.993	Tte_TRINITY_DN23947_c0_g1_i5|m.799
OG01548	0	0	0	0	0	Tms_TRINITY_DN27107_c0_g1_i2|m.1788	Tpa_TRINITY_DN141137_c0_g1_i1|m.1802	0	0	0
OG01549	0	0	0	Tdi_TRINITY_DN24087_c0_g1_i1|m.790	0	Tms_TRINITY_DN29720_c0_g2_i1|m.775	0	0	0	0
OG01550	Tbi_TRINITY_DN60877_c0_g1_i1|m.3507	Tce_TRINITY_DN99711_c0_g2_i4|m.3627	Tcm_TRINITY_DN105047_c0_g1_i1|m.3416	Tdi_TRINITY_DN30538_c0_g1_i1|m.1700	Tge_TRINITY_DN41610_c0_g1_i3|m.3175	Tms_TRINITY_DN28308_c0_g2_i2|m.3595	0	Tps_TRINITY_DN92641_c0_g7_i2|m.3313	0	Tte_TRINITY_DN23879_c1_g1_i1|m.3847
OG01551	Tbi_TRINITY_DN64150_c0_g1_i1|m.3548	Tce_TRINITY_DN97927_c0_g2_i2|m.3418	Tcm_TRINITY_DN101863_c0_g1_i3|m.2721	Tdi_TRINITY_DN17698_c0_g1_i1|m.3674	Tge_TRINITY_DN42232_c0_g1_i1|m.2752	0	Tpa_TRINITY_DN142435_c0_g2_i1|m.2297	0	Tsi_TRINITY_DN28790_c0_g1_i1|m.2835	Tte_TRINITY_DN12049_c0_g1_i1|m.3268
OG01552	Tbi_TRINITY_DN71945_c4_g2_i1|m.1056	Tce_TRINITY_DN105791_c0_g1_i2|m.2758	Tcm_TRINITY_DN107499_c3_g1_i1|m.2649	Tdi_TRINITY_DN31942_c0_g2_i3|m.339	Tge_TRINITY_DN47359_c3_g2_i3|m.582	Tms_TRINITY_DN31241_c12_g1_i1|m.1589	Tpa_TRINITY_DN143008_c0_g1_i3|m.1365	Tps_TRINITY_DN89341_c0_g1_i1|m.4569	Tsi_TRINITY_DN31827_c5_g3_i5|m.862	Tte_TRINITY_DN29404_c0_g9_i1|m.1164
OG01553	Tbi_TRINITY_DN34530_c0_g1_i1|m.2700	0	0	0	Tge_TRINITY_DN40496_c0_g1_i2|m.2573	0	0	0	0	Tte_TRINITY_DN39429_c0_g1_i1|m.2453
OG01554	Tbi_TRINITY_DN68731_c0_g2_i1|m.2651	Tce_TRINITY_DN94879_c0_g1_i3|m.2081	Tcm_TRINITY_DN105730_c1_g1_i1|m.3257	Tdi_TRINITY_DN29168_c0_g1_i1|m.1425	Tge_TRINITY_DN46094_c0_g1_i1|m.2365	Tms_TRINITY_DN30729_c0_g2_i3|m.1431	Tpa_TRINITY_DN136138_c0_g8_i2|m.2275	Tps_TRINITY_DN92579_c0_g1_i3|m.1721	Tsi_TRINITY_DN30988_c0_g1_i1|m.2354	Tte_TRINITY_DN72380_c0_g1_i1|m.3373
OG01555	0	0	0	Tdi_TRINITY_DN31352_c0_g1_i1|m.1274	Tge_TRINITY_DN38476_c0_g1_i1|m.3970	0	0	Tps_TRINITY_DN92721_c0_g2_i1|m.1132	Tsi_TRINITY_DN31740_c0_g1_i4|m.1623	Tte_TRINITY_DN25401_c0_g1_i1|m.2238
OG01556	Tbi_TRINITY_DN47433_c0_g1_i1|m.3059	Tce_TRINITY_DN96137_c0_g1_i1|m.3193	0	0	Tge_TRINITY_DN45156_c0_g1_i3|m.2746	Tms_TRINITY_DN20777_c0_g1_i1|m.3383	0	0	0	Tte_TRINITY_DN22893_c0_g2_i1|m.2605
OG01557	Tbi_TRINITY_DN43800_c0_g1_i1|m.2640	Tce_TRINITY_DN98493_c0_g1_i1|m.2316	Tcm_TRINITY_DN94735_c0_g1_i3|m.1237	Tdi_TRINITY_DN7280_c0_g1_i1|m.1661	Tge_TRINITY_DN43685_c0_g1_i2|m.1766	Tms_TRINITY_DN57601_c0_g1_i1|m.2235	Tpa_TRINITY_DN133586_c1_g1_i1|m.2176	Tps_TRINITY_DN94347_c0_g2_i1|m.1767	Tsi_TRINITY_DN59755_c0_g1_i1|m.2076	Tte_TRINITY_DN58355_c0_g1_i1|m.2862
OG01558	Tbi_TRINITY_DN70412_c3_g2_i1|m.1812	Tce_TRINITY_DN103354_c0_g1_i1|m.1159	Tcm_TRINITY_DN106311_c0_g4_i1|m.5405	Tdi_TRINITY_DN40198_c0_g1_i1|m.2554	Tge_TRINITY_DN47670_c0_g1_i2|m.1654	Tms_TRINITY_DN23480_c0_g1_i1|m.1246	Tpa_TRINITY_DN140327_c0_g1_i1|m.1892	Tps_TRINITY_DN92576_c0_g1_i2|m.2763	Tsi_TRINITY_DN12466_c0_g1_i1|m.2684	Tte_TRINITY_DN22877_c0_g1_i3|m.3215
OG01559	Tbi_TRINITY_DN69170_c0_g2_i2|m.1533	Tce_TRINITY_DN102029_c0_g1_i7|m.1974	Tcm_TRINITY_DN105081_c1_g3_i2|m.2608	Tdi_TRINITY_DN16725_c0_g1_i1|m.2373	Tge_TRINITY_DN46762_c2_g1_i2|m.1375	0	Tpa_TRINITY_DN143136_c2_g2_i1|m.1267	0	Tsi_TRINITY_DN13767_c0_g4_i1|m.2700	Tte_TRINITY_DN9352_c0_g2_i1|m.2159
OG01560	0	0	Tcm_TRINITY_DN102684_c0_g2_i1|m.2066	0	Tge_TRINITY_DN43278_c0_g1_i1|m.4128	Tms_TRINITY_DN14383_c0_g1_i1|m.2030	0	0	Tsi_TRINITY_DN30449_c1_g1_i2|m.2093	Tte_TRINITY_DN29355_c9_g1_i1|m.2497
OG01561	0	0	0	0	0	0	Tpa_TRINITY_DN140167_c0_g1_i1|m.1434	0	0	Tte_TRINITY_DN31693_c0_g1_i1|m.1391
OG01562	Tbi_TRINITY_DN64773_c1_g2_i1|m.2875	Tce_TRINITY_DN97562_c2_g1_i2|m.3673	Tcm_TRINITY_DN98410_c0_g1_i1|m.4147	Tdi_TRINITY_DN26253_c0_g2_i3|m.2334	Tge_TRINITY_DN46876_c5_g2_i2|m.3719	Tms_TRINITY_DN23928_c0_g2_i1|m.2040	Tpa_TRINITY_DN135859_c0_g1_i2|m.1735	0	Tsi_TRINITY_DN15161_c0_g1_i1|m.2159	Tte_TRINITY_DN29121_c0_g1_i1|m.4063
OG01563	Tbi_TRINITY_DN70558_c1_g1_i3|m.3236	Tce_TRINITY_DN103821_c3_g2_i1|m.3082	Tcm_TRINITY_DN104254_c2_g2_i2|m.2964	Tdi_TRINITY_DN27294_c0_g1_i2|m.2645	0	Tms_TRINITY_DN30349_c0_g1_i6|m.3986	Tpa_TRINITY_DN139556_c0_g1_i8|m.2973	Tps_TRINITY_DN93549_c0_g1_i2|m.1394	0	0
OG01564	Tbi_TRINITY_DN66988_c0_g1_i1|m.449	Tce_TRINITY_DN98725_c0_g1_i1|m.4420	Tcm_TRINITY_DN104569_c1_g1_i2|m.483	Tdi_TRINITY_DN66239_c0_g1_i1|m.4106	Tge_TRINITY_DN46313_c0_g1_i4|m.409	Tms_TRINITY_DN4010_c0_g1_i1|m.4733	Tpa_TRINITY_DN142645_c0_g4_i3|m.1309	Tps_TRINITY_DN83336_c0_g1_i1|m.4144	Tsi_TRINITY_DN31612_c8_g1_i3|m.368	Tte_TRINITY_DN6916_c0_g1_i1|m.493
OG01565	0	Tce_TRINITY_DN105503_c0_g2_i7|m.765	0	Tdi_TRINITY_DN31050_c2_g3_i5|m.929	Tge_TRINITY_DN46201_c0_g1_i7|m.730	0	Tpa_TRINITY_DN141890_c0_g2_i5|m.1266	0	0	Tte_TRINITY_DN28453_c0_g1_i4|m.952
OG01566	0	0	0	0	Tge_TRINITY_DN36589_c0_g1_i1|m.2971	0	0	0	Tsi_TRINITY_DN28537_c0_g1_i4|m.1628	0
OG01567	Tbi_TRINITY_DN70990_c3_g8_i1|m.1685	Tce_TRINITY_DN107076_c0_g2_i2|m.1234	Tcm_TRINITY_DN106154_c0_g1_i2|m.1245	Tdi_TRINITY_DN11952_c0_g2_i1|m.955	Tge_TRINITY_DN46356_c0_g1_i2|m.1095	Tms_TRINITY_DN31196_c0_g1_i1|m.1132	Tpa_TRINITY_DN141701_c0_g1_i1|m.2915	Tps_TRINITY_DN90754_c0_g1_i1|m.2187	Tsi_TRINITY_DN28414_c0_g1_i3|m.1099	Tte_TRINITY_DN29046_c5_g1_i1|m.1690
OG01568	Tbi_TRINITY_DN70223_c0_g1_i8|m.342	Tce_TRINITY_DN107150_c0_g1_i3|m.1055	Tcm_TRINITY_DN106274_c0_g1_i4|m.544	Tdi_TRINITY_DN26267_c0_g1_i3|m.1809	0	Tms_TRINITY_DN28098_c0_g1_i1|m.451	Tpa_TRINITY_DN140215_c0_g1_i3|m.3634	Tps_TRINITY_DN95887_c1_g2_i8|m.532	Tsi_TRINITY_DN19190_c0_g1_i1|m.2208	Tte_TRINITY_DN28730_c0_g5_i5|m.1021
OG01569	Tbi_TRINITY_DN69001_c1_g1_i1|m.1736	Tce_TRINITY_DN99623_c0_g1_i1|m.1262	Tcm_TRINITY_DN104562_c0_g2_i1|m.1322	Tdi_TRINITY_DN2307_c0_g1_i1|m.1033	Tge_TRINITY_DN47172_c3_g1_i1|m.1606	Tms_TRINITY_DN10021_c0_g1_i1|m.1199	Tpa_TRINITY_DN141389_c0_g3_i1|m.3357	Tps_TRINITY_DN94494_c0_g1_i1|m.1190	Tsi_TRINITY_DN25238_c0_g1_i1|m.1257	Tte_TRINITY_DN29336_c3_g7_i1|m.1802
OG01570	0	0	0	0	Tge_TRINITY_DN38468_c0_g1_i2|m.3214	0	0	0	0	Tte_TRINITY_DN56470_c0_g1_i1|m.3322
OG01571	Tbi_TRINITY_DN26384_c1_g1_i1|m.2756	Tce_TRINITY_DN93455_c0_g1_i1|m.2622	Tcm_TRINITY_DN106265_c7_g2_i2|m.3457	Tdi_TRINITY_DN4513_c0_g1_i1|m.2790	Tge_TRINITY_DN44068_c0_g1_i1|m.2465	Tms_TRINITY_DN28028_c0_g1_i1|m.3028	Tpa_TRINITY_DN139718_c0_g1_i1|m.2262	Tps_TRINITY_DN91084_c0_g1_i1|m.2867	Tsi_TRINITY_DN2695_c0_g1_i1|m.2632	Tte_TRINITY_DN22424_c0_g1_i1|m.2990
OG01572	Tbi_TRINITY_DN71630_c1_g1_i6|m.1629	0	0	0	Tge_TRINITY_DN45665_c0_g2_i5|m.1291	Tms_TRINITY_DN26708_c0_g1_i5|m.780	0	Tps_TRINITY_DN95385_c1_g4_i9|m.5657	Tsi_TRINITY_DN27366_c0_g1_i7|m.1050	0
OG01573	0	Tce_TRINITY_DN105091_c0_g1_i1|m.1638	0	0	0	0	Tpa_TRINITY_DN140308_c0_g1_i1|m.1487	0	0	0
OG01574	Tbi_TRINITY_DN69266_c0_g2_i1|m.3045	0	0	Tdi_TRINITY_DN31137_c0_g1_i1|m.2666	Tge_TRINITY_DN44244_c0_g1_i1|m.3056	Tms_TRINITY_DN26122_c1_g1_i1|m.3079	0	0	Tsi_TRINITY_DN26065_c0_g1_i1|m.4701	Tte_TRINITY_DN12550_c0_g1_i1|m.3285
OG01575	0	0	0	Tdi_TRINITY_DN30693_c2_g2_i2|m.836	0	0	0	0	Tsi_TRINITY_DN30845_c1_g1_i1|m.1361	0
OG01576	Tbi_TRINITY_DN68809_c0_g1_i1|m.2479	0	0	0	Tge_TRINITY_DN47056_c11_g4_i2|m.714	0	Tpa_TRINITY_DN140958_c2_g4_i2|m.1491	0	Tsi_TRINITY_DN27369_c0_g1_i1|m.1344	Tte_TRINITY_DN26800_c0_g1_i2|m.2643
OG01577	0	0	0	0	Tge_TRINITY_DN45715_c0_g1_i2|m.774	0	0	0	Tsi_TRINITY_DN31273_c1_g1_i1|m.1662	0
OG01578	0	0	0	Tdi_TRINITY_DN32139_c0_g10_i4|m.325	0	Tms_TRINITY_DN30743_c0_g2_i1|m.2266	Tpa_TRINITY_DN143283_c0_g1_i2|m.1841	Tps_TRINITY_DN95006_c1_g2_i4|m.1664	0	Tte_TRINITY_DN28732_c0_g2_i2|m.1799
OG01579	Tbi_TRINITY_DN71495_c9_g1_i4|m.436	Tce_TRINITY_DN107625_c0_g1_i1|m.345	Tcm_TRINITY_DN105726_c0_g1_i3|m.379	Tdi_TRINITY_DN31642_c0_g1_i1|m.228	Tge_TRINITY_DN44938_c0_g2_i1|m.797	Tms_TRINITY_DN31686_c0_g1_i6|m.259	Tpa_TRINITY_DN142299_c0_g1_i1|m.777	Tps_TRINITY_DN95788_c6_g1_i3|m.485	Tsi_TRINITY_DN25782_c0_g1_i4|m.1349	Tte_TRINITY_DN25152_c1_g2_i1|m.372
OG01580	Tbi_TRINITY_DN55266_c0_g1_i2|m.3092	Tce_TRINITY_DN80070_c0_g1_i1|m.2468	Tcm_TRINITY_DN99389_c0_g2_i2|m.2671	Tdi_TRINITY_DN24126_c0_g1_i3|m.2470	Tge_TRINITY_DN40830_c0_g1_i1|m.3009	Tms_TRINITY_DN27685_c0_g1_i2|m.2853	Tpa_TRINITY_DN131679_c0_g1_i2|m.2799	Tps_TRINITY_DN93147_c5_g1_i2|m.2306	Tsi_TRINITY_DN21323_c0_g1_i3|m.3092	Tte_TRINITY_DN39667_c0_g1_i1|m.5523
OG01581	Tbi_TRINITY_DN70258_c0_g1_i1|m.1363	Tce_TRINITY_DN105759_c3_g1_i3|m.697	Tcm_TRINITY_DN96024_c0_g1_i1|m.1329	Tdi_TRINITY_DN30965_c0_g1_i1|m.906	Tge_TRINITY_DN43897_c0_g1_i2|m.1165	Tms_TRINITY_DN29142_c0_g1_i1|m.1083	Tpa_TRINITY_DN141138_c0_g1_i1|m.954	Tps_TRINITY_DN94635_c0_g2_i1|m.1493	Tsi_TRINITY_DN24203_c0_g1_i3|m.1259	Tte_TRINITY_DN24875_c0_g2_i2|m.1432
OG01582	Tbi_TRINITY_DN67747_c4_g3_i4|m.2123	Tce_TRINITY_DN100665_c0_g1_i1|m.3428	Tcm_TRINITY_DN102528_c0_g1_i1|m.3044	Tdi_TRINITY_DN69887_c0_g1_i1|m.3067	Tge_TRINITY_DN47661_c0_g1_i1|m.4380	Tms_TRINITY_DN71474_c0_g1_i1|m.4023	0	Tps_TRINITY_DN86205_c0_g1_i1|m.3364	Tsi_TRINITY_DN13626_c0_g1_i1|m.3239	Tte_TRINITY_DN24648_c0_g2_i1|m.4209
OG01583	0	0	Tcm_TRINITY_DN106169_c0_g2_i5|m.1681	Tdi_TRINITY_DN31627_c0_g1_i1|m.2047	Tge_TRINITY_DN45032_c0_g1_i1|m.2354	0	Tpa_TRINITY_DN139721_c0_g3_i1|m.2286	Tps_TRINITY_DN91839_c0_g1_i3|m.2414	Tsi_TRINITY_DN24318_c0_g2_i1|m.2899	0
OG01584	Tbi_TRINITY_DN57696_c0_g1_i1|m.2210	Tce_TRINITY_DN104773_c0_g1_i2|m.2321	Tcm_TRINITY_DN106186_c0_g1_i1|m.2867	Tdi_TRINITY_DN32733_c0_g1_i1|m.2093	Tge_TRINITY_DN31728_c0_g1_i1|m.2169	Tms_TRINITY_DN10409_c0_g1_i1|m.2275	Tpa_TRINITY_DN134707_c0_g1_i1|m.2730	Tps_TRINITY_DN75319_c1_g1_i1|m.2955	Tsi_TRINITY_DN19195_c0_g1_i1|m.2268	Tte_TRINITY_DN63867_c0_g1_i1|m.2379
OG01585	0	0	Tcm_TRINITY_DN107010_c0_g2_i1|m.1826	Tdi_TRINITY_DN31925_c0_g1_i1|m.1448	0	Tms_TRINITY_DN13816_c0_g1_i1|m.1672	Tpa_TRINITY_DN143465_c0_g1_i3|m.1572	0	Tsi_TRINITY_DN31817_c0_g1_i1|m.1708	0
OG01586	0	Tce_TRINITY_DN100663_c0_g1_i1|m.3243	Tcm_TRINITY_DN101395_c0_g1_i1|m.3054	Tdi_TRINITY_DN14766_c0_g2_i1|m.3137	Tge_TRINITY_DN37523_c0_g1_i1|m.3419	Tms_TRINITY_DN30758_c0_g1_i1|m.3844	Tpa_TRINITY_DN140932_c0_g2_i2|m.3021	Tps_TRINITY_DN92515_c0_g1_i2|m.2968	Tsi_TRINITY_DN16574_c0_g1_i1|m.5407	Tte_TRINITY_DN47387_c0_g1_i1|m.1407
OG01587	Tbi_TRINITY_DN70733_c0_g2_i1|m.837	0	0	0	0	0	0	Tps_TRINITY_DN89478_c0_g1_i4|m.3342	Tsi_TRINITY_DN23897_c0_g1_i1|m.3023	Tte_TRINITY_DN22485_c0_g1_i1|m.947
OG01588	Tbi_TRINITY_DN49700_c0_g1_i1|m.2793	Tce_TRINITY_DN100495_c0_g1_i1|m.2839	Tcm_TRINITY_DN96698_c0_g1_i1|m.2737	Tdi_TRINITY_DN52337_c0_g1_i1|m.2482	Tge_TRINITY_DN35652_c0_g1_i1|m.2727	Tms_TRINITY_DN40011_c0_g1_i1|m.2827	Tpa_TRINITY_DN137249_c0_g1_i1|m.2442	Tps_TRINITY_DN91204_c0_g1_i1|m.2717	Tsi_TRINITY_DN25693_c0_g1_i2|m.2740	Tte_TRINITY_DN72422_c0_g1_i1|m.3041
OG01589	Tbi_TRINITY_DN66126_c0_g1_i3|m.2991	Tce_TRINITY_DN103544_c1_g2_i5|m.2433	Tcm_TRINITY_DN100479_c0_g1_i2|m.2816	Tdi_TRINITY_DN30094_c0_g2_i2|m.2773	Tge_TRINITY_DN46801_c0_g1_i4|m.6316	Tms_TRINITY_DN30648_c0_g1_i2|m.2689	0	Tps_TRINITY_DN81782_c0_g1_i4|m.2913	Tsi_TRINITY_DN25708_c0_g1_i1|m.3249	0
OG01590	Tbi_TRINITY_DN64741_c0_g1_i4|m.3228	Tce_TRINITY_DN102936_c0_g4_i6|m.3138	0	Tdi_TRINITY_DN29606_c0_g3_i5|m.3131	Tge_TRINITY_DN47047_c0_g1_i6|m.1191	Tms_TRINITY_DN30510_c0_g2_i1|m.3425	Tpa_TRINITY_DN141965_c1_g3_i5|m.1450	Tps_TRINITY_DN93285_c0_g1_i5|m.1952	Tsi_TRINITY_DN29788_c0_g4_i1|m.3411	0
OG01591	Tbi_TRINITY_DN54364_c0_g1_i1|m.2877	Tce_TRINITY_DN93196_c0_g2_i1|m.3059	Tcm_TRINITY_DN98684_c0_g1_i1|m.2904	Tdi_TRINITY_DN25415_c0_g1_i1|m.2662	Tge_TRINITY_DN38750_c0_g1_i1|m.2778	Tms_TRINITY_DN55756_c0_g1_i1|m.3116	Tpa_TRINITY_DN139357_c0_g1_i1|m.2367	0	Tsi_TRINITY_DN8497_c0_g1_i1|m.2939	Tte_TRINITY_DN700_c0_g1_i1|m.3143
OG01592	Tbi_TRINITY_DN62513_c0_g1_i2|m.2386	Tce_TRINITY_DN88407_c1_g1_i1|m.2661	Tcm_TRINITY_DN95110_c0_g1_i1|m.2527	Tdi_TRINITY_DN20504_c0_g2_i1|m.2337	Tge_TRINITY_DN2741_c0_g2_i1|m.2521	Tms_TRINITY_DN12683_c0_g2_i1|m.2672	Tpa_TRINITY_DN132507_c0_g1_i1|m.2241	Tps_TRINITY_DN83896_c0_g1_i1|m.2545	Tsi_TRINITY_DN66857_c0_g1_i1|m.2585	Tte_TRINITY_DN22455_c0_g1_i1|m.2956
OG01593	Tbi_TRINITY_DN71752_c6_g2_i1|m.3162	Tce_TRINITY_DN94590_c0_g2_i1|m.3091	Tcm_TRINITY_DN95014_c0_g1_i4|m.2906	0	Tge_TRINITY_DN39840_c0_g4_i2|m.2819	Tms_TRINITY_DN11783_c0_g1_i1|m.5712	Tpa_TRINITY_DN133371_c0_g2_i2|m.3052	Tps_TRINITY_DN90289_c0_g1_i2|m.2626	Tsi_TRINITY_DN52842_c0_g1_i1|m.3080	Tte_TRINITY_DN18925_c0_g1_i1|m.3314
OG01594	Tbi_TRINITY_DN72036_c6_g1_i1|m.2674	0	Tcm_TRINITY_DN104250_c2_g1_i1|m.2670	Tdi_TRINITY_DN31365_c0_g1_i1|m.2647	Tge_TRINITY_DN46811_c1_g1_i1|m.2470	Tms_TRINITY_DN28836_c0_g1_i1|m.2660	0	Tps_TRINITY_DN89931_c0_g1_i1|m.2900	Tsi_TRINITY_DN24636_c0_g1_i1|m.2787	Tte_TRINITY_DN11960_c1_g1_i1|m.2687
OG01595	0	Tce_TRINITY_DN105114_c0_g1_i1|m.767	0	0	0	Tms_TRINITY_DN10150_c0_g1_i1|m.2686	Tpa_TRINITY_DN138984_c0_g1_i1|m.1596	0	Tsi_TRINITY_DN13753_c0_g2_i1|m.2055	Tte_TRINITY_DN47958_c0_g1_i1|m.4124
OG01596	0	0	0	Tdi_TRINITY_DN32678_c0_g1_i1|m.2258	Tge_TRINITY_DN47777_c0_g1_i1|m.327	0	0	0	0	0
OG01597	0	0	0	0	Tge_TRINITY_DN41852_c0_g2_i1|m.3212	Tms_TRINITY_DN18123_c0_g1_i1|m.1789	Tpa_TRINITY_DN141127_c0_g1_i1|m.2004	0	Tsi_TRINITY_DN3933_c0_g1_i1|m.2538	0
OG01598	0	Tce_TRINITY_DN102665_c0_g1_i1|m.2335	Tcm_TRINITY_DN105162_c0_g1_i1|m.2173	0	0	Tms_TRINITY_DN24500_c0_g1_i1|m.2346	0	Tps_TRINITY_DN92995_c0_g1_i4|m.2190	Tsi_TRINITY_DN28404_c0_g1_i1|m.1600	0
OG01599	0	0	0	Tdi_TRINITY_DN14086_c0_g3_i1|m.2756	0	0	Tpa_TRINITY_DN142685_c0_g2_i1|m.871	0	0	0
OG01600	Tbi_TRINITY_DN60987_c0_g15_i1|m.2662	Tce_TRINITY_DN101874_c0_g1_i1|m.2203	Tcm_TRINITY_DN87413_c0_g1_i1|m.2045	0	0	Tms_TRINITY_DN27026_c0_g1_i1|m.2175	Tpa_TRINITY_DN129827_c2_g9_i1|m.2282	0	Tsi_TRINITY_DN27645_c0_g1_i1|m.2128	Tte_TRINITY_DN29906_c2_g1_i1|m.3253
OG01601	Tbi_TRINITY_DN70033_c0_g1_i1|m.1913	0	0	0	Tge_TRINITY_DN45624_c0_g3_i1|m.1527	0	0	0	0	0
OG01602	0	0	0	0	0	0	Tpa_TRINITY_DN129102_c0_g1_i1|m.2158	Tps_TRINITY_DN93801_c0_g2_i1|m.2514	Tsi_TRINITY_DN29033_c0_g2_i2|m.2607	0
OG01603	Tbi_TRINITY_DN71079_c1_g1_i1|m.2191	0	0	0	Tge_TRINITY_DN40731_c0_g1_i1|m.2130	Tms_TRINITY_DN25751_c0_g1_i1|m.4302	0	0	0	0
OG01604	Tbi_TRINITY_DN57262_c0_g1_i1|m.3193	Tce_TRINITY_DN97686_c0_g1_i1|m.3222	Tcm_TRINITY_DN94430_c0_g1_i1|m.3152	Tdi_TRINITY_DN23534_c0_g1_i1|m.2860	Tge_TRINITY_DN46584_c0_g1_i1|m.2884	Tms_TRINITY_DN26458_c0_g1_i2|m.3286	Tpa_TRINITY_DN134922_c0_g2_i1|m.2696	Tps_TRINITY_DN90362_c0_g1_i1|m.3092	Tsi_TRINITY_DN18551_c0_g1_i1|m.3197	0
OG01605	Tbi_TRINITY_DN68071_c0_g1_i1|m.2112	Tce_TRINITY_DN96599_c0_g2_i1|m.2242	Tcm_TRINITY_DN106147_c3_g1_i1|m.2187	Tdi_TRINITY_DN31439_c0_g1_i1|m.2110	Tge_TRINITY_DN45537_c0_g1_i1|m.2221	Tms_TRINITY_DN41013_c0_g2_i1|m.2211	0	Tps_TRINITY_DN91322_c1_g1_i1|m.2237	Tsi_TRINITY_DN8753_c0_g1_i1|m.2102	Tte_TRINITY_DN29757_c5_g3_i1|m.2451
OG01606	Tbi_TRINITY_DN64143_c1_g1_i1|m.2388	0	Tcm_TRINITY_DN106036_c1_g2_i1|m.407	Tdi_TRINITY_DN26982_c0_g1_i1|m.992	Tge_TRINITY_DN46963_c0_g2_i1|m.684	Tms_TRINITY_DN70744_c0_g1_i2|m.2706	0	Tps_TRINITY_DN93366_c0_g2_i2|m.1118	Tsi_TRINITY_DN28668_c0_g1_i1|m.727	Tte_TRINITY_DN27927_c1_g1_i1|m.1180
OG01607	0	0	0	0	Tge_TRINITY_DN42076_c0_g1_i1|m.764	Tms_TRINITY_DN47647_c0_g1_i1|m.2165	0	0	0	0
OG01608	Tbi_TRINITY_DN70615_c11_g1_i1|m.2660	Tce_TRINITY_DN105709_c4_g1_i1|m.2526	Tcm_TRINITY_DN95886_c0_g1_i1|m.2529	Tdi_TRINITY_DN27823_c1_g2_i1|m.2272	Tge_TRINITY_DN47403_c4_g11_i1|m.2424	Tms_TRINITY_DN30336_c6_g5_i1|m.1288	Tpa_TRINITY_DN133315_c0_g3_i1|m.2400	Tps_TRINITY_DN91250_c0_g1_i2|m.2486	0	Tte_TRINITY_DN23790_c0_g1_i1|m.2764
OG01609	Tbi_TRINITY_DN63444_c0_g1_i1|m.2204	Tce_TRINITY_DN105154_c0_g1_i3|m.2225	Tcm_TRINITY_DN107561_c0_g1_i1|m.2626	Tdi_TRINITY_DN14484_c0_g1_i1|m.3529	Tge_TRINITY_DN46675_c2_g1_i1|m.1518	Tms_TRINITY_DN29493_c0_g2_i1|m.239	Tpa_TRINITY_DN142940_c1_g2_i3|m.823	Tps_TRINITY_DN92879_c0_g1_i2|m.525	Tsi_TRINITY_DN31615_c4_g8_i1|m.425	Tte_TRINITY_DN29308_c3_g6_i1|m.1858
OG01610	Tbi_TRINITY_DN69370_c0_g1_i1|m.3549	0	0	0	Tge_TRINITY_DN37503_c0_g2_i1|m.2973	Tms_TRINITY_DN30272_c0_g2_i1|m.3932	Tpa_TRINITY_DN141996_c3_g2_i3|m.2647	0	0	Tte_TRINITY_DN27461_c1_g1_i1|m.2838
OG01611	Tbi_TRINITY_DN58983_c0_g1_i1|m.3365	Tce_TRINITY_DN94563_c0_g1_i1|m.3087	Tcm_TRINITY_DN98100_c0_g1_i1|m.3132	Tdi_TRINITY_DN12851_c0_g1_i1|m.2742	Tge_TRINITY_DN43977_c0_g1_i1|m.3102	Tms_TRINITY_DN1707_c0_g1_i1|m.3308	Tpa_TRINITY_DN132833_c0_g1_i1|m.2829	Tps_TRINITY_DN87051_c0_g1_i1|m.3028	Tsi_TRINITY_DN52975_c0_g1_i1|m.3216	Tte_TRINITY_DN12383_c0_g1_i1|m.3538
OG01612	Tbi_TRINITY_DN66031_c0_g1_i6|m.2392	Tce_TRINITY_DN104756_c0_g1_i1|m.2569	Tcm_TRINITY_DN104471_c0_g1_i2|m.2919	Tdi_TRINITY_DN31916_c0_g2_i1|m.2945	Tge_TRINITY_DN47304_c0_g1_i1|m.2777	Tms_TRINITY_DN30678_c0_g1_i3|m.2866	0	Tps_TRINITY_DN89548_c1_g1_i3|m.2436	Tsi_TRINITY_DN30658_c0_g3_i6|m.2191	Tte_TRINITY_DN25715_c0_g1_i2|m.2611
OG01613	Tbi_TRINITY_DN70873_c0_g1_i2|m.3320	Tce_TRINITY_DN105226_c1_g1_i2|m.1663	Tcm_TRINITY_DN104015_c0_g1_i3|m.3030	Tdi_TRINITY_DN28742_c0_g1_i1|m.5193	Tge_TRINITY_DN45330_c1_g1_i3|m.3234	Tms_TRINITY_DN27979_c0_g3_i2|m.1883	Tpa_TRINITY_DN140616_c1_g2_i4|m.3670	Tps_TRINITY_DN92785_c0_g1_i2|m.2963	Tsi_TRINITY_DN27653_c0_g1_i1|m.3248	Tte_TRINITY_DN63812_c0_g1_i1|m.3635
OG01614	Tbi_TRINITY_DN64845_c0_g1_i1|m.1838	Tce_TRINITY_DN96739_c0_g1_i1|m.2307	Tcm_TRINITY_DN97782_c4_g1_i1|m.1866	Tdi_TRINITY_DN18505_c0_g1_i1|m.1598	Tge_TRINITY_DN46625_c1_g1_i5|m.1776	Tms_TRINITY_DN26697_c0_g2_i2|m.2292	0	Tps_TRINITY_DN94225_c0_g1_i4|m.1890	Tsi_TRINITY_DN17707_c0_g1_i1|m.2081	Tte_TRINITY_DN5946_c0_g2_i1|m.1963
OG01615	Tbi_TRINITY_DN68732_c0_g1_i1|m.1864	0	0	Tdi_TRINITY_DN54397_c0_g1_i1|m.5469	0	0	Tpa_TRINITY_DN140607_c0_g2_i2|m.2180	0	0	Tte_TRINITY_DN10496_c0_g2_i1|m.2162
OG01616	0	0	0	0	0	0	Tpa_TRINITY_DN141563_c0_g2_i2|m.681	0	Tsi_TRINITY_DN23310_c0_g2_i2|m.2649	0
OG01617	0	0	Tcm_TRINITY_DN80787_c0_g1_i1|m.2092	0	0	0	0	0	Tsi_TRINITY_DN66963_c0_g1_i1|m.2062	0
OG01618	Tbi_TRINITY_DN33615_c0_g1_i1|m.3811	Tce_TRINITY_DN99380_c0_g1_i1|m.3872	0	Tdi_TRINITY_DN32961_c0_g2_i1|m.4389	Tge_TRINITY_DN68954_c0_g1_i1|m.3795	Tms_TRINITY_DN3050_c0_g1_i1|m.4189	Tpa_TRINITY_DN125563_c0_g1_i1|m.3227	0	0	Tte_TRINITY_DN32988_c0_g1_i1|m.4160
OG01619	Tbi_TRINITY_DN69359_c0_g1_i1|m.2364	Tce_TRINITY_DN100077_c0_g1_i2|m.2621	0	0	Tge_TRINITY_DN45944_c0_g1_i1|m.2421	Tms_TRINITY_DN22695_c0_g1_i1|m.2472	0	0	Tsi_TRINITY_DN30662_c0_g1_i1|m.3904	Tte_TRINITY_DN21664_c0_g2_i1|m.2439
OG01620	Tbi_TRINITY_DN53098_c0_g1_i1|m.933	0	0	0	0	0	0	0	0	Tte_TRINITY_DN7849_c0_g1_i1|m.1019
OG01621	Tbi_TRINITY_DN58075_c0_g1_i1|m.2730	Tce_TRINITY_DN102045_c2_g1_i1|m.1154	0	Tdi_TRINITY_DN12806_c0_g2_i1|m.1095	Tge_TRINITY_DN48012_c6_g1_i1|m.1108	0	0	Tps_TRINITY_DN94799_c0_g1_i1|m.1253	Tsi_TRINITY_DN29087_c0_g2_i1|m.1108	Tte_TRINITY_DN29389_c1_g2_i1|m.1490
OG01622	Tbi_TRINITY_DN67884_c0_g1_i1|m.2896	Tce_TRINITY_DN101952_c0_g1_i1|m.3283	0	0	0	Tms_TRINITY_DN6530_c0_g1_i1|m.3451	0	0	0	Tte_TRINITY_DN49888_c0_g1_i1|m.3575
OG01623	Tbi_TRINITY_DN70081_c0_g1_i1|m.2565	Tce_TRINITY_DN107452_c0_g1_i1|m.1503	0	0	Tge_TRINITY_DN37158_c0_g1_i1|m.2600	Tms_TRINITY_DN21825_c0_g1_i2|m.2112	0	0	0	Tte_TRINITY_DN33324_c0_g1_i1|m.2812
OG01624	Tbi_TRINITY_DN67535_c1_g1_i6|m.1914	Tce_TRINITY_DN104686_c0_g1_i1|m.1626	0	0	0	Tms_TRINITY_DN20880_c0_g1_i1|m.1909	0	0	Tsi_TRINITY_DN27561_c0_g2_i4|m.2196	Tte_TRINITY_DN23475_c0_g1_i4|m.2434
[truncated: 11,772 more rows]
