# Supplementary material for: Consequences of Asexuality in Natural Populations: Insights from Stick Insects
Source: Mol Biol Evol. 2018 Apr 5;35(7):1668–77. doi: 10.1093/molbev/msy058 (PMC5995167; doi:10.1093/molbev/msy058)
Supplement: Supplementary Data [file msy058_supp.zip › Supplementary_Data_2_OrthologVariants.txt]

OG_ID	Tbi	Tce	Tcm	Tdi	Tge	Tms	Tpa	Tps	Tsi	Tte
OMA03999	1	1	1	1	1	1	1	1	1	1
OMA03997	1	1	1	1	1	1	1	1	1	1
OMA01061	1	1	1	1	1	1	1	1	3	1
OMA05265	1	1	1	1	1	1	1	1	1	1
OMA05266	1	1	1	1	1	1	1	1	1	1
OMA05263	1	1	1	1	1	1	1	1	2	2
OMA05268	1	1	1	1	1	1	1	1	1	1
OMA05269	1	1	1	1	1	3	1	1	1	1
OMA00241	1	1	1	1	1	1	1	1	1	1
OMA05129	1	1	1	1	1	1	1	1	1	1
OMA05127	1	1	1	1	1	1	1	1	1	1
OMA05125	1	1	1	1	1	1	1	1	2	1
OMA10291	1	2	1	1	1	1	1	1	1	1
OMA10294	1	1	1	1	1	1	1	1	1	1
OMA05697	1	1	1	1	1	1	1	1	1	1
OMA02472	1	1	1	1	1	2	1	1	1	2
OMA02473	1	1	1	1	1	1	1	1	1	1
OMA02477	1	1	1	1	1	1	1	1	1	1
OMA02479	1	1	1	1	1	1	1	1	1	1
OMA04619	1	1	1	1	1	1	1	1	1	1
OMA04614	1	1	1	1	1	1	1	1	1	1
OMA04611	1	1	1	1	1	1	1	1	1	1
OMA07380	1	1	1	1	2	1	1	1	1	2
OMA06103	1	1	1	1	1	1	1	1	1	1
OMA07385	1	1	1	1	1	1	1	1	1	1
OMA07384	1	1	1	1	1	1	1	1	1	1
OMA07159	1	1	1	1	1	1	1	1	1	1
OMA02361	1	1	1	1	1	1	1	1	1	1
OMA00626	1	1	1	1	1	1	1	1	1	1
OMA09901	1	1	3	1	1	1	1	1	1	1
OMA09900	2	1	1	1	1	1	1	1	1	1
OMA05904	1	1	1	2	1	1	1	1	1	1
OMA05902	1	1	1	1	1	1	1	1	1	1
OMA10845	1	1	1	1	1	1	1	1	1	1
OMA10848	1	1	1	1	1	1	1	1	2	1
OMA11465	1	1	1	1	1	1	1	1	1	1
OMA01092	1	1	1	1	1	1	1	1	1	1
OMA10595	2	1	1	1	1	1	1	1	1	2
OMA10593	1	1	1	1	1	1	1	1	1	1
OMA01579	1	1	1	1	1	1	1	1	1	1
OMA01571	1	1	1	1	1	1	1	1	1	1
OMA01095	1	1	1	1	1	1	1	1	1	1
OMA02903	1	1	1	1	1	1	1	1	1	1
OMA02904	1	1	1	1	1	1	1	1	1	1
OMA02906	1	1	1	1	1	1	1	1	1	1
OMA02907	1	1	1	1	1	1	1	1	1	1
OMA02908	1	1	1	1	1	1	1	1	1	1
OMA09017	1	1	1	2	1	1	1	1	1	1
OMA01100	1	1	1	1	1	1	1	1	1	1
OMA01107	1	1	1	1	1	1	1	1	1	1
OMA06043	1	1	1	1	1	1	1	1	1	1
OMA06042	1	1	1	1	1	1	1	1	1	1
OMA06046	1	1	1	1	1	1	1	1	1	1
OMA11888	2	1	1	2	1	1	1	1	1	1
OMA09837	1	1	1	1	1	1	1	1	1	1
OMA08910	1	1	1	2	1	1	1	1	1	1
OMA06379	1	1	1	1	1	1	1	1	1	2
OMA06378	1	1	1	1	1	1	1	1	1	1
OMA00433	1	1	1	1	1	1	1	1	1	2
OMA00430	1	1	1	1	1	1	1	1	1	1
OMA01813	1	1	1	2	1	2	1	1	1	1
OMA01817	1	1	1	1	1	1	1	1	1	1
OMA05482	1	1	1	1	1	1	1	1	1	1
OMA05484	1	1	1	1	1	1	1	1	1	1
OMA05488	2	1	1	2	1	1	1	1	1	1
OMA05385	1	1	1	1	1	1	1	1	1	2
OMA05836	1	1	1	1	1	1	1	1	1	1
OMA01117	1	1	1	1	1	1	1	1	1	1
OMA06197	1	1	1	1	1	1	1	1	1	1
OMA05833	1	1	1	2	1	1	1	1	1	1
OMA01112	1	1	1	1	1	1	1	1	1	1
OMA01113	1	1	1	1	2	1	1	1	1	1
OMA06592	1	1	1	1	1	1	1	1	1	1
OMA02288	1	1	1	1	1	1	1	1	2	1
OMA08999	1	1	1	2	1	1	1	1	2	1
OMA08998	1	1	1	1	1	1	1	1	2	1
OMA02281	1	1	1	1	1	1	1	1	1	1
OMA02280	1	1	1	1	1	1	1	1	1	1
OMA02287	1	1	1	1	1	1	1	1	1	1
OMA02286	1	1	1	1	1	1	1	1	1	1
OMA01745	1	1	1	1	1	1	1	1	1	1
OMA04999	1	1	1	1	1	1	1	1	1	1
OMA04998	1	1	1	1	1	1	1	1	1	1
OMA00697	1	1	1	1	1	1	1	1	2	1
OMA02135	1	1	1	1	1	1	1	1	1	1
OMA02139	1	1	1	1	1	1	1	1	1	1
OMA04199	1	1	1	2	1	1	1	1	2	2
OMA04198	3	1	1	1	1	2	1	1	1	1
OMA09711	1	1	1	1	1	1	1	1	1	1
OMA09712	1	1	1	1	1	1	1	1	1	1
OMA04195	1	1	1	1	1	1	1	1	1	1
OMA04194	1	1	1	1	1	1	1	1	1	1
OMA03424	1	1	1	1	1	1	1	1	1	1
OMA03425	1	1	1	1	1	1	1	1	1	2
OMA03421	1	1	1	1	1	1	1	1	1	1
OMA11675	1	1	1	1	1	1	1	2	1	1
OMA11678	1	1	4	1	1	1	1	1	1	1
OMA05248	1	1	1	1	1	1	1	1	1	1
OMA05241	1	1	1	1	1	1	1	1	1	1
OMA05246	1	1	1	1	1	1	1	1	1	1
OMA05245	1	1	1	1	1	1	1	1	1	1
OMA00190	1	1	1	1	1	1	1	1	1	1
OMA00192	1	1	1	1	1	1	1	1	1	1
OMA10100	1	2	1	1	1	1	1	1	1	1
OMA10106	1	1	1	1	1	1	1	1	1	1
OMA10109	1	1	1	1	1	1	1	1	1	1
OMA10108	1	1	1	1	1	1	1	1	1	1
OMA05105	1	1	1	2	1	1	1	1	1	1
OMA05107	1	1	1	1	1	1	1	1	1	1
OMA05100	1	1	1	1	1	1	1	1	1	2
OMA05103	1	1	1	1	1	2	1	1	1	1
OMA05102	1	1	1	1	1	1	1	1	1	1
OMA05108	1	1	1	1	1	1	1	1	1	1
OMA00994	1	1	1	1	1	1	1	1	1	1
OMA00997	1	1	1	1	1	1	1	1	1	1
OMA00996	1	1	1	1	1	1	1	1	1	1
OMA00990	1	1	1	4	1	1	1	1	1	1
OMA02738	1	1	1	1	1	1	1	1	1	1
OMA02737	1	1	1	1	1	1	1	1	1	1
OMA06294	1	1	1	1	1	1	1	1	1	1
OMA06296	1	1	1	1	1	1	1	1	1	1
OMA06297	1	1	1	1	1	1	1	1	1	1
OMA06742	1	1	1	1	1	1	1	1	1	1
OMA06743	1	1	1	1	1	1	1	1	1	1
OMA06741	1	1	1	1	1	1	1	1	1	1
OMA06748	1	1	1	1	1	1	1	1	1	1
OMA02454	1	1	1	2	1	1	1	1	1	1
OMA02453	1	1	1	1	1	1	1	1	1	1
OMA02458	1	1	1	1	1	1	1	1	1	1
OMA04678	1	1	1	1	1	1	1	1	1	1
OMA06129	1	1	1	1	1	1	1	1	1	1
OMA04129	1	1	1	1	1	1	1	1	1	1
OMA06121	1	1	1	1	1	1	1	1	1	1
OMA06126	1	1	1	1	1	1	1	1	1	2
OMA06124	1	1	1	1	1	1	1	1	1	1
OMA02787	1	1	1	1	1	1	1	1	1	1
OMA04120	1	1	1	1	1	1	1	2	3	1
OMA01441	1	1	1	1	1	1	1	1	1	1
OMA04123	1	1	1	1	1	1	1	1	1	1
OMA01447	1	1	1	2	1	1	1	1	1	1
OMA00605	1	1	1	1	1	1	1	1	1	1
OMA09968	1	1	1	1	1	1	1	1	1	1
OMA09967	1	1	1	1	1	1	1	1	1	1
OMA09965	1	1	1	1	1	1	1	1	1	1
OMA09964	1	1	1	1	1	1	1	1	1	1
OMA09963	1	1	1	1	1	1	1	1	1	1
OMA08381	1	1	1	1	1	2	1	1	1	1
OMA08382	1	1	1	1	1	2	1	1	1	1
OMA08384	1	2	1	1	2	1	1	1	1	2
OMA08388	1	1	1	1	2	1	1	1	1	1
OMA10895	1	1	1	1	1	1	1	1	1	1
OMA10829	1	1	1	1	2	1	1	4	1	1
OMA10825	2	1	1	1	1	1	1	1	1	1
OMA10822	1	1	1	1	1	1	1	1	1	1
OMA02028	1	1	1	1	1	1	1	1	1	1
OMA09387	1	1	1	1	1	2	1	1	1	1
OMA09385	1	1	1	1	1	1	1	1	1	1
OMA02020	1	1	1	1	1	1	1	1	1	1
OMA01558	1	1	1	1	1	1	1	1	1	1
OMA01557	1	1	1	1	1	1	1	1	1	1
OMA01554	1	1	1	1	1	1	1	1	1	1
OMA01552	1	1	1	1	1	1	1	1	1	1
OMA02926	1	1	1	1	1	1	1	1	1	1
OMA02920	1	1	1	2	1	2	1	1	2	2
OMA04178	1	1	1	1	1	1	1	1	2	1
OMA10312	1	1	1	1	1	1	1	1	1	1
OMA04449	1	1	1	1	1	1	1	1	1	1
OMA01165	1	1	1	1	1	1	1	1	1	1
OMA01163	1	1	1	1	1	1	1	1	1	1
OMA00408	1	1	1	1	1	1	1	1	1	1
OMA07868	1	1	2	1	1	1	1	1	1	1
OMA00386	1	1	1	1	1	1	1	1	1	1
OMA06853	1	1	1	1	1	1	1	1	1	1
OMA05719	1	1	1	1	1	1	1	1	1	1
OMA06355	1	1	1	2	1	1	1	1	1	1
OMA06350	1	1	1	2	1	1	1	1	1	1
OMA08057	1	1	1	1	1	1	1	1	1	1
OMA01224	1	1	1	1	1	1	1	1	1	1
OMA00928	1	1	1	1	1	1	1	1	1	1
OMA00929	1	1	1	1	1	1	1	1	1	1
OMA05478	1	1	1	1	1	1	1	1	1	1
OMA03095	1	1	1	1	1	1	1	1	1	1
OMA08605	2	1	1	1	1	1	1	1	1	1
OMA08604	1	1	1	1	1	1	1	1	1	1
OMA08601	1	1	1	1	1	1	1	1	1	1
OMA09555	1	1	2	1	2	1	1	1	2	2
OMA09552	1	1	1	1	1	1	1	1	1	1
OMA01761	1	1	1	1	1	1	1	1	1	2
OMA01764	1	1	1	1	1	1	1	1	1	1
OMA07881	1	1	1	1	1	2	1	1	1	1
OMA03546	1	1	1	1	1	1	1	1	2	2
OMA03541	1	1	1	4	1	1	1	1	1	1
OMA03548	1	1	1	1	1	1	1	1	2	1
OMA02157	2	1	1	2	1	1	1	1	1	1
OMA02154	1	1	1	1	1	1	1	1	1	1
OMA02158	1	1	1	1	1	1	1	1	1	1
OMA01492	1	1	1	2	1	1	1	1	1	1
OMA03405	1	1	1	2	1	1	1	1	1	1
OMA02365	1	1	1	1	1	1	1	1	1	1
OMA03441	1	1	1	1	1	1	1	1	1	1
OMA00012	1	1	1	1	1	1	1	1	1	1
OMA09733	1	1	1	1	1	1	1	1	1	1
OMA09730	1	1	1	1	1	1	1	1	1	1
OMA09734	1	1	1	1	1	1	1	1	1	1
OMA10129	1	1	1	1	1	1	1	1	1	1
OMA02710	1	1	1	1	1	1	1	1	1	1
OMA02716	1	1	1	1	1	1	1	1	1	1
OMA02719	2	1	1	1	1	1	1	1	1	1
OMA04383	1	1	1	1	1	1	1	1	1	1
OMA02439	1	1	1	1	1	1	1	1	1	1
OMA02435	1	1	1	1	1	1	1	1	1	1
OMA02436	1	1	1	1	1	1	1	1	1	1
OMA02430	1	1	1	2	1	1	1	1	1	1
OMA02431	1	1	1	1	1	1	1	1	1	1
OMA04659	1	1	1	1	2	1	1	1	1	2
OMA04652	1	1	1	2	1	1	1	1	1	1
OMA04653	1	1	1	2	1	1	1	1	1	1
OMA04657	1	1	1	1	1	1	1	1	1	2
OMA03390	1	1	1	1	1	1	1	1	2	2
OMA03391	1	1	1	1	1	1	1	1	1	1
OMA03398	1	1	1	1	1	1	1	1	1	1
OMA02383	1	1	1	1	1	1	1	1	1	1
OMA02381	1	1	1	1	1	1	1	1	1	1
OMA02386	1	1	1	1	1	1	1	1	1	1
OMA08986	1	1	1	1	2	1	1	1	1	1
OMA06785	1	1	1	1	1	1	1	1	1	1
OMA07096	1	1	1	1	1	1	1	1	1	1
OMA07091	1	1	1	1	2	1	1	1	1	1
OMA05520	1	1	1	1	1	1	1	1	1	1
OMA08015	1	1	1	1	1	1	1	1	1	1
OMA08016	1	1	1	1	1	1	1	1	1	1
OMA08017	1	1	1	1	1	1	1	1	2	1
OMA08019	1	1	1	1	1	1	1	1	1	2
OMA07671	1	1	1	1	1	1	1	1	1	1
OMA07677	1	1	1	1	1	1	1	1	1	1
OMA09944	1	1	1	1	1	1	1	1	1	1
OMA09940	1	1	1	1	1	1	1	2	1	1
OMA10801	1	1	1	1	1	1	1	1	1	1
OMA10807	1	1	1	1	1	1	1	1	1	1
OMA10808	1	1	1	1	1	1	1	1	1	1
OMA10809	1	1	1	2	1	1	1	1	1	2
OMA01533	1	1	1	1	1	1	1	1	1	1
OMA06427	1	1	1	1	1	1	1	1	1	1
OMA02948	1	1	1	1	1	1	1	1	1	1
OMA02947	1	1	1	1	1	1	1	1	1	2
OMA02942	1	1	1	1	1	1	1	1	1	1
OMA09906	1	1	1	2	2	1	1	2	1	1
OMA09059	1	1	1	1	1	1	1	1	1	1
OMA11315	1	1	1	1	1	2	1	1	2	1
OMA11316	1	1	1	1	1	1	1	1	1	1
OMA10374	1	1	1	1	1	1	1	1	2	1
OMA10375	1	1	1	1	1	1	1	1	1	1
OMA10370	1	1	1	1	1	1	1	1	1	1
OMA10372	1	1	1	1	1	1	1	1	1	1
OMA02129	1	1	1	2	1	1	1	1	1	2
OMA01140	1	1	1	1	1	2	1	1	1	1
OMA04462	1	1	1	1	1	1	1	1	2	1
OMA02557	1	1	1	1	1	1	1	1	1	1
OMA01149	1	1	1	1	1	2	1	1	1	1
OMA01148	1	1	1	1	1	1	1	1	1	1
OMA02556	1	1	1	1	1	1	1	1	1	1
OMA02554	1	1	1	1	1	1	1	1	1	1
OMA00810	1	1	1	1	1	1	1	1	1	1
OMA00811	1	1	1	1	1	1	1	1	1	1
OMA00812	1	1	1	1	1	1	1	1	1	1
OMA01246	1	1	1	1	1	1	1	1	1	1
OMA01247	1	1	1	1	1	1	1	1	1	1
OMA01244	1	1	1	1	1	1	1	1	1	1
OMA01245	1	1	1	1	1	1	1	1	1	1
OMA01243	1	1	1	1	1	1	1	1	1	1
OMA01857	1	1	1	1	1	1	1	1	1	1
OMA00843	1	1	1	1	1	1	1	1	1	1
OMA03450	1	1	1	1	1	1	1	1	1	1
OMA07082	1	1	1	1	1	3	1	2	1	1
OMA03452	1	1	1	1	1	1	1	1	1	1
OMA07264	1	1	1	1	1	4	1	1	1	1
OMA06976	1	1	1	1	1	1	1	1	1	1
OMA08952	1	1	1	1	1	1	1	1	1	1
OMA08956	1	1	1	1	1	1	1	1	1	1
OMA07469	1	1	1	1	1	1	1	1	1	1
OMA07464	1	1	1	1	1	1	1	1	1	1
OMA07465	1	1	1	1	1	1	1	1	2	2
OMA07467	1	1	1	1	1	1	1	1	1	1
OMA07461	1	1	1	1	1	1	1	1	1	1
OMA01708	1	1	1	1	1	1	1	1	1	1
OMA01706	1	1	1	2	1	1	1	1	1	1
OMA01705	1	1	1	1	1	1	1	1	1	2
OMA01702	1	1	1	1	1	1	1	1	1	1
OMA01700	1	1	1	1	1	1	1	1	1	1
OMA03568	1	1	1	1	1	2	1	1	2	1
OMA03567	1	1	1	1	1	1	1	1	1	1
OMA03561	1	1	1	1	1	1	1	1	1	1
OMA08489	1	1	1	1	1	1	1	1	1	2
OMA08488	2	2	2	2	1	2	1	2	2	2
OMA02176	1	1	1	1	1	2	1	1	1	1
OMA02173	1	1	1	1	1	1	1	1	1	1
OMA02086	1	1	1	1	1	1	1	1	1	1
OMA08858	1	1	1	1	1	1	1	1	1	2
OMA07289	1	1	1	1	1	1	1	1	1	2
OMA07280	1	1	1	1	1	1	1	1	1	1
OMA07281	1	1	1	1	1	1	1	1	1	1
OMA07282	1	1	1	1	1	1	1	1	1	1
OMA07284	1	1	1	1	1	1	1	1	1	1
OMA07285	1	1	1	1	1	1	1	1	1	1
OMA09533	1	1	1	1	1	1	1	1	1	1
OMA05762	1	1	1	1	1	1	1	1	1	1
OMA05200	1	1	1	1	1	1	1	1	1	1
OMA08227	1	1	1	1	1	1	1	1	2	1
OMA08226	1	1	1	1	1	1	1	1	1	1
OMA08224	3	1	1	1	2	1	1	1	1	1
OMA09281	1	1	2	1	1	1	1	1	1	1
OMA09287	1	1	1	1	1	1	1	1	1	1
OMA09284	1	1	1	1	1	1	1	1	1	1
OMA11769	1	2	3	1	1	1	1	1	1	1
OMA08921	1	1	1	1	1	1	1	1	1	1
OMA00150	1	1	1	1	1	1	1	1	1	1
OMA10146	1	1	1	1	1	1	1	1	1	1
OMA10145	1	1	1	1	1	2	1	1	1	2
OMA10143	1	1	1	1	1	1	1	1	1	1
OMA03468	1	1	1	1	1	2	1	1	1	1
OMA02880	1	1	1	1	1	1	1	1	1	2
OMA02883	1	1	1	1	1	1	1	1	1	1
OMA02882	1	1	1	1	1	1	1	1	1	2
OMA02884	1	1	1	1	1	1	1	1	1	3
OMA02775	1	1	1	1	1	1	1	1	1	1
OMA02771	1	1	1	1	1	1	1	1	1	1
OMA01283	1	1	1	2	1	1	1	1	1	1
OMA01281	1	1	1	1	1	1	1	1	1	1
OMA01286	1	1	1	1	1	1	1	1	1	1
OMA01287	1	1	1	1	1	1	1	1	1	1
OMA03829	1	1	1	1	1	1	1	1	1	1
OMA04051	1	1	1	2	1	1	1	1	1	1
OMA03821	1	1	1	1	1	1	1	1	1	1
OMA03822	1	1	1	1	1	1	1	1	1	1
OMA03823	1	1	1	1	1	1	1	1	1	1
OMA03824	1	1	1	1	1	1	1	1	1	1
OMA03827	1	1	1	1	1	1	1	1	1	1
OMA06252	1	1	1	1	1	1	1	1	1	1
OMA04053	1	1	1	1	1	1	1	1	1	1
OMA06256	1	1	1	2	1	1	1	1	1	1
OMA06257	1	1	1	1	1	1	1	1	1	1
OMA06258	1	1	1	1	1	1	1	1	2	1
OMA02413	1	1	1	1	1	1	1	1	1	2
OMA02410	1	1	1	1	1	1	1	1	1	1
OMA02411	1	1	1	1	1	1	1	1	1	1
OMA02419	1	1	1	1	1	1	1	1	2	2
OMA07077	1	1	1	1	1	1	1	1	1	1
OMA07075	1	1	1	1	1	1	1	1	1	1
OMA07079	1	1	1	1	1	1	1	1	1	1
OMA05503	1	1	1	1	1	1	1	1	1	1
OMA05502	1	1	1	1	1	1	1	1	1	1
OMA05505	1	1	1	1	1	1	1	1	1	1
OMA05507	1	1	1	1	1	1	1	1	1	1
OMA05506	1	1	1	1	1	1	1	1	1	1
OMA08034	1	1	1	1	1	1	1	1	1	1
OMA08035	1	1	1	1	1	1	1	1	1	2
OMA08033	1	1	1	1	1	1	1	1	1	1
OMA07615	1	1	1	1	1	1	1	1	1	1
OMA10961	1	1	1	2	1	1	1	1	1	1
OMA09019	3	1	1	1	3	1	1	3	3	3
OMA08711	1	1	1	1	1	2	1	1	2	1
OMA09013	1	1	1	1	1	1	1	1	1	2
OMA09996	1	1	1	1	1	1	3	1	1	1
OMA09692	1	1	1	1	1	1	1	1	1	1
OMA07783	1	1	1	1	1	1	1	1	1	1
OMA04038	1	1	1	2	1	1	1	1	1	1
OMA01512	1	1	1	1	1	1	1	1	1	1
OMA04031	1	1	1	1	1	1	1	1	1	1
OMA04036	1	1	1	1	1	1	1	1	2	1
OMA04037	1	1	1	1	1	1	1	1	1	1
OMA04034	1	1	1	1	1	1	1	1	2	2
OMA04035	1	1	1	1	1	1	1	1	1	1
OMA06884	1	1	1	1	1	1	1	1	1	1
OMA06881	1	1	1	1	1	1	1	1	1	1
OMA06880	2	1	1	1	1	1	1	1	3	1
OMA11152	1	1	1	1	2	2	1	1	1	2
OMA11157	1	1	1	1	1	1	1	1	1	1
OMA11155	1	1	1	1	1	1	1	1	2	1
OMA11154	1	1	1	1	1	1	1	1	1	1
OMA06213	1	1	1	1	1	1	1	1	1	1
OMA09079	1	1	1	1	1	1	1	1	1	1
OMA02965	1	1	1	1	2	1	1	1	1	1
OMA09074	1	1	1	1	1	1	1	1	1	1
OMA09070	1	1	1	1	1	1	1	1	1	1
OMA03617	1	1	1	1	1	1	1	1	1	1
OMA03616	1	1	1	1	1	1	1	1	1	1
OMA11484	1	1	1	1	1	1	1	1	1	1
OMA07037	1	1	1	2	1	2	1	1	1	1
OMA08139	1	1	1	1	1	1	1	1	1	1
OMA07034	1	1	1	1	1	1	1	1	1	1
OMA07031	1	1	1	1	1	1	1	1	1	1
OMA07030	1	1	1	1	1	1	1	1	1	1
OMA06037	1	1	1	1	1	1	1	1	1	1
OMA03003	1	1	1	1	1	1	1	1	1	1
OMA03000	1	1	1	1	1	1	1	1	1	1
OMA06039	1	1	1	1	1	1	1	1	1	1
OMA00833	1	1	1	1	1	1	1	1	1	1
OMA00830	1	1	1	2	1	1	1	1	1	1
OMA00831	1	1	1	1	1	1	1	1	1	1
OMA00838	1	1	1	1	1	1	1	1	1	2
OMA05757	1	1	1	1	1	1	1	1	1	1
OMA05750	1	1	1	1	1	1	1	1	1	1
OMA04428	1	1	1	1	1	2	1	1	2	1
OMA04177	1	1	1	1	1	1	1	1	1	2
OMA09194	1	1	1	1	1	1	1	1	2	1
OMA09192	1	1	1	1	1	1	1	1	1	1
OMA09193	1	1	1	1	1	3	1	1	1	1
OMA00729	1	1	1	1	1	1	1	1	1	1
OMA04422	1	1	1	1	1	1	1	1	1	1
OMA04425	1	1	1	1	1	1	1	1	1	1
OMA06063	1	1	1	1	1	1	1	1	1	2
OMA06062	1	1	1	1	1	1	1	1	1	1
OMA06060	1	1	1	1	1	1	1	1	1	1
OMA06067	1	1	1	1	1	1	1	1	1	1
OMA06066	1	2	1	1	1	1	1	1	1	1
OMA06064	1	1	1	1	1	2	1	1	1	1
OMA08934	1	1	1	1	1	1	1	1	1	1
OMA08933	1	1	1	1	1	1	1	1	1	1
OMA07440	1	1	1	2	1	1	1	1	1	1
OMA01879	1	1	1	1	1	1	1	1	1	1
OMA07444	1	1	1	1	1	1	1	1	1	1
OMA01874	1	1	1	2	1	3	1	1	1	3
OMA01723	1	1	1	1	1	1	1	1	1	1
OMA04934	1	1	1	1	1	1	1	1	1	1
OMA04939	1	1	1	1	1	1	1	1	1	1
OMA03582	1	1	1	1	1	2	1	1	1	1
OMA03584	1	1	1	1	1	2	1	1	1	1
OMA02191	1	1	1	1	1	1	1	1	1	1
OMA02195	1	1	1	1	1	1	1	1	1	2
OMA02199	1	1	1	1	1	1	1	1	1	1
OMA00584	1	1	1	1	1	1	1	1	1	1
OMA09514	1	1	1	1	1	1	1	1	1	1
OMA08200	1	1	1	1	1	1	1	1	1	1
OMA08203	1	1	1	1	1	1	1	1	1	1
OMA08206	1	1	1	1	1	2	1	1	1	1
OMA11742	1	1	1	1	1	1	1	1	1	1
OMA11741	1	1	1	1	1	1	1	1	1	1
OMA00134	1	1	1	1	1	1	1	1	1	1
OMA10165	1	1	1	1	1	1	1	1	1	1
OMA10166	1	1	1	1	1	1	1	1	1	1
OMA08586	1	1	1	1	1	1	1	1	1	1
OMA02758	1	1	1	1	1	1	1	1	1	1
OMA04341	1	1	1	1	1	1	1	1	1	1
OMA01265	1	1	1	1	1	1	1	1	1	1
OMA04347	1	1	1	1	1	1	1	1	1	1
OMA03800	1	1	1	1	1	1	1	1	1	1
OMA06277	1	1	1	1	1	1	1	1	1	2
OMA06274	1	1	1	1	1	2	1	1	2	1
OMA06275	1	1	1	2	1	1	1	1	1	1
OMA06272	1	1	1	1	1	2	1	1	1	1
OMA06537	1	1	1	1	1	1	1	1	1	1
OMA04694	1	1	1	1	1	1	1	1	1	1
OMA04693	1	1	1	1	1	1	1	1	1	1
OMA04691	1	1	1	1	1	1	1	1	1	1
OMA04699	1	1	1	1	1	1	1	1	1	1
OMA01459	1	1	1	1	1	1	1	1	1	1
OMA01452	1	1	1	1	1	1	1	1	1	1
OMA07058	1	1	1	1	1	1	1	1	1	1
OMA07052	1	1	1	1	1	1	1	1	1	1
OMA07057	1	1	1	1	1	1	1	1	2	1
OMA07587	1	1	1	1	1	2	1	1	1	1
OMA07586	1	1	1	1	2	1	1	1	1	1
OMA07585	1	1	1	1	1	1	1	1	1	1
OMA07583	1	1	1	1	1	1	1	1	1	1
OMA01454	1	1	1	1	1	1	1	1	1	1
OMA07589	1	1	1	1	1	1	1	1	1	1
OMA05567	1	1	1	1	1	1	1	1	1	1
OMA05563	1	1	1	1	1	1	1	1	1	1
OMA05560	1	1	1	1	1	1	1	1	1	1
OMA05569	1	1	1	1	1	1	1	1	1	1
OMA07635	1	1	1	1	1	1	1	1	2	1
OMA07637	1	1	1	1	1	1	1	1	1	1
OMA07630	1	1	1	1	1	1	1	1	1	1
OMA07633	1	1	1	1	1	1	1	1	1	1
OMA03124	1	1	1	1	1	1	1	1	1	1
OMA03127	1	1	1	1	1	1	1	1	1	1
OMA03240	1	1	1	1	1	1	1	1	1	2
OMA03242	1	1	1	1	1	1	1	1	1	1
OMA03243	1	1	1	1	1	1	1	1	1	1
OMA03245	1	1	1	1	1	1	1	1	1	1
OMA02030	1	1	1	1	1	1	1	1	1	1
OMA02033	1	1	1	1	1	1	1	1	2	1
OMA02034	1	1	1	1	1	1	1	1	1	1
OMA02035	1	1	1	1	1	1	1	1	1	1
OMA09898	1	1	1	1	1	1	1	1	1	1
OMA09893	1	1	1	2	1	1	1	2	2	1
OMA09891	1	1	1	1	1	1	1	1	1	1
OMA09894	1	1	1	1	2	1	1	1	1	1
OMA06863	1	1	1	2	1	1	1	1	2	1
OMA11174	1	1	1	1	1	1	1	1	1	7
OMA05981	2	1	1	1	1	1	1	1	2	2
OMA05983	1	1	1	3	1	1	1	1	1	1
OMA09096	1	1	1	1	1	1	1	1	1	1
OMA09099	1	1	1	1	1	1	1	1	1	1
OMA09098	1	1	1	1	1	1	1	1	1	1
OMA03630	1	1	1	1	1	1	1	1	1	1
OMA03633	1	1	1	1	1	1	1	1	1	1
OMA03632	1	1	1	1	1	1	1	1	1	1
OMA03635	1	1	1	7	2	1	1	1	1	1
OMA03634	1	1	1	1	1	1	1	1	1	1
OMA03637	1	1	1	1	1	1	1	1	1	1
OMA11350	1	1	1	2	1	1	1	3	1	1
OMA08250	1	1	1	1	1	1	1	1	1	1
OMA08254	1	1	1	1	3	1	1	1	1	1
OMA05361	1	1	1	1	1	1	1	1	1	1
OMA07422	1	1	1	1	1	1	1	1	1	1
OMA07808	1	1	1	2	1	2	1	1	2	2
OMA07809	1	1	1	1	1	1	1	1	1	1
OMA00854	1	1	1	1	1	1	1	1	1	1
OMA00855	1	1	1	1	1	1	1	1	1	1
OMA00856	1	1	1	1	1	2	1	1	1	1
OMA07427	1	1	1	1	1	1	1	1	1	1
OMA03917	1	1	1	1	1	1	1	1	1	1
OMA07429	1	1	1	1	1	1	1	1	1	1
OMA10406	1	1	1	1	1	1	1	1	2	1
OMA10407	1	1	1	1	1	1	1	1	1	1
OMA01811	1	1	1	1	1	1	1	1	1	1
OMA10400	1	1	1	1	1	1	1	1	1	1
OMA01810	1	1	1	1	1	1	1	1	1	1
OMA05770	2	1	1	6	1	1	1	7	2	1
OMA05777	1	1	1	1	1	1	1	1	2	1
OMA03919	1	1	1	1	1	1	1	1	1	1
OMA11112	2	1	1	1	1	1	1	1	1	1
OMA00934	1	1	1	1	1	1	1	1	1	1
OMA04572	1	1	1	1	1	1	1	1	1	1
OMA04577	1	1	1	1	1	1	1	1	1	1
OMA04576	1	1	1	1	1	1	1	1	1	1
OMA03037	1	1	1	1	1	1	1	1	1	1
OMA03035	1	1	1	1	1	1	1	1	1	2
OMA03039	1	1	1	1	1	1	1	1	1	1
OMA03038	1	1	1	1	1	1	1	1	1	1
OMA05490	1	1	1	2	1	2	1	1	2	1
OMA02202	1	1	1	1	1	1	1	1	1	1
OMA02201	1	1	1	1	1	1	1	1	1	1
OMA02207	1	1	1	1	1	1	1	1	1	1
OMA02206	1	1	1	1	1	1	1	1	1	1
OMA02204	1	1	1	1	1	1	1	1	1	1
OMA08918	1	1	1	1	1	1	1	1	1	1
OMA01893	1	1	1	1	1	1	1	1	1	1
OMA01896	1	1	1	1	1	1	1	1	1	1
OMA01049	1	1	1	1	1	1	1	1	1	1
OMA05038	1	1	1	1	1	1	1	1	1	2
OMA03049	1	1	1	1	1	1	1	1	1	1
OMA04910	1	1	1	1	2	1	1	1	1	1
OMA04913	1	1	1	2	1	1	1	1	1	1
OMA04915	1	1	1	1	1	1	1	1	2	1
OMA04917	1	1	1	1	1	2	1	1	1	1
OMA04916	1	1	1	1	1	1	1	1	1	1
OMA00078	1	1	1	1	1	1	1	1	1	1
OMA00079	1	1	1	1	1	1	1	1	1	1
OMA08263	1	1	1	1	1	1	1	1	2	1
OMA08261	1	1	1	1	1	1	1	1	1	1
OMA00071	1	1	1	1	1	1	1	1	1	1
OMA11726	1	1	1	1	1	1	1	1	1	1
OMA11720	1	1	1	1	3	1	1	1	1	2
OMA00115	1	1	1	1	1	2	1	1	1	1
OMA00114	1	1	1	1	1	1	1	1	1	1
OMA00113	1	1	1	1	1	1	1	1	1	1
OMA09130	2	1	1	1	1	1	1	1	1	1
OMA09131	1	1	1	1	1	1	1	1	1	1
OMA09133	1	1	1	1	1	1	1	1	1	1
OMA09135	1	1	1	1	1	1	1	1	1	1
OMA01303	1	1	1	1	1	1	1	1	1	1
OMA01300	1	1	1	1	1	1	1	1	1	1
OMA03799	1	1	1	1	1	1	1	1	1	1
OMA03795	1	1	1	1	1	1	1	1	1	1
OMA03793	1	1	1	1	1	1	1	1	1	2
OMA05391	1	1	1	1	1	1	1	1	1	2
OMA04366	1	1	1	1	1	1	1	1	1	1
OMA04365	1	1	1	1	1	1	1	1	3	1
OMA04363	1	1	1	1	1	1	1	1	1	1
OMA04369	1	1	1	1	1	1	1	1	1	6
OMA03863	1	1	1	1	1	1	1	1	1	1
OMA03868	1	1	1	1	1	1	1	1	1	1
OMA06645	1	1	1	1	1	1	1	1	1	2
OMA01580	1	1	1	1	1	1	1	1	1	1
OMA08626	1	1	1	1	1	1	1	1	1	1
OMA08625	1	1	1	1	1	1	1	1	1	1
OMA05097	1	1	1	1	1	1	1	1	1	1
OMA05095	1	1	1	1	1	1	1	1	1	1
OMA05093	1	1	1	1	1	2	1	1	2	1
OMA05098	1	1	1	1	1	1	1	1	1	1
OMA01933	1	1	1	1	1	1	1	1	1	1
OMA02838	1	1	1	1	1	1	1	1	1	1
OMA02839	1	1	1	1	1	1	1	1	1	1
OMA05545	1	1	1	1	1	1	1	1	1	1
OMA05544	1	1	1	1	1	1	1	1	1	2
OMA05543	1	1	1	1	1	1	1	1	1	1
OMA00686	1	1	1	1	1	1	1	1	1	1
OMA00681	1	1	1	1	1	1	1	1	1	1
OMA04994	1	1	1	1	1	1	1	1	1	1
OMA04997	1	1	1	1	1	1	1	1	1	1
OMA00613	1	1	1	1	1	1	1	1	1	1
OMA03268	1	1	1	1	1	1	1	1	2	1
OMA03269	1	1	1	1	1	1	1	1	1	1
OMA03262	1	1	1	1	1	1	1	1	1	1
OMA08077	1	1	1	1	1	1	1	1	1	1
OMA02019	1	1	1	1	1	1	1	1	1	1
OMA02017	1	1	1	1	1	1	1	1	1	1
OMA09303	1	1	1	1	1	1	1	1	1	1
OMA09307	1	1	1	1	1	1	1	1	1	1
OMA09306	1	1	1	1	1	1	1	1	2	3
OMA06842	1	1	1	1	1	1	1	1	1	1
OMA03176	1	1	1	1	1	1	1	1	1	2
OMA09970	1	1	1	1	1	1	1	1	1	1
OMA09971	1	1	1	1	1	1	1	1	1	1
OMA03658	1	1	1	1	1	1	1	1	1	1
OMA03657	1	1	1	2	1	1	1	1	2	1
OMA03655	1	1	1	2	1	2	1	1	1	1
OMA03651	1	1	1	1	1	1	1	1	1	1
OMA02131	1	1	1	2	2	2	1	1	1	1
OMA08194	1	1	1	1	1	1	1	1	2	1
OMA06419	1	1	1	1	1	1	1	1	1	1
OMA08193	1	1	1	1	1	1	1	1	1	1
OMA05306	1	1	1	1	1	1	1	1	1	1
OMA05305	1	1	1	2	1	1	1	1	4	2
OMA05301	1	1	1	1	1	1	1	1	1	1
OMA05308	1	1	1	1	1	1	1	1	1	1
OMA10640	1	1	1	1	1	1	1	1	2	1
OMA10644	1	1	1	1	1	1	1	1	1	1
OMA10646	3	2	1	1	1	2	2	1	1	2
OMA10647	1	1	1	1	1	2	1	1	2	1
OMA10648	1	2	1	1	1	1	1	1	1	1
OMA09714	4	1	1	1	1	1	1	1	1	1
OMA04371	1	1	1	1	1	1	1	1	1	1
OMA04373	1	1	1	1	1	1	1	1	1	1
OMA08378	1	1	1	1	1	1	1	1	1	2
OMA00304	1	1	1	1	1	1	1	1	1	1
OMA00305	1	1	1	1	1	1	1	1	1	1
OMA00308	1	1	1	1	1	1	1	1	1	1
OMA10460	1	1	1	1	2	2	1	1	1	1
OMA10390	1	1	1	1	1	1	1	1	1	1
OMA10469	1	1	1	1	1	1	1	1	1	1
OMA00876	1	1	1	1	1	1	1	1	1	2
OMA00877	1	1	1	1	1	1	1	1	1	1
OMA02650	1	1	1	1	1	1	1	1	1	1
OMA02655	1	1	1	1	1	1	1	1	1	1
OMA02657	1	1	1	2	1	1	1	1	2	1
OMA00554	1	1	1	1	1	1	1	1	1	1
OMA06904	1	1	1	1	1	1	1	1	1	1
OMA06906	1	1	1	1	1	1	1	1	1	1
OMA06900	1	1	1	1	1	1	1	1	1	1
OMA10466	1	1	1	1	1	1	1	1	1	1
OMA04553	1	1	1	1	1	1	1	1	1	1
OMA06903	1	1	1	1	1	1	1	1	1	1
OMA03287	1	1	1	1	1	1	1	1	1	1
OMA03016	1	1	1	1	1	1	1	1	1	1
OMA02229	1	1	1	1	1	1	1	1	1	1
OMA06024	1	1	1	1	1	1	1	1	1	1
OMA06023	1	1	1	1	1	1	1	1	1	1
OMA06022	1	1	1	1	1	1	1	1	1	1
OMA02222	1	1	1	1	1	1	1	1	2	1
OMA03785	1	1	1	1	1	1	1	1	1	1
OMA07778	1	1	1	1	1	1	1	1	1	1
OMA07773	1	1	1	1	1	1	1	1	1	1
OMA07775	1	1	1	1	1	1	1	1	1	1
OMA04979	1	1	1	1	1	1	1	1	1	1
OMA04978	1	1	1	1	1	1	1	1	1	1
OMA04973	1	1	1	1	1	1	1	1	1	1
OMA04970	1	1	1	1	1	1	1	1	1	1
OMA08248	1	1	1	1	1	1	1	1	1	1
OMA01640	1	1	1	1	1	1	1	1	1	2
OMA08532	1	1	1	1	1	1	1	1	1	1
OMA08243	1	1	1	1	2	1	1	1	1	1
OMA00721	1	1	1	1	1	1	1	1	1	1
OMA02823	1	1	1	1	1	1	1	1	1	1
OMA02828	1	1	1	1	1	1	1	1	1	1
OMA09111	1	1	1	1	1	1	1	1	2	1
OMA01325	1	1	1	1	1	1	1	1	1	1
OMA01324	1	1	1	1	1	1	1	1	1	2
OMA09395	1	1	1	1	1	1	1	1	1	1
OMA09396	1	1	1	1	1	1	1	1	1	1
OMA02798	1	1	1	2	1	1	1	1	1	2
OMA10070	1	1	1	1	4	2	1	1	2	1
OMA02794	1	1	1	1	1	1	1	1	1	1
OMA01229	1	1	1	1	1	1	1	1	2	1
OMA04304	1	1	1	1	1	1	1	1	1	1
OMA01226	1	1	1	1	1	1	1	1	1	1
OMA04302	1	1	1	1	1	1	1	1	1	1
OMA01223	1	1	1	1	1	1	1	1	1	1
OMA03842	1	1	1	2	1	2	1	1	2	1
OMA03843	1	1	1	1	1	1	1	1	1	1
OMA03841	1	1	1	1	1	1	1	1	1	1
OMA03844	1	1	1	1	1	1	1	1	1	1
OMA01567	1	1	1	2	1	1	1	1	1	1
OMA01564	1	1	1	1	1	1	1	1	1	1
OMA06232	1	1	1	1	1	1	1	1	1	1
OMA07542	1	1	1	1	1	1	1	1	1	1
OMA07540	1	1	1	1	2	1	1	1	1	1
OMA02346	1	1	1	1	1	1	1	1	1	1
OMA02347	1	1	1	1	1	1	1	1	1	1
OMA06498	1	1	1	1	1	1	1	1	1	1
OMA06496	1	1	1	2	2	1	1	1	1	2
OMA06497	1	1	1	1	2	1	1	1	1	1
OMA06490	1	1	1	1	1	1	1	1	1	1
OMA09453	1	1	1	1	1	1	1	1	1	1
OMA04895	1	1	1	1	1	2	1	1	1	2
OMA04897	1	1	1	1	1	1	1	1	1	1
OMA04891	1	1	1	1	1	1	1	1	1	1
OMA03201	1	1	1	1	1	1	1	1	1	1
OMA03203	1	1	1	1	1	1	1	1	1	1
OMA02074	1	1	1	1	1	1	1	1	1	1
OMA02076	1	1	1	1	1	1	1	1	1	1
OMA04552	1	1	1	1	1	1	1	1	1	1
OMA02070	1	1	1	1	1	1	1	1	2	1
OMA04098	1	1	1	1	1	1	1	1	1	2
OMA04097	1	1	1	1	1	1	1	1	1	1
OMA08104	1	1	1	1	1	1	1	1	1	1
OMA06827	1	1	1	1	1	1	1	1	1	1
OMA06826	1	1	1	1	1	1	1	1	1	1
OMA11134	1	1	1	1	1	1	1	1	1	1
OMA11133	1	1	1	1	1	1	1	1	3	1
OMA06539	1	1	1	1	1	1	1	1	1	2
OMA03676	1	1	1	1	1	1	1	1	1	1
OMA03670	1	1	1	1	1	1	1	1	1	1
OMA03673	1	1	1	1	1	1	1	1	2	1
OMA03678	1	1	1	2	1	1	1	1	1	1
OMA07004	1	1	1	1	1	1	1	1	1	1
OMA07005	1	1	1	1	1	1	1	1	1	1
OMA09329	1	1	1	1	1	2	2	1	1	1
OMA09328	1	1	1	1	1	1	1	2	1	1
OMA00733	1	1	1	1	1	1	1	1	1	1
OMA09321	1	1	1	1	1	1	1	1	1	1
OMA09324	1	1	1	1	1	1	1	1	1	1
OMA08195	1	1	1	1	1	1	1	1	1	1
OMA05852	1	1	1	1	1	1	1	1	1	1
OMA05855	1	1	1	1	4	1	1	1	1	1
OMA06026	1	1	1	1	1	2	1	1	1	1
OMA10663	1	1	1	1	1	1	1	1	1	1
OMA10441	1	1	1	1	1	1	1	1	1	2
OMA00328	1	1	1	1	1	1	1	1	1	1
OMA02224	1	1	1	1	1	1	1	1	1	1
OMA08585	1	1	1	1	1	1	1	1	1	1
OMA06029	1	1	1	1	1	1	1	1	1	1
OMA02679	1	1	1	3	1	1	1	1	3	1
OMA02674	1	1	1	1	1	1	1	1	1	1
OMA02672	1	1	1	1	1	1	1	1	1	1
OMA02673	1	1	1	1	1	1	1	1	1	1
OMA02670	1	1	1	1	1	1	1	1	1	1
OMA07899	1	1	1	1	1	2	1	1	3	1
OMA08588	1	1	1	1	1	1	1	1	1	2
OMA11245	1	1	1	1	1	1	1	1	1	1
OMA01175	1	1	1	1	1	2	1	1	1	1
OMA01177	1	1	1	1	1	1	1	1	1	1
OMA04533	1	1	1	1	1	1	1	1	1	1
OMA04532	1	1	1	2	1	1	1	1	1	1
OMA04530	1	1	1	1	1	1	1	1	1	1
OMA04539	1	1	1	1	2	1	1	1	1	2
OMA06009	1	1	1	1	1	1	1	1	1	1
OMA06008	1	1	1	1	1	1	1	1	1	1
OMA03079	1	1	1	2	1	1	1	1	1	1
OMA03074	1	1	1	1	1	1	1	1	1	1
OMA03070	1	1	1	1	1	1	1	1	1	1
OMA02244	1	1	1	1	1	1	1	1	1	1
OMA05669	1	1	1	2	1	1	1	1	1	3
OMA05662	1	1	1	1	1	1	1	1	1	1
OMA05663	1	1	1	1	1	1	1	1	1	1
OMA05665	1	1	1	1	1	1	1	1	1	1
OMA05395	1	1	1	1	1	1	1	1	1	1
OMA07755	1	1	1	1	1	1	1	1	1	1
OMA07752	1	1	1	1	1	1	1	1	1	1
OMA07753	1	1	1	4	1	2	1	1	1	1
OMA04954	1	1	1	1	1	1	1	1	1	1
OMA04957	1	1	1	1	1	1	1	1	2	1
OMA04953	1	1	1	1	1	1	1	1	1	1
OMA07490	1	1	1	1	1	1	1	1	2	1
OMA08510	1	1	2	1	1	1	1	1	1	1
OMA08513	1	1	1	1	1	1	1	1	1	1
OMA08516	1	1	1	1	1	1	1	1	1	1
OMA08518	1	1	1	1	1	1	1	1	1	1
OMA01694	1	1	1	1	1	1	1	1	1	1
OMA01696	1	1	1	1	1	1	1	1	1	1
OMA01698	1	1	1	1	1	1	1	1	1	1
OMA11093	1	1	1	1	1	1	2	1	1	1
OMA02808	1	1	1	1	2	1	1	1	1	2
OMA02805	1	1	1	1	1	1	1	1	1	1
OMA02807	1	1	1	1	1	2	1	1	1	1
OMA02806	1	1	1	1	1	1	1	1	1	2
OMA01347	1	1	1	1	1	1	1	1	1	1
OMA01345	1	1	1	1	1	1	1	1	1	1
OMA01344	1	1	1	1	1	1	1	1	2	1
OMA01343	1	1	1	1	1	1	1	1	1	1
OMA01341	1	1	1	1	1	1	1	1	1	1
OMA10053	1	1	1	2	1	1	1	1	2	2
OMA01200	1	1	1	1	2	1	1	1	1	1
OMA01201	1	1	1	1	1	1	1	1	1	1
OMA04329	1	1	1	1	1	1	1	1	1	1
OMA07989	1	1	1	1	1	1	1	1	1	1
OMA07988	1	1	1	1	1	1	1	1	1	1
OMA07981	1	1	1	1	1	1	1	1	1	1
OMA07985	1	1	1	1	1	1	1	1	1	1
OMA05055	1	1	1	1	1	2	1	1	1	1
OMA05059	1	1	1	1	1	1	1	1	1	2
OMA01974	1	1	1	1	1	2	1	1	1	1
OMA01976	1	1	1	1	1	1	1	1	1	1
OMA01977	1	1	1	2	1	2	1	1	2	2
OMA01970	1	1	1	1	1	1	1	1	1	1
OMA01971	1	1	1	1	1	2	1	1	1	1
OMA01973	1	1	1	2	1	1	1	1	1	1
OMA01978	1	1	1	1	1	1	1	1	1	1
OMA01979	1	1	1	1	1	1	1	1	1	1
OMA05588	1	1	1	1	1	1	1	1	2	2
OMA04100	1	1	1	1	1	1	1	1	1	1
OMA05580	1	1	1	1	1	1	1	1	1	1
OMA05585	1	1	1	1	2	1	1	1	1	1
OMA03194	1	1	1	1	1	1	1	1	1	1
OMA02585	1	1	1	1	1	1	1	1	1	1
OMA02587	1	1	1	1	1	1	1	1	1	1
OMA02581	1	1	1	1	1	1	1	1	1	1
OMA02583	2	1	1	1	1	1	1	1	1	2
OMA07563	1	1	1	1	1	1	1	1	1	1
OMA07562	1	1	1	1	1	1	1	1	1	1
OMA07567	1	1	1	1	1	2	1	1	1	1
OMA03229	3	1	1	1	1	1	1	1	1	1
OMA06610	1	1	1	1	1	1	1	1	1	1
OMA03220	1	1	1	1	1	1	1	1	1	1
OMA02050	1	1	1	1	1	1	1	1	1	1
OMA02057	1	1	1	2	1	1	1	1	1	1
OMA02055	1	1	1	1	1	1	1	1	1	1
OMA07699	1	1	1	1	1	1	1	1	1	1
OMA07692	1	1	1	1	1	1	1	1	1	1
OMA01592	1	1	1	1	2	1	1	1	1	1
OMA06802	1	1	1	1	1	1	1	1	1	1
OMA08168	1	1	1	1	1	1	1	1	2	3
OMA08164	1	1	1	1	1	1	1	1	1	1
OMA00753	1	1	1	1	1	1	1	1	1	1
OMA00752	1	1	1	2	1	1	1	1	1	1
OMA00750	1	1	1	1	1	2	1	1	2	1
OMA00757	1	1	1	1	1	1	1	1	1	1
OMA08244	1	1	1	1	1	1	1	1	1	1
OMA09346	1	1	1	1	1	1	1	1	1	1
OMA09345	1	1	1	1	1	1	1	1	2	1
OMA09343	1	1	1	1	1	2	1	1	1	1
OMA08247	1	1	1	1	1	1	1	1	1	1
OMA09340	1	1	1	1	1	1	1	1	1	1
OMA08241	1	1	1	1	1	1	1	1	1	2
OMA03008	1	1	1	1	1	1	1	1	1	1
OMA05875	1	1	1	2	1	3	1	1	1	4
OMA05874	1	1	1	1	1	1	1	1	1	1
OMA05879	1	1	1	1	1	1	1	1	1	1
OMA08242	1	1	1	1	1	2	1	1	2	2
OMA04311	1	1	1	1	1	1	1	1	1	1
OMA06839	1	1	1	1	1	1	1	1	1	1
OMA11513	1	1	1	1	1	2	1	1	1	1
OMA00345	1	1	1	1	1	1	1	1	1	1
OMA00346	1	1	1	1	1	1	1	1	1	1
OMA00341	1	1	1	1	1	1	1	1	1	1
OMA06837	1	1	1	1	1	1	1	1	1	1
OMA01822	1	1	1	1	1	1	1	1	1	1
OMA01823	1	1	1	1	1	1	1	1	1	1
OMA02611	1	1	1	1	1	1	1	1	1	1
OMA02612	1	1	1	1	1	1	1	1	1	1
OMA02613	1	1	1	1	1	1	1	1	1	1
OMA02618	1	1	1	1	1	1	1	1	1	1
OMA02619	1	1	1	1	1	1	1	1	1	1
OMA00966	1	1	1	1	1	1	1	1	1	1
OMA04517	1	1	1	1	1	1	1	1	1	1
OMA04513	1	1	1	1	1	1	1	1	1	1
OMA03057	1	1	1	1	1	1	1	1	1	1
OMA06571	1	1	1	1	1	1	1	1	1	1
OMA03050	1	1	1	1	1	1	1	1	1	1
OMA02269	1	1	1	1	1	1	1	1	1	1
OMA05499	1	1	1	1	1	1	1	1	1	1
OMA07568	1	1	1	2	1	1	1	1	1	1
OMA05649	1	1	1	1	1	1	1	1	1	1
OMA05640	1	1	1	1	1	1	1	1	1	1
OMA08752	1	1	1	1	1	1	1	1	1	1
OMA00506	1	1	1	1	1	1	1	1	1	1
OMA07738	1	1	1	2	1	1	1	1	1	1
OMA08576	1	1	1	1	1	1	1	2	2	1
OMA08575	1	1	1	2	1	2	1	1	1	2
OMA03665	1	1	1	1	1	1	1	1	1	1
OMA03669	1	1	1	1	1	1	1	1	1	1
OMA03143	1	1	1	1	1	1	1	1	1	1
OMA09484	1	1	1	1	1	1	1	1	1	1
OMA09486	1	1	1	1	1	1	1	1	1	2
OMA09480	1	1	1	1	1	1	1	1	1	1
OMA09481	1	1	1	1	1	1	1	1	1	1
OMA09482	1	1	1	1	1	1	1	1	1	1
OMA08289	1	1	1	1	1	1	1	1	2	1
OMA08285	1	1	1	1	1	1	1	1	1	1
OMA08284	1	1	1	1	1	1	1	1	1	1
OMA02868	1	1	1	2	1	1	1	1	1	3
OMA09623	1	1	1	1	1	1	1	1	1	1
OMA01364	1	1	1	1	1	2	1	1	1	1
OMA01360	1	1	1	2	1	1	1	1	2	2
OMA03732	1	1	1	1	1	1	1	1	1	1
OMA03733	1	1	1	1	1	1	1	1	1	1
OMA03735	1	1	1	2	1	2	1	1	1	1
OMA03737	1	1	1	1	1	1	1	1	1	1
OMA03739	1	1	1	1	1	1	1	1	1	1
OMA10037	1	1	1	1	1	1	1	1	1	1
OMA10030	1	1	1	1	1	2	1	1	1	2
OMA09377	1	1	1	2	1	1	1	2	2	2
OMA03885	1	1	1	1	1	1	1	1	1	2
OMA03883	1	1	1	2	1	1	1	1	1	1
OMA07397	1	1	1	1	1	1	1	1	1	1
OMA03145	1	1	1	1	1	1	1	1	1	1
OMA07401	1	1	1	1	1	1	1	1	1	1
OMA00281	1	1	1	1	1	1	1	1	1	1
OMA08614	1	1	1	1	1	1	1	2	1	1
OMA05070	1	1	1	1	1	1	1	1	1	1
OMA05076	1	1	1	1	1	1	1	1	1	1
OMA08671	1	1	1	1	1	1	1	1	1	1
OMA05332	1	1	1	1	1	1	1	1	1	1
OMA05333	1	1	1	1	1	1	1	1	1	1
OMA11857	1	1	1	1	1	1	1	1	1	3
OMA11854	1	1	1	1	2	1	1	1	1	1
OMA04708	1	1	1	1	1	1	1	1	1	1
OMA04709	1	1	1	3	1	1	1	1	1	1
OMA04703	1	1	1	1	1	1	1	1	1	1
OMA07503	1	1	1	1	1	1	1	1	1	1
OMA04855	1	1	1	1	1	1	1	1	1	1
OMA04859	1	1	1	1	1	1	1	1	1	1
OMA06630	1	1	1	1	1	2	1	1	1	1
OMA06631	1	1	1	1	1	1	1	1	1	1
OMA03161	1	1	1	1	1	1	1	1	1	1
OMA03162	1	1	1	1	1	1	1	1	1	1
OMA11252	1	3	3	1	1	1	4	1	1	1
OMA11257	1	3	1	1	1	1	1	1	1	1
OMA06322	1	1	1	1	1	1	1	1	1	1
OMA08148	1	1	1	1	1	1	1	1	1	1
OMA08149	1	1	1	1	1	1	1	1	1	1
OMA08144	1	1	1	1	1	1	1	1	1	1
OMA08142	1	1	1	1	1	1	1	1	1	1
OMA08141	1	1	1	1	1	1	1	1	1	2
OMA00774	1	1	1	1	1	1	1	1	1	1
OMA02574	1	1	1	1	1	1	1	1	1	1
OMA09364	1	1	1	1	1	1	1	1	1	1
OMA09361	1	1	1	1	1	1	1	1	1	1
OMA09368	1	1	1	1	1	1	1	1	1	1
OMA11683	1	1	1	1	1	1	1	1	3	1
OMA02795	1	1	1	1	1	1	1	1	1	2
OMA05817	1	1	1	1	1	1	1	1	1	1
OMA05813	1	1	1	2	1	1	1	2	1	1
OMA05818	1	1	1	1	1	1	1	1	1	1
OMA10620	1	1	1	1	1	1	1	1	1	1
OMA02149	1	1	1	1	1	2	1	1	1	1
OMA06326	1	1	1	1	1	1	1	1	1	1
OMA04372	1	1	1	1	1	1	1	1	1	1
OMA04309	1	1	1	1	1	1	1	1	1	1
OMA11538	1	1	1	2	1	1	1	1	1	1
OMA01083	1	1	1	1	1	1	1	1	1	1
OMA11194	1	1	2	1	1	1	1	1	1	1
OMA04306	1	1	1	1	1	1	1	1	2	1
OMA10482	1	1	1	1	1	1	1	1	1	1
OMA06087	1	1	1	1	1	1	1	1	1	1
OMA06080	1	1	1	1	1	1	1	1	1	1
OMA02639	1	1	1	1	1	1	1	1	1	1
OMA04377	1	1	1	2	1	1	1	1	1	1
OMA02630	1	1	1	1	1	1	1	1	1	1
OMA02634	1	1	1	1	1	1	1	1	2	1
OMA06955	1	1	1	1	1	1	1	1	1	1
OMA04284	2	1	1	2	1	1	1	1	2	1
OMA03947	1	1	1	1	1	1	1	1	1	1
OMA03946	1	1	1	1	1	1	1	1	1	1
OMA03944	1	1	1	1	1	1	1	1	2	1
OMA00318	1	1	1	1	1	2	1	1	2	2
OMA00943	1	1	1	1	1	1	1	1	1	1
OMA03435	1	1	1	1	1	1	1	1	1	1
OMA01013	1	1	1	1	1	1	1	1	1	1
OMA01010	1	1	1	1	1	1	1	1	1	1
OMA03296	2	1	1	1	1	1	1	1	2	1
OMA01139	1	1	1	2	1	1	1	1	1	1
OMA03430	1	1	1	1	1	1	1	1	1	1
OMA11992	1	2	1	1	1	1	1	1	1	1
OMA11191	1	1	1	2	1	1	1	1	1	2
OMA05621	1	1	1	1	1	1	1	1	1	2
OMA05623	1	1	1	1	1	1	1	1	1	1
OMA05628	1	1	1	1	1	1	1	1	1	1
OMA00567	1	1	1	1	1	1	1	1	1	1
OMA08771	1	1	1	1	1	1	1	1	1	1
OMA08773	1	1	1	1	1	1	1	1	1	1
OMA07544	1	1	1	1	1	1	1	1	1	1
OMA08774	1	1	1	1	1	1	1	1	1	1
OMA06182	1	1	1	1	1	1	1	1	2	1
OMA11050	1	1	1	1	1	1	1	1	1	1
OMA11051	1	1	1	1	1	1	1	1	1	1
OMA08807	1	1	1	1	1	1	1	1	1	1
OMA08550	1	1	1	1	1	1	1	1	1	1
OMA08552	2	2	1	1	1	1	1	1	2	1
OMA02841	1	1	1	1	1	1	1	1	1	2
OMA02849	1	1	1	1	1	1	1	1	1	1
OMA09601	1	1	1	1	1	1	1	1	1	2
OMA01381	1	1	1	1	1	1	1	1	1	1
OMA01385	1	1	1	1	1	1	1	1	1	1
OMA03716	1	1	1	1	1	4	1	1	1	1
OMA03717	1	1	1	1	1	1	1	1	1	1
OMA03710	1	1	1	1	1	1	1	1	1	1
OMA03711	1	1	1	1	1	1	1	1	1	1
OMA11230	1	1	1	1	1	1	1	1	1	1
OMA11231	1	1	1	1	1	1	1	1	1	1
OMA03719	1	1	1	1	1	1	1	1	1	1
OMA06002	1	1	1	1	1	1	1	1	3	2
OMA09150	1	1	1	1	1	1	1	1	1	1
OMA04076	1	1	1	1	1	1	1	1	1	1
OMA04072	1	1	1	1	1	1	1	1	1	1
OMA08634	1	1	1	1	1	1	1	1	1	1
OMA04826	1	1	1	1	1	1	1	1	2	1
OMA10549	1	1	1	1	1	1	1	1	1	1
OMA10016	1	1	1	1	1	1	1	1	1	1
OMA10012	1	1	1	2	1	1	1	1	1	1
OMA05018	1	1	1	1	1	1	1	1	1	1
OMA05015	1	1	1	1	1	1	1	1	1	1
OMA04823	1	1	1	1	1	1	1	1	1	1
OMA08734	1	2	2	1	2	2	1	1	2	1
OMA04493	1	1	1	1	1	1	1	1	1	1
OMA04495	1	1	1	1	1	1	1	1	1	1
OMA04496	1	1	1	1	1	1	1	1	1	1
OMA08732	1	1	1	1	1	1	1	1	1	1
OMA03152	1	1	1	1	1	1	1	1	1	1
OMA03155	1	1	1	1	1	1	1	1	1	1
OMA03159	1	1	1	1	1	1	1	1	1	1
OMA06384	1	1	1	1	1	1	1	1	1	1
OMA06380	1	1	1	1	1	1	1	1	1	1
OMA02540	1	1	1	1	1	1	1	1	1	1
OMA02545	1	1	1	1	1	1	1	1	1	1
OMA09030	1	1	1	1	2	1	1	1	1	2
OMA08739	1	1	1	1	1	1	1	1	1	1
OMA07524	1	1	1	1	1	1	1	1	1	1
OMA09035	1	1	1	1	1	1	1	1	1	1
OMA04724	2	1	1	1	1	1	1	1	1	1
OMA04723	1	1	1	1	1	1	1	1	1	1
OMA04876	1	1	1	1	1	1	1	1	1	1
OMA04878	1	1	1	1	1	1	1	1	1	1
OMA06658	1	1	1	1	1	1	1	1	1	1
OMA02096	1	1	1	1	1	1	1	1	1	1
OMA02091	1	1	1	1	1	1	1	1	1	1
OMA02098	1	1	1	1	1	2	1	1	2	2
OMA08115	1	1	1	1	1	1	1	1	1	3
OMA08117	1	1	1	1	2	1	1	1	1	1
OMA07389	1	1	1	1	1	1	1	1	1	1
OMA08121	1	1	1	1	1	1	1	1	1	1
OMA07010	1	1	1	1	1	1	1	1	1	1
OMA09838	1	1	1	1	1	1	1	1	1	1
OMA00712	1	1	1	1	1	1	1	1	1	1
OMA09830	1	1	1	1	1	1	1	1	1	2
OMA05476	1	1	1	1	1	1	1	1	1	1
OMA11012	1	1	1	1	1	2	1	1	1	1
OMA05387	1	1	1	1	1	1	1	1	1	1
OMA05837	1	1	1	1	1	1	1	1	1	1
OMA05381	1	1	2	1	1	1	1	1	1	1
OMA07687	1	1	1	1	1	1	1	1	1	1
OMA01446	1	1	1	1	1	1	1	1	1	1
OMA04261	1	1	1	1	1	1	1	1	2	1
OMA04265	1	1	1	2	1	1	1	1	1	4
OMA04268	1	1	1	1	1	1	1	1	1	1
OMA03965	1	1	1	1	1	1	1	1	1	1
OMA03969	1	1	1	1	2	1	1	2	2	2
OMA03968	1	1	1	1	1	1	1	1	1	1
OMA00920	1	1	1	1	1	1	1	1	1	1
OMA00921	1	1	1	1	1	1	1	1	1	1
OMA10201	1	1	1	1	1	1	1	1	1	1
OMA10204	1	1	1	1	1	1	2	1	1	1
OMA10206	1	1	1	1	1	1	1	1	1	1
OMA10207	1	2	1	1	2	1	1	1	1	3
OMA01039	1	1	1	1	1	1	1	1	1	1
OMA01030	1	1	1	1	1	1	1	1	1	1
OMA01035	1	1	1	1	1	1	1	1	1	1
OMA01037	1	1	1	1	1	1	1	1	1	1
OMA01164	1	1	1	1	1	2	1	1	1	2
OMA05607	1	1	1	1	1	1	1	1	1	1
OMA05605	1	1	1	1	1	1	1	1	1	1
OMA02572	1	1	1	1	1	2	1	1	1	1
OMA00546	1	1	1	1	1	1	1	1	1	1
OMA00544	1	1	1	1	1	1	1	1	1	1
OMA00979	1	1	1	1	1	1	1	1	1	1
OMA02577	1	1	1	1	1	1	1	1	1	1
OMA08805	1	1	1	1	1	1	1	1	1	1
OMA03361	1	1	1	1	1	1	1	1	1	1
OMA03360	1	1	1	1	1	1	1	1	1	1
OMA08719	2	1	1	1	1	1	1	1	1	1
OMA08716	1	1	1	1	1	1	1	1	1	1
OMA08714	1	1	1	1	1	1	1	1	2	1
OMA02374	1	1	1	1	1	1	1	1	1	1
OMA09440	1	1	1	1	1	1	1	1	1	1
OMA09441	1	1	1	1	1	1	1	1	1	1
OMA09448	1	1	1	1	1	1	1	1	2	1
OMA09993	1	1	1	1	1	1	1	1	1	1
OMA09991	1	3	1	1	1	1	1	1	1	1
OMA01635	1	1	1	2	1	1	1	1	1	2
OMA01638	1	1	1	1	1	1	1	1	1	2
OMA01819	1	1	1	1	1	1	1	1	1	1
OMA11038	1	1	1	1	1	1	1	1	1	1
OMA11030	1	1	1	1	1	2	1	1	1	2
OMA08824	1	1	1	1	1	1	1	1	1	1
OMA09665	1	1	1	1	1	2	1	1	1	1
OMA09667	1	1	1	1	1	2	1	1	1	1
OMA03774	1	1	1	1	1	1	1	1	1	1
OMA03770	1	1	1	1	1	1	1	1	1	1
OMA11782	1	4	1	1	2	1	1	1	1	1
OMA10782	1	1	1	1	1	3	1	1	1	2
OMA10562	2	1	1	2	1	2	1	2	1	1
OMA10565	1	1	1	1	1	1	1	1	1	1
OMA01471	1	1	1	1	1	1	1	1	1	1
OMA05031	1	1	1	1	1	1	1	1	1	1
OMA05402	1	1	1	1	1	1	1	1	1	1
OMA04116	1	1	1	1	1	1	1	1	1	1
OMA07865	1	1	1	1	1	1	1	1	1	1
OMA07866	1	1	1	1	1	1	1	1	1	1
OMA04118	1	1	1	1	1	1	1	1	1	1
OMA07867	1	1	1	1	1	1	1	1	1	1
OMA03147	1	1	1	1	1	1	1	1	1	1
OMA04419	1	1	1	1	1	1	1	1	1	1
OMA01198	1	1	1	1	1	1	1	1	1	1
OMA01195	1	1	1	2	1	1	1	1	1	1
OMA01192	1	1	1	1	1	1	1	1	1	1
OMA01193	1	1	1	1	1	1	1	1	1	1
OMA01191	1	1	1	1	1	1	1	1	1	1
OMA06416	1	1	1	1	1	1	1	1	1	1
OMA06412	1	1	1	1	1	1	1	1	1	1
OMA03170	1	1	1	1	1	1	1	1	1	1
OMA02562	1	1	1	1	1	1	1	1	1	1
OMA02568	1	1	1	1	1	1	1	1	1	1
OMA02569	1	1	1	1	1	1	1	1	1	1
OMA01996	1	1	1	1	1	1	1	1	1	2
OMA01421	1	1	1	1	1	1	1	1	1	1
OMA07730	1	1	1	1	1	1	1	1	1	1
OMA00482	1	1	1	1	1	1	1	1	1	1
OMA00480	1	1	1	1	1	1	1	1	1	1
OMA01236	1	1	1	1	1	1	1	1	1	1
OMA04818	1	1	1	1	1	2	1	1	1	1
OMA04814	1	1	1	1	1	1	1	1	1	1
OMA04817	1	1	1	1	1	1	1	1	1	1
OMA08102	1	1	1	1	1	1	1	1	2	1
OMA08105	1	1	1	2	2	1	1	2	1	1
OMA00738	1	1	1	1	1	1	1	1	1	1
OMA07106	1	1	1	1	1	1	1	1	1	1
OMA04237	1	1	1	1	1	1	1	2	1	1
OMA07904	1	1	1	1	1	1	1	1	1	1
OMA04800	1	1	1	1	1	1	1	1	1	1
OMA07406	1	1	1	1	1	1	1	1	1	1
OMA09277	1	1	1	1	1	1	1	1	1	1
OMA09276	1	1	1	2	1	1	1	1	1	1
OMA01834	1	1	1	1	1	1	1	1	1	1
OMA01464	1	1	1	1	1	1	1	1	1	1
OMA01461	1	1	1	1	1	1	1	1	1	1
OMA10198	1	1	1	1	1	1	1	1	1	1
OMA01952	1	1	1	1	1	2	1	1	1	1
OMA10191	1	1	1	1	2	2	1	1	1	1
OMA04241	1	1	1	1	1	1	1	1	1	2
OMA01953	1	1	1	1	1	1	1	1	1	1
OMA03907	1	1	1	1	1	1	1	1	1	1
OMA03902	1	1	1	1	1	2	1	1	1	8
OMA03901	1	1	1	1	1	1	1	1	1	1
OMA10228	1	1	1	1	1	1	1	1	1	1
OMA10226	1	1	1	1	2	1	1	1	1	1
OMA10227	1	1	1	1	1	1	1	1	1	1
OMA10221	1	1	1	1	1	1	1	1	1	1
OMA01058	1	1	1	1	1	1	1	1	1	1
OMA01055	1	1	1	1	1	1	1	1	1	1
OMA01052	1	1	1	1	1	1	1	1	1	1
OMA01956	1	1	1	1	1	1	1	1	1	1
OMA06894	1	1	1	1	1	1	1	1	1	1
OMA05198	1	1	1	1	1	1	1	1	1	1
OMA05194	1	1	1	1	1	1	1	1	1	1
OMA02340	1	1	1	1	1	1	1	1	1	1
OMA00902	1	1	1	1	1	1	1	1	1	1
OMA00903	1	1	1	1	1	1	1	1	1	1
OMA00900	1	1	1	1	1	1	1	1	1	1
OMA00901	1	1	1	1	1	1	1	1	1	1
OMA04584	1	1	1	1	1	1	1	1	1	1
OMA06085	1	1	1	1	1	1	1	1	1	1
OMA03675	1	1	1	1	1	1	1	1	1	1
OMA03347	1	1	1	1	1	1	1	1	1	1
OMA08736	1	1	1	1	1	1	1	1	1	1
OMA02354	1	1	1	1	1	1	1	1	1	1
OMA02357	1	1	1	1	1	1	1	1	1	2
OMA02356	1	1	1	1	1	1	1	1	2	1
OMA02358	1	1	1	1	1	1	1	1	1	1
OMA09464	1	1	1	1	1	1	1	1	1	1
OMA09463	1	1	1	1	1	1	1	1	1	1
OMA09461	1	1	1	1	1	1	1	1	1	1
OMA01611	1	1	1	1	1	2	1	1	1	1
OMA01613	1	1	1	1	1	1	1	1	1	1
OMA11014	1	1	1	2	1	1	1	1	1	2
OMA08597	1	1	1	1	1	1	1	1	2	1
OMA08847	2	1	1	1	1	1	1	1	1	2
OMA08844	1	1	1	2	1	2	1	1	2	2
OMA08842	1	1	1	1	1	2	1	1	1	2
OMA12066	1	1	1	1	1	1	1	1	1	1
OMA03754	1	1	1	1	1	1	1	1	1	1
OMA03759	1	1	1	1	1	1	1	1	1	1
OMA07087	3	1	1	1	1	1	1	1	1	1
OMA07085	1	1	1	1	1	1	1	1	1	1
OMA05979	1	1	1	1	1	1	1	1	1	1
OMA05973	1	1	1	1	1	1	1	1	1	2
OMA02551	1	1	1	1	1	1	1	1	1	1
OMA10762	1	1	1	2	1	2	1	1	1	2
OMA09641	1	1	1	1	1	1	1	1	1	1
OMA10507	1	1	1	1	1	1	1	1	1	1
OMA10506	1	1	1	1	1	1	1	1	1	1
OMA08606	1	1	1	1	1	1	1	1	1	1
OMA08976	1	1	1	1	1	2	1	1	1	2
OMA02993	1	2	1	2	1	2	1	1	2	1
OMA02990	1	1	1	1	1	1	1	1	1	3
OMA10355	1	1	1	1	1	1	1	1	1	1
OMA02812	1	1	1	1	1	1	1	1	1	1
OMA05326	1	1	1	1	1	1	1	1	1	1
OMA05320	1	1	1	1	1	2	1	1	1	1
OMA05322	1	1	1	1	1	1	1	1	1	1
OMA03114	1	1	1	1	1	1	1	1	2	1
OMA03115	1	1	1	1	1	1	1	1	1	1
OMA03117	1	1	1	1	1	1	1	1	1	1
OMA03111	1	1	1	1	1	1	1	1	1	1
OMA02508	1	1	1	1	1	1	1	1	1	1
OMA02501	1	1	1	1	1	1	1	1	1	1
OMA02503	1	1	1	1	1	1	1	1	1	1
OMA04763	1	1	1	1	1	1	1	1	1	1
OMA04761	1	1	1	1	1	1	1	1	1	1
OMA04767	1	1	1	1	1	1	1	1	1	1
OMA04765	1	1	1	1	1	1	1	1	1	1
OMA06690	1	1	1	1	1	1	1	1	1	1
OMA06691	1	1	1	1	1	1	1	1	1	1
OMA06693	1	1	1	1	1	1	1	1	1	1
OMA06694	1	1	1	1	1	1	1	1	1	1
OMA06695	1	1	1	1	1	1	1	1	1	1
OMA06697	1	1	1	1	2	1	1	1	1	1
OMA06698	1	1	1	1	1	1	1	1	1	1
OMA07669	1	1	1	1	1	1	1	1	1	1
OMA06478	1	1	1	1	1	1	1	1	1	1
OMA06476	1	1	1	1	1	1	1	1	1	1
OMA08698	1	1	1	1	1	1	1	1	1	1
OMA10955	2	2	1	1	2	1	1	1	1	1
OMA06047	1	1	1	1	1	1	1	1	2	1
OMA06470	1	1	1	1	1	1	1	1	1	1
OMA08690	1	1	1	1	1	1	1	1	1	1
OMA08691	1	1	1	1	1	1	1	1	2	1
OMA06472	1	1	1	1	1	1	1	1	1	2
OMA09954	1	1	1	1	1	1	1	1	1	1
OMA04834	1	1	1	1	1	1	1	1	1	1
OMA05413	1	1	1	1	1	1	1	1	1	1
OMA05417	1	1	1	1	1	3	1	1	1	1
OMA08476	1	1	1	1	1	1	1	1	1	1
OMA08470	1	1	1	1	1	1	1	1	1	1
OMA07125	1	1	1	1	1	1	1	1	1	1
OMA07124	1	1	1	1	1	1	1	1	1	1
OMA07127	1	1	1	2	1	2	1	1	1	2
OMA09877	1	1	1	1	1	2	1	1	1	1
OMA09873	2	1	1	1	1	1	1	1	1	1
OMA09251	1	2	1	1	1	1	1	1	1	2
OMA09253	1	1	1	1	1	1	1	1	1	1
OMA09254	1	1	1	1	1	1	1	1	1	1
OMA09259	1	1	1	1	1	1	1	1	2	1
OMA07013	1	1	1	1	1	1	1	1	1	1
OMA04165	1	1	1	1	1	1	1	1	1	1
OMA01401	1	1	1	2	1	2	1	1	1	1
OMA04168	1	1	1	1	1	1	1	1	1	1
OMA06997	1	1	1	1	1	1	1	1	1	1
OMA06995	1	1	1	1	1	2	1	1	1	1
OMA06994	1	1	1	1	2	1	1	1	1	1
OMA06993	1	1	1	1	1	1	1	1	1	3
OMA06991	1	1	1	1	1	1	1	1	1	1
OMA06999	1	1	1	1	1	1	1	1	1	1
OMA02690	1	1	1	1	1	1	1	1	1	1
OMA04229	3	1	1	5	1	1	1	1	3	1
OMA04228	1	1	1	1	1	1	1	1	1	1
OMA04223	1	1	1	1	1	1	1	1	1	1
OMA04222	1	1	1	1	1	1	1	1	1	1
OMA04220	1	1	1	1	1	1	1	1	1	1
OMA03929	1	1	1	1	1	1	1	1	2	1
OMA03928	1	1	1	1	1	1	1	1	1	1
OMA06923	1	1	1	1	1	1	1	1	1	1
OMA03924	1	1	1	1	1	1	1	1	1	1
OMA03921	1	1	1	1	1	1	1	1	1	1
OMA06921	1	1	1	1	1	1	1	1	2	1
OMA06926	1	1	1	1	1	1	1	1	1	1
OMA10247	1	1	1	1	1	1	1	1	1	1
OMA10242	1	1	1	1	1	1	1	1	1	1
OMA10249	1	1	1	1	1	1	1	1	1	1
OMA04591	1	1	1	1	1	1	1	1	1	1
OMA10444	1	1	1	1	1	1	1	1	1	1
OMA01072	1	1	1	1	1	1	1	1	1	1
OMA06929	1	1	1	1	1	1	1	1	1	1
OMA05174	1	1	1	1	1	1	1	1	2	1
OMA05179	1	1	1	1	1	2	1	1	1	2
OMA07018	1	1	1	1	1	1	1	1	1	1
OMA03129	1	1	1	1	1	1	1	1	1	1
OMA07357	1	1	1	1	1	1	1	1	1	1
OMA07355	2	1	1	1	2	1	1	1	1	1
OMA03322	1	1	1	1	1	1	1	1	1	1
OMA03328	1	1	1	1	1	1	1	1	1	1
OMA01678	1	1	1	1	1	1	1	1	1	1
OMA01676	1	1	1	1	1	1	1	1	1	1
OMA01674	1	1	1	1	1	1	1	1	1	1
OMA08869	1	1	1	1	1	1	1	1	1	1
OMA08864	3	1	1	1	1	1	1	1	1	1
OMA08866	1	1	1	1	1	1	1	1	1	1
OMA08863	1	4	1	1	1	1	1	1	1	1
OMA08699	1	1	1	1	1	1	1	1	1	1
OMA00678	1	1	1	1	1	1	1	1	1	1
OMA00679	1	1	1	1	1	1	1	1	1	1
OMA00670	1	1	1	1	1	1	1	1	1	1
OMA00672	1	1	1	1	1	1	1	1	1	1
OMA00673	1	1	1	1	1	1	1	1	1	2
OMA08692	1	1	1	1	1	1	1	1	1	1
OMA09409	1	1	1	1	1	1	1	1	1	1
OMA09405	1	1	1	1	1	1	1	1	1	1
OMA09402	1	1	1	1	1	1	1	1	1	1
OMA01541	1	1	1	1	1	1	1	1	1	1
OMA08318	1	1	1	1	1	1	1	1	1	1
OMA05954	1	1	1	1	1	1	1	1	1	1
OMA08310	1	1	1	1	1	1	1	1	1	1
OMA10748	1	1	1	1	1	6	1	1	1	1
OMA11433	1	1	1	1	1	1	1	1	1	1
OMA00206	1	1	1	1	1	1	1	1	1	1
OMA10524	1	1	1	1	1	1	1	1	1	1
OMA10527	1	1	1	1	1	1	1	1	1	1
OMA03331	1	1	1	1	1	1	1	1	1	1
OMA08056	1	1	1	1	1	1	1	1	1	1
OMA07255	1	1	1	1	1	1	1	1	1	1
OMA03338	1	1	1	1	1	1	1	1	1	1
OMA03236	1	1	1	1	1	1	1	1	1	1
OMA02325	1	1	1	1	1	1	1	1	1	1
OMA02321	1	1	1	1	1	1	1	1	1	1
OMA06452	2	1	1	1	1	1	1	1	1	1
OMA06450	1	1	1	1	1	1	1	1	1	1
OMA03139	1	1	1	1	1	1	1	1	1	1
OMA02525	1	1	1	1	1	1	1	1	1	1
OMA02528	2	1	1	1	1	2	1	1	1	1
OMA04838	1	1	1	1	1	1	1	1	1	1
OMA04780	1	1	1	1	1	1	1	1	1	1
OMA04781	1	1	1	1	1	1	1	1	1	1
OMA04783	1	1	1	1	1	1	1	1	1	1
OMA04788	1	1	1	1	1	1	1	1	1	1
OMA04789	1	1	1	1	1	1	1	1	1	1
OMA08901	1	1	1	1	1	1	1	1	1	1
OMA07854	1	1	1	1	1	1	1	1	1	1
OMA05787	1	1	1	1	2	2	1	1	1	1
OMA05786	1	1	1	1	1	1	1	1	1	1
OMA05785	1	1	1	1	1	2	1	1	2	2
OMA08673	1	1	1	1	1	1	1	1	1	1
OMA08674	1	1	1	1	1	1	1	1	1	1
OMA08675	1	1	1	1	1	1	1	1	1	1
OMA07499	1	1	1	1	1	1	1	1	1	1
OMA07328	2	1	1	1	1	1	1	1	1	1
OMA05433	1	1	1	1	1	1	1	1	1	1
OMA05437	1	1	1	1	1	1	1	1	1	1
OMA05438	1	1	1	1	1	1	1	1	1	1
OMA08412	1	1	1	1	1	1	1	1	1	1
OMA07146	1	1	1	1	1	1	1	1	1	2
OMA07142	1	1	1	1	1	1	1	1	1	2
OMA07141	1	1	1	1	1	1	1	1	1	1
OMA07140	1	1	1	1	1	1	1	1	1	1
OMA06471	1	1	1	1	1	1	1	1	1	1
OMA06558	1	1	1	1	1	1	1	1	1	2
OMA06556	1	1	1	3	1	1	1	1	1	2
OMA06555	1	1	1	1	1	1	1	1	1	1
OMA06001	1	1	1	1	1	1	1	1	2	1
OMA06552	1	1	1	1	1	1	1	1	1	1
OMA06551	1	1	1	2	1	1	1	1	1	1
OMA01796	1	1	1	1	1	1	1	1	1	1
OMA01791	1	1	1	1	1	1	1	1	1	1
OMA01792	1	1	1	1	1	1	1	1	1	1
OMA01799	1	1	1	1	1	1	1	1	1	1
OMA09230	1	1	1	1	1	1	1	1	1	1
OMA04140	1	2	1	1	1	1	1	1	1	1
OMA03497	1	1	1	1	1	1	1	1	2	1
OMA11600	1	1	1	1	1	1	1	1	1	1
OMA05899	1	1	1	1	1	1	1	1	2	2
OMA05892	1	1	1	2	1	2	1	1	1	1
OMA05890	1	1	1	1	1	1	1	1	1	1
OMA04205	1	1	1	2	1	1	1	1	1	1
OMA04204	1	1	1	1	1	1	1	1	1	1
OMA04207	1	1	1	1	1	1	1	1	1	1
OMA04200	1	1	1	1	1	1	1	1	1	1
OMA04203	1	1	1	1	1	1	1	1	1	1
OMA04202	1	1	1	1	1	1	1	1	1	1
OMA04209	1	1	1	2	1	2	1	1	2	1
OMA07102	1	1	1	1	1	1	1	1	1	2
OMA08093	1	1	1	1	1	1	1	1	1	1
OMA01154	1	1	1	1	1	1	1	1	1	1
OMA05239	1	1	1	2	1	2	1	1	2	1
OMA05232	1	1	1	1	1	1	1	1	1	1
OMA05236	1	1	1	1	1	1	1	1	1	1
OMA05235	1	1	1	1	1	1	1	1	2	1
OMA05152	1	1	1	1	1	1	1	1	1	2
OMA05153	1	1	1	1	1	1	1	1	1	1
OMA05158	1	1	1	1	1	1	1	1	1	1
OMA10263	1	2	1	1	1	1	1	1	1	1
OMA10264	1	1	1	1	1	1	1	1	1	1
OMA06536	1	1	1	1	1	2	1	1	1	1
OMA04598	1	1	1	1	1	1	1	1	1	1
OMA01465	1	1	1	1	1	1	1	1	1	1
OMA06159	1	1	1	1	1	1	1	1	1	1
OMA06158	1	1	1	1	1	1	1	1	1	1
OMA03308	1	1	1	1	1	1	1	1	1	1
OMA03305	1	1	1	1	1	1	1	1	1	1
OMA02319	1	1	1	1	1	1	1	1	1	1
OMA02313	1	1	1	1	1	1	1	1	1	1
OMA02312	1	1	1	1	1	1	1	1	1	1
OMA07793	1	1	1	1	1	1	1	1	1	1
OMA07795	1	1	1	1	1	1	1	1	1	1
OMA02343	1	1	1	1	1	1	1	1	1	1
OMA07798	1	1	1	1	1	1	1	1	1	1
OMA01653	1	1	1	1	1	1	1	1	1	1
OMA01652	2	1	1	1	1	1	1	1	1	1
OMA01659	1	1	1	2	1	1	1	1	1	1
OMA08886	1	1	1	1	2	1	1	1	1	1
OMA08888	1	1	1	1	1	1	1	1	1	1
OMA08088	1	1	1	1	1	1	1	1	1	1
OMA00659	1	1	1	1	1	1	1	1	1	1
OMA00653	1	1	1	1	1	1	1	1	1	1
OMA09931	1	1	1	1	1	1	1	1	1	1
OMA05935	1	1	1	1	1	1	1	1	1	1
OMA08339	1	1	1	1	1	1	1	1	1	1
OMA08338	1	1	1	1	1	1	1	1	1	1
OMA10898	1	1	1	1	1	1	1	1	1	1
OMA10727	1	1	1	1	1	1	1	1	1	1
OMA09685	2	1	1	3	1	2	1	1	1	1
OMA09681	1	1	1	1	1	1	1	1	2	2
OMA09688	2	1	1	1	1	1	1	1	1	1
OMA09689	1	1	1	1	1	1	1	1	1	1
OMA11415	1	1	1	1	1	1	1	1	1	1
OMA11411	1	1	2	1	1	1	1	2	1	1
OMA00265	1	1	1	1	1	1	1	1	1	1
OMA10097	1	1	1	1	1	1	1	1	3	1
OMA10090	1	1	1	1	1	1	1	1	1	1
OMA05967	1	1	1	1	1	1	1	1	1	1
OMA05965	1	1	1	1	1	2	1	1	1	1
OMA05964	1	1	1	1	1	1	1	1	1	1
OMA01404	1	1	1	1	1	1	1	1	1	1
OMA03418	1	1	1	1	1	1	1	1	1	1
OMA01405	1	1	1	1	1	1	1	1	1	1
OMA00393	1	1	1	1	1	1	1	1	1	1
OMA01407	1	1	1	1	1	1	1	1	1	1
OMA01400	1	1	1	1	1	1	1	1	1	1
OMA07201	1	1	1	1	1	1	1	1	1	1
OMA00397	1	1	1	1	1	1	1	1	1	1
OMA03688	1	1	1	1	1	2	1	1	2	2
OMA03683	1	1	1	1	1	1	1	1	1	1
OMA03686	1	1	1	1	1	1	1	1	1	1
OMA00889	1	1	1	1	1	1	1	1	1	1
OMA00881	1	1	1	1	1	1	1	1	1	1
OMA07209	1	1	1	1	1	2	1	1	4	3
OMA09391	1	2	1	1	1	1	1	1	1	1
OMA04412	1	1	1	1	1	1	1	1	1	1
OMA04413	1	1	1	1	1	1	1	1	1	1
OMA04418	1	1	1	1	1	1	1	1	1	1
OMA02330	1	1	1	1	1	2	1	1	1	1
OMA07553	1	1	1	2	1	1	1	1	1	1
OMA07161	1	1	1	1	1	1	1	1	1	1
OMA04359	3	1	1	3	1	1	1	1	1	3
OMA06306	1	1	1	1	1	1	1	1	2	1
OMA06308	1	1	1	1	1	1	1	1	1	1
OMA09393	1	1	1	1	1	1	1	1	1	1
OMA08656	1	1	1	1	1	1	1	1	1	1
OMA08654	1	1	1	1	1	1	1	1	1	1
OMA00460	1	1	1	1	1	1	1	1	1	1
OMA02691	1	1	1	1	1	1	1	1	1	1
OMA07685	1	1	1	1	1	2	1	1	1	1
OMA05455	1	1	1	1	1	1	1	1	1	1
OMA05454	1	1	1	1	1	1	1	1	1	1
OMA05450	1	1	1	1	1	1	1	1	1	1
OMA07683	1	1	1	1	1	2	1	1	1	1
OMA05459	1	1	1	2	2	1	1	1	1	2
OMA05458	1	1	1	1	1	1	1	1	1	1
OMA07165	1	1	1	1	1	1	1	1	1	1
OMA01569	1	1	1	1	1	1	1	1	1	1
OMA00215	1	1	1	1	1	1	1	1	2	2
OMA03518	1	1	1	1	1	1	1	1	1	1
OMA03519	1	1	1	1	1	1	1	1	1	1
OMA03511	1	1	1	1	1	1	1	1	1	1
OMA03513	1	1	1	1	1	1	1	1	1	1
OMA02108	1	1	1	1	1	1	1	1	1	1
OMA09219	1	1	1	1	1	1	1	1	1	1
OMA09218	1	2	1	1	1	1	1	1	1	1
OMA09217	1	1	1	1	1	1	1	1	1	1
OMA09211	1	1	1	1	1	1	1	1	1	1
OMA03477	1	1	1	1	1	2	1	1	2	2
OMA03475	1	1	1	1	1	1	1	1	1	1
OMA06959	1	1	1	2	1	1	1	1	2	1
OMA04317	1	1	1	1	1	1	1	1	1	1
OMA11596	1	1	1	1	1	1	1	2	1	1
OMA05212	1	1	1	1	2	1	1	1	1	2
OMA05215	1	1	1	1	1	1	1	1	1	1
OMA05217	1	1	1	1	1	1	1	1	1	1
OMA05219	1	1	1	2	1	3	1	1	1	1
OMA04710	1	1	1	1	1	1	1	1	1	1
OMA06672	1	1	1	1	1	1	1	1	1	1
OMA06415	1	1	1	1	1	1	1	1	2	1
OMA05135	1	1	1	1	1	1	1	1	1	1
OMA05131	1	1	1	1	1	1	1	1	1	1
OMA05133	1	1	1	1	2	1	1	1	1	1
OMA04594	1	1	1	1	1	1	1	1	1	1
OMA10280	1	1	1	1	1	1	1	1	1	1
OMA10282	1	1	1	1	1	1	1	1	1	1
OMA04596	1	1	1	1	1	1	1	1	1	1
OMA10287	1	1	1	1	1	1	1	2	1	1
OMA01071	1	1	1	1	1	1	1	1	1	1
OMA05687	1	1	1	1	1	1	1	1	1	2
OMA05684	1	1	1	1	1	1	1	1	1	2
OMA05688	1	1	1	1	1	2	1	1	1	1
OMA04599	1	1	1	1	1	1	1	1	1	1
OMA06799	1	1	1	1	1	1	1	1	1	1
OMA06795	1	1	1	1	1	2	1	1	1	3
OMA06794	1	1	1	1	1	1	1	1	1	1
OMA06791	1	1	1	1	2	1	1	1	1	2
OMA06793	1	1	1	1	1	1	1	1	1	1
OMA02489	1	1	1	1	1	1	1	1	1	1
OMA02488	1	1	1	1	1	1	1	1	1	2
OMA02481	1	1	1	1	1	2	1	1	1	1
OMA02482	1	1	1	1	1	1	1	1	1	1
OMA04629	1	1	1	1	1	1	1	1	1	1
OMA00543	1	1	1	1	1	1	1	1	1	1
OMA06171	2	1	1	1	1	1	1	1	1	1
OMA06173	1	1	1	1	1	1	1	1	1	6
OMA06177	1	1	1	1	1	1	1	1	2	1
OMA06510	1	1	1	1	2	1	1	1	1	1
OMA06517	1	1	1	2	1	1	1	1	1	1
OMA06516	1	1	1	1	1	1	1	1	1	1
OMA00638	1	1	1	1	1	1	1	1	1	1
OMA00639	1	1	1	1	1	1	1	1	1	1
OMA09917	1	1	1	1	2	1	3	2	2	1
OMA09914	1	1	1	1	1	1	2	1	1	1
OMA09910	1	1	1	1	1	1	1	1	1	1
OMA05919	1	1	1	1	1	1	1	2	1	1
OMA05913	1	1	1	1	1	1	1	1	2	1
OMA05916	1	1	1	1	1	1	1	1	1	1
OMA05917	1	1	1	1	1	1	1	1	1	1
OMA05915	1	1	1	1	1	1	1	1	1	1
OMA08357	1	1	1	2	1	1	1	1	1	1
OMA08353	1	1	1	1	1	1	1	1	2	2
OMA08350	1	1	1	1	1	1	1	1	1	1
OMA11477	1	1	1	1	1	1	1	1	1	2
OMA00245	1	1	1	1	1	1	1	1	1	1
OMA07961	2	1	1	1	1	1	1	1	1	1
OMA07418	2	1	1	1	1	1	1	1	1	1
OMA01216	1	1	1	1	1	1	1	1	1	1
OMA09001	1	1	1	2	1	1	1	1	1	1
OMA09004	1	1	1	1	1	2	1	1	1	2
OMA05867	1	1	1	1	1	1	1	1	2	1
OMA04434	1	1	1	1	1	1	1	1	1	1
OMA04435	1	1	1	2	1	1	1	1	1	2
OMA04439	1	1	1	1	1	1	1	1	1	2
OMA05861	1	1	1	1	1	1	1	1	1	1
OMA11898	1	1	1	1	1	1	1	1	3	1
OMA07672	1	1	1	1	1	1	1	1	1	1
OMA04149	1	1	1	1	1	1	1	1	1	1
OMA03109	1	1	1	2	1	2	1	1	2	1
OMA06361	1	1	1	1	1	1	1	1	1	1
OMA07369	1	1	1	1	1	1	1	1	1	1
OMA01803	1	1	1	1	1	1	1	1	1	1
OMA01153	1	1	1	1	1	1	1	1	1	1
OMA10944	1	1	1	1	1	1	1	1	1	1
OMA05477	1	1	1	1	1	1	1	1	1	1
OMA05471	1	1	1	1	1	1	1	1	1	2
OMA07183	1	1	1	1	2	2	1	1	1	1
OMA07187	1	1	1	1	1	1	1	1	1	1
OMA07184	1	1	1	1	3	1	1	1	1	1
OMA05962	1	1	1	1	1	1	1	1	1	1
OMA06580	1	1	1	1	1	1	1	1	1	1
OMA06582	1	1	1	1	1	1	1	1	1	1
OMA06586	2	1	1	1	1	1	1	1	1	1
OMA08632	1	1	1	1	1	1	1	1	1	1
OMA08633	1	1	1	1	1	2	1	1	1	1
OMA09588	1	1	1	1	1	1	1	1	1	1
OMA09584	1	1	1	1	2	1	1	1	1	1
OMA09587	1	1	1	1	1	1	1	1	1	1
OMA09580	1	1	1	1	1	1	1	1	1	1
OMA01754	1	1	1	1	1	1	1	1	1	2
OMA04985	1	1	1	1	1	1	1	1	1	1
OMA04980	1	1	1	1	1	1	1	1	1	1
OMA04981	1	1	1	2	1	1	1	1	1	1
OMA01202	1	1	1	1	1	1	1	1	1	1
OMA03538	1	1	1	2	2	1	1	1	1	1
OMA03539	1	1	1	1	1	1	1	1	1	1
OMA03537	1	1	1	1	1	1	1	1	1	1
OMA03533	1	1	1	1	1	1	1	1	1	1
OMA03530	1	1	1	1	1	1	1	1	1	1
OMA08182	1	1	1	1	1	1	1	1	1	2
OMA08185	1	1	1	1	1	1	1	1	1	1
OMA02127	1	1	1	1	1	2	1	1	1	1
OMA08189	1	1	1	1	1	1	1	1	1	1
OMA02123	1	1	1	1	1	2	1	1	1	1
OMA02121	1	1	1	1	1	1	1	1	1	1
OMA09767	1	1	1	1	1	1	1	1	1	1
OMA04325	1	1	1	1	1	1	1	1	1	1
OMA04187	1	1	1	1	1	1	1	1	1	1
OMA04185	1	1	1	1	1	1	1	1	1	1
OMA04181	1	1	1	1	1	1	1	1	1	1
OMA06970	1	1	1	1	1	1	1	1	1	1
OMA06972	1	1	1	1	1	1	1	1	1	2
OMA11645	3	1	1	1	1	1	1	1	1	1
OMA02791	1	1	1	1	1	1	1	1	1	2
OMA03989	1	1	1	1	1	1	1	1	1	1
OMA03986	1	1	1	1	1	1	1	1	1	1
OMA03985	1	1	1	1	1	1	1	1	1	1
OMA03983	1	1	1	1	1	2	1	1	1	2
OMA03414	1	1	1	1	1	1	1	1	1	1
OMA07217	1	2	1	1	1	1	1	1	1	1
OMA03417	1	1	1	2	1	1	1	1	1	2
OMA03410	1	1	1	1	1	1	1	1	1	1
OMA02793	1	1	1	1	1	1	1	1	1	1
OMA00181	1	1	1	1	1	1	1	1	1	2
OMA10117	1	1	1	1	1	1	1	1	1	1
OMA05112	1	1	1	1	1	1	1	1	1	1
OMA05113	1	1	1	1	1	1	1	1	1	1
OMA05110	1	1	1	1	1	1	1	1	1	1
OMA05115	1	1	1	1	1	1	1	1	2	1
OMA00982	1	1	1	1	1	1	1	1	1	1
OMA00981	1	1	1	1	1	1	1	1	1	1
OMA00987	1	1	1	1	1	1	1	1	1	1
OMA00984	1	1	1	1	1	1	1	1	1	1
OMA02720	1	1	1	1	1	1	1	1	1	1
OMA06771	1	1	1	1	1	1	1	1	2	1
OMA06775	1	1	1	1	1	1	1	1	1	1
OMA02461	1	1	1	1	1	1	1	1	1	1
OMA02460	1	1	1	1	1	1	1	1	1	1
OMA02466	1	1	1	1	1	1	1	1	1	2
OMA04600	1	1	1	1	1	1	1	1	1	1
OMA04603	1	1	1	1	1	1	1	1	1	1
OMA04602	1	1	1	1	1	1	1	1	1	1
OMA04604	1	1	1	1	1	1	1	1	1	2
OMA04609	1	1	1	1	1	1	1	1	1	1
OMA06115	1	1	1	1	1	1	1	1	1	1
OMA06113	2	1	1	1	1	1	1	1	1	1
OMA06119	1	1	1	1	1	1	1	1	2	1
OMA02110	1	1	1	1	1	1	1	1	1	1
OMA07648	1	1	1	1	1	1	1	1	1	1
OMA03458	1	1	1	1	1	1	1	1	1	1
OMA07640	1	1	1	1	1	1	1	1	1	1
OMA10936	1	1	1	1	1	1	1	1	1	1
OMA10935	1	1	1	1	1	2	1	1	1	1
OMA09973	1	1	1	1	1	1	1	1	1	2
OMA11182	1	1	1	1	2	1	3	1	1	1
OMA08375	1	1	1	1	1	1	1	1	1	1
OMA08373	1	1	1	1	1	2	1	1	1	1
OMA08372	1	1	1	1	1	1	1	1	1	1
OMA10853	1	1	1	1	1	1	1	1	2	1
OMA10855	1	1	1	1	1	1	1	1	1	1
OMA04011	1	1	1	1	1	1	1	1	1	2
OMA04018	1	1	1	1	1	1	1	1	1	1
OMA04019	1	1	1	1	1	1	1	1	1	1
OMA10586	1	1	1	1	2	1	1	1	1	2
OMA10581	1	1	1	1	1	1	1	1	1	1
OMA04041	1	1	1	1	1	1	1	1	1	2
OMA04040	1	1	1	1	1	1	1	1	1	1
OMA04045	1	1	1	1	1	1	1	1	1	1
OMA04044	1	1	1	1	1	1	1	1	1	1
OMA02912	1	1	1	1	1	1	1	1	1	1
OMA02917	1	1	1	1	1	1	1	1	1	1
OMA09026	1	1	1	1	2	1	1	1	1	1
OMA09022	1	1	1	1	1	1	1	1	1	1
OMA11322	1	1	1	1	1	1	1	1	1	1
OMA11457	1	1	1	1	1	1	1	1	1	1
OMA10323	1	1	1	1	1	1	1	1	1	1
OMA10324	1	1	1	1	1	1	1	1	2	1
OMA04458	1	1	1	1	1	1	1	1	1	1
OMA04459	1	1	1	1	1	1	1	1	1	1
OMA04455	1	1	1	2	1	1	1	1	1	1
OMA04452	1	1	1	1	1	1	1	1	1	1
OMA02334	1	1	1	1	1	1	1	1	1	1
OMA11395	1	1	1	1	1	1	1	1	1	1
OMA02332	1	1	1	1	1	1	1	1	1	1
OMA10357	1	1	1	2	1	1	1	1	1	1
OMA04828	1	1	1	1	1	2	1	1	1	1
OMA06342	1	1	1	1	1	1	1	1	3	1
OMA06341	1	1	1	1	1	2	1	1	1	1
OMA01826	1	1	1	1	1	1	1	1	1	1
OMA01820	1	1	1	1	1	1	1	1	1	1
OMA05497	1	1	1	1	1	1	1	1	1	2
OMA05496	1	1	1	1	1	1	1	1	1	1
OMA05495	1	1	1	1	1	1	1	1	1	1
OMA03089	1	1	1	1	1	1	1	1	1	1
OMA03087	1	1	1	1	1	1	1	1	1	1
OMA03085	1	1	1	1	1	1	1	1	1	1
OMA03080	1	1	1	2	1	1	1	1	1	1
OMA03081	1	1	1	1	1	1	1	1	1	1
OMA08965	1	1	1	1	1	1	1	1	1	1
OMA08969	1	1	1	1	1	1	1	1	1	1
OMA09563	1	1	1	1	1	1	1	1	1	2
OMA09561	1	1	1	1	1	1	1	1	1	1
OMA09566	1	1	1	1	1	1	1	1	1	1
OMA01775	1	1	1	1	1	1	1	1	1	1
OMA01772	1	1	1	1	1	1	1	1	1	1
OMA01770	1	1	1	1	1	1	1	1	1	1
OMA01771	1	1	1	1	1	1	1	1	1	1
OMA01779	1	1	1	1	1	3	1	1	1	1
OMA03556	1	1	1	1	1	1	1	1	1	1
OMA03553	1	1	1	1	1	1	1	1	1	1
OMA03558	1	1	1	2	1	1	1	1	1	1
OMA02145	1	1	1	1	1	1	1	1	1	1
OMA09706	1	1	1	1	1	1	1	1	1	1
OMA08861	1	1	1	1	1	1	1	1	1	1
OMA01486	1	1	1	1	1	1	1	1	1	1
OMA01487	1	1	1	1	1	1	1	1	1	1
OMA01480	1	1	1	1	1	1	1	1	1	1
OMA06916	1	1	1	1	1	1	1	1	1	1
OMA06914	1	1	1	1	1	1	1	1	1	1
OMA06912	1	1	1	1	1	1	1	1	1	2
OMA06911	1	1	1	1	1	1	1	1	1	1
OMA06058	1	1	1	4	1	1	1	1	1	3
OMA04465	1	1	1	1	1	1	1	1	1	1
OMA01143	1	1	1	1	1	1	1	1	1	1
OMA01142	1	1	1	1	1	2	1	1	2	1
OMA05257	1	1	1	1	1	1	1	1	1	1
OMA05256	1	1	1	1	1	1	1	1	1	1
OMA00164	1	1	1	1	1	1	1	1	1	1
OMA00168	1	1	1	1	1	1	1	1	1	1
OMA10136	1	1	1	1	1	1	1	1	1	1
OMA10132	1	1	1	1	1	1	1	1	1	1
OMA10130	1	1	1	1	1	1	1	1	1	1
OMA10139	1	1	1	1	2	1	1	3	1	1
OMA07827	1	1	1	2	1	1	1	1	2	1
OMA02703	1	1	1	1	1	1	1	1	1	1
OMA02700	1	1	1	1	1	1	1	1	1	2
OMA06759	1	1	1	1	1	1	1	1	1	1
OMA06751	1	1	1	1	2	1	1	1	1	1
OMA06753	1	1	1	1	1	1	1	1	1	1
OMA06752	1	1	1	1	1	1	1	1	1	1
OMA06287	1	1	1	1	1	1	1	1	1	1
OMA06281	1	1	1	1	2	1	1	1	1	1
OMA06280	1	1	1	1	1	1	1	1	2	1
OMA02441	1	1	1	1	1	1	1	1	1	1
OMA02440	1	1	1	1	1	1	1	1	1	1
OMA02443	1	1	1	1	3	1	1	1	1	1
OMA02442	1	1	1	1	1	1	1	1	1	1
OMA02444	1	1	1	1	1	1	1	1	1	1
OMA06289	2	1	1	1	1	1	1	1	1	1
OMA04664	1	1	1	1	1	1	1	1	1	1
OMA04662	1	1	1	1	1	1	1	1	1	1
OMA04669	1	1	1	1	1	1	1	1	1	1
OMA06139	1	1	1	1	1	1	1	1	1	1
OMA06138	1	1	1	1	1	1	1	1	1	1
OMA06135	1	2	1	1	1	1	1	1	1	1
OMA06137	1	1	1	1	1	1	1	1	1	1
OMA05530	1	1	1	1	1	1	1	1	1	1
OMA05534	1	1	1	1	1	1	1	1	1	2
OMA11874	1	1	1	1	1	1	1	1	1	1
OMA07664	1	1	1	1	1	1	1	1	1	1
OMA07661	1	1	1	1	1	1	1	1	1	1
OMA10954	1	1	1	1	1	1	1	1	1	1
OMA10950	1	1	1	1	1	1	1	1	1	1
OMA09955	1	1	1	1	1	1	1	1	1	1
OMA04151	1	1	1	1	1	1	1	1	1	2
OMA09959	1	1	1	1	1	1	1	1	1	1
OMA08395	1	1	1	1	1	1	1	1	1	1
OMA08399	1	1	1	1	1	1	1	1	1	1
OMA08398	1	1	1	1	1	1	1	1	1	1
OMA10838	1	1	1	1	1	1	1	1	1	1
OMA09227	1	1	1	1	1	1	1	1	1	1
OMA04067	1	1	1	1	1	1	1	1	1	1
OMA01546	1	1	1	1	1	1	1	1	1	1
OMA08316	1	1	1	1	1	1	1	1	1	1
OMA02931	1	1	1	1	1	1	1	1	1	1
OMA02933	1	1	1	1	1	1	1	1	1	1
OMA02932	1	1	1	1	1	1	1	1	1	1
OMA02934	1	1	1	1	1	1	1	1	1	1
OMA02937	1	1	1	1	1	1	1	1	1	1
OMA07846	1	1	1	1	1	1	1	1	1	1
OMA09046	1	1	1	1	1	1	1	1	1	1
OMA09040	1	1	1	1	1	1	1	1	1	2
OMA09042	1	1	1	1	1	1	1	1	1	1
OMA04173	1	1	1	2	1	2	1	1	2	2
OMA07213	1	1	1	1	1	1	1	1	1	1
OMA04171	1	1	1	1	1	1	1	1	1	1
OMA03442	1	1	1	1	1	1	1	1	1	1
OMA11305	1	1	1	2	1	2	1	1	1	1
OMA10309	1	1	1	3	2	3	1	1	1	1
OMA10308	1	1	3	1	1	1	1	1	1	1
OMA07214	1	1	1	1	1	1	1	1	1	1
OMA03222	1	1	1	1	1	1	1	1	1	1
OMA04478	1	1	1	1	1	1	1	1	1	1
OMA06612	1	1	1	1	1	1	1	1	2	1
OMA06614	1	1	1	1	1	1	1	1	1	1
OMA05884	1	1	1	1	1	1	1	1	1	1
OMA05885	1	1	1	1	1	1	1	1	1	1
OMA02292	1	1	1	1	1	1	1	1	1	1
OMA08598	1	1	1	1	1	1	1	1	1	1
OMA07873	1	1	1	1	1	1	1	1	1	1
OMA07871	1	1	1	1	1	1	1	1	1	2
OMA07876	1	1	1	1	1	1	1	1	3	1
OMA00217	1	1	1	1	1	1	1	1	1	1
OMA05701	1	1	1	1	1	1	1	1	1	1
OMA05700	1	1	1	1	1	1	1	1	1	1
OMA05708	1	1	1	1	1	1	1	1	1	1
OMA02295	1	1	1	1	1	1	1	1	1	1
OMA01844	1	1	1	1	1	1	1	1	1	1
OMA01842	1	1	1	1	1	2	1	1	1	1
OMA05737	1	1	1	1	1	1	1	1	1	1
OMA07929	1	1	1	1	1	1	1	1	1	1
OMA07928	1	1	1	1	1	1	1	1	1	1
OMA02297	1	1	1	1	1	1	1	1	1	1
OMA08296	1	1	1	1	1	1	1	1	1	1
OMA08294	1	1	1	1	1	1	1	1	1	1
OMA11945	1	1	1	1	1	1	1	1	2	1
OMA08946	1	1	1	1	1	2	1	1	1	1
OMA07411	1	1	1	1	1	1	1	1	1	1
OMA07410	1	1	1	1	1	1	1	1	1	1
OMA01716	1	1	1	1	1	4	1	1	1	1
OMA01710	1	1	1	1	1	1	1	1	1	1
OMA01712	1	1	1	1	1	1	1	1	1	1
OMA03570	1	1	1	2	1	1	1	1	1	1
OMA03576	1	1	1	1	1	2	1	1	1	1
OMA02168	1	1	1	1	1	1	1	1	1	1
OMA02169	1	1	1	1	1	1	1	1	1	1
OMA08491	1	1	1	1	1	2	1	1	2	1
OMA06935	1	1	1	1	1	1	1	1	1	1
OMA09543	1	1	2	1	1	1	1	2	1	1
OMA09545	1	1	1	1	1	1	1	1	1	1
OMA09544	1	1	1	1	1	1	1	1	1	1
OMA09546	1	1	1	1	1	1	1	1	1	1
OMA08239	1	1	1	1	1	1	1	1	1	1
OMA08232	1	1	1	1	1	1	1	1	1	1
OMA09729	1	1	1	1	1	1	1	1	1	1
OMA09725	1	1	1	1	1	1	1	1	1	1
OMA09723	1	1	1	1	2	1	1	2	1	1
OMA00140	1	1	1	1	1	1	1	1	1	1
OMA04320	1	1	1	1	1	1	1	1	1	1
OMA02892	1	1	1	1	1	1	1	1	1	1
OMA02893	1	1	1	1	1	1	1	1	1	1
OMA02761	1	1	1	1	1	1	1	1	1	1
OMA02762	1	1	1	1	1	1	1	1	1	1
OMA04397	1	1	1	1	1	1	1	1	1	1
OMA04396	1	1	1	1	1	1	1	1	1	1
OMA04393	1	1	1	1	1	1	1	1	1	1
OMA04392	1	1	1	1	1	1	1	1	1	1
OMA04398	1	1	1	1	1	1	1	1	1	2
OMA06737	1	1	1	1	1	1	1	1	1	1
OMA06734	1	1	1	1	1	1	1	1	1	2
OMA06732	1	1	1	1	1	1	1	1	2	1
OMA02426	1	1	1	1	1	1	1	1	1	1
OMA04645	1	1	1	1	1	2	1	1	1	2
OMA04647	1	1	1	1	1	1	1	1	1	1
OMA04641	1	1	1	1	1	1	1	1	1	1
OMA04640	1	1	1	1	1	1	1	1	1	1
OMA03384	1	1	1	1	1	1	1	1	1	2
OMA02397	1	1	1	1	1	1	1	1	1	1
OMA02396	1	1	1	1	1	1	1	1	1	1
OMA02391	1	1	1	3	1	3	1	1	3	2
OMA02390	1	1	1	1	1	1	1	1	1	1
OMA02392	1	1	1	1	1	1	1	1	1	1
OMA02399	1	1	1	1	1	1	1	1	1	1
OMA07063	1	1	1	1	1	1	1	1	1	1
OMA07064	1	1	1	1	1	1	1	1	1	1
OMA07065	1	1	1	1	1	1	1	1	1	1
OMA07067	1	1	1	2	2	1	1	1	1	2
OMA05518	1	1	1	1	1	1	1	1	1	1
OMA05519	1	1	1	1	1	1	1	1	1	1
OMA05516	1	1	1	1	1	2	1	1	1	1
OMA05512	1	1	1	1	1	1	1	1	1	1
OMA05513	1	1	1	1	1	1	1	1	1	1
OMA05510	1	1	1	1	1	1	1	1	1	1
OMA05511	1	1	1	1	1	1	1	1	1	1
OMA08006	1	1	1	2	1	1	1	1	1	1
OMA07606	1	1	1	1	1	1	1	1	1	1
OMA07601	1	1	1	1	1	1	1	1	1	1
OMA10818	1	2	1	1	1	1	1	1	1	1
OMA04714	1	1	1	1	1	1	1	1	2	1
OMA01111	1	1	1	1	1	1	1	1	1	1
OMA06898	1	1	1	1	1	2	1	1	1	1
OMA06899	1	1	1	1	1	1	1	1	1	1
OMA06893	1	1	1	1	1	1	1	1	1	1
OMA04009	1	1	1	1	1	1	1	1	1	1
OMA11142	1	1	1	1	1	1	1	1	1	1
OMA11148	2	1	1	1	1	1	1	1	1	1
OMA02957	1	1	1	1	1	1	1	1	1	1
OMA02953	1	1	1	1	1	1	1	1	1	1
OMA03607	1	1	1	1	1	1	1	1	1	1
OMA03608	1	1	1	1	1	1	1	1	1	1
OMA11495	1	1	1	1	1	1	1	1	1	1
OMA11492	1	1	1	1	1	1	1	1	1	2
OMA11369	1	1	1	1	2	1	1	1	1	2
OMA10360	1	1	1	1	1	1	1	1	1	1
OMA05358	1	1	1	1	1	1	1	1	2	1
OMA05350	1	1	1	1	1	1	1	1	1	1
OMA05352	1	1	1	1	1	1	1	1	1	1
OMA05354	1	1	1	1	1	1	1	1	1	1
OMA05356	1	1	1	1	1	1	1	1	1	1
OMA01374	1	1	1	1	1	1	1	1	1	1
OMA07851	1	1	1	1	1	1	1	1	1	1
OMA07850	1	1	1	1	1	1	1	1	1	1
OMA00801	1	1	1	1	1	1	1	1	1	1
OMA00805	1	1	1	1	1	1	1	1	1	1
OMA03131	1	1	1	1	1	1	1	1	1	1
OMA05722	1	1	1	1	1	1	1	1	1	1
OMA05724	1	1	1	1	1	1	1	1	1	1
OMA05727	1	1	1	1	1	1	1	1	1	1
OMA03134	1	1	1	1	1	1	1	1	1	1
OMA06458	1	1	1	1	1	2	1	1	1	1
OMA08487	1	1	1	2	2	1	1	1	1	1
OMA06079	1	1	1	1	1	1	1	1	1	1
OMA06070	1	1	1	1	1	1	1	1	1	1
OMA08480	1	1	1	1	1	1	1	1	1	1
OMA07478	1	1	1	1	1	1	1	1	1	1
OMA01867	1	1	1	1	1	1	1	1	1	1
OMA01730	1	1	1	1	1	1	1	1	1	1
OMA01735	1	1	1	1	1	1	1	1	1	1
OMA04928	1	1	1	1	1	1	1	1	1	1
OMA03591	1	1	1	1	1	1	1	1	1	1
OMA03594	1	1	1	1	1	1	1	1	1	1
OMA03597	1	1	1	1	1	1	1	1	1	1
OMA02184	1	1	1	1	1	1	1	1	1	1
OMA02185	1	1	1	1	1	1	1	1	1	1
OMA02187	1	1	1	1	1	1	1	1	1	2
OMA01213	1	1	1	1	1	1	1	1	1	1
OMA07296	1	1	1	2	1	1	1	1	3	1
OMA08216	1	1	1	1	1	1	1	1	1	1
OMA08214	1	1	1	1	1	1	1	1	1	2
OMA08211	1	1	1	2	1	1	1	1	1	1
OMA00023	1	1	1	1	1	1	1	1	1	1
OMA00022	1	1	1	1	1	1	1	1	1	1
OMA09290	1	1	1	1	2	1	1	1	1	1
OMA09292	1	1	1	1	1	1	1	1	1	1
OMA05299	1	1	1	1	1	1	1	1	1	1
OMA00129	1	1	1	1	1	1	1	1	1	1
OMA00124	1	1	1	1	1	1	1	1	1	1
OMA00126	1	1	1	1	1	1	1	1	1	1
OMA10171	1	1	1	1	1	1	1	1	1	1
OMA10177	1	1	1	1	1	1	1	1	1	1
OMA02745	1	1	1	1	1	2	1	1	1	1
OMA01294	1	1	1	1	1	1	1	1	1	1
OMA01293	1	1	1	1	1	1	1	1	1	1
OMA03832	1	1	1	1	1	1	1	1	1	1
OMA03835	1	1	1	1	1	1	1	1	1	1
OMA06716	1	1	1	1	2	1	1	1	1	2
OMA06247	1	1	1	1	1	1	1	1	1	1
OMA06246	1	1	1	1	1	1	1	1	1	1
OMA02406	1	1	1	1	1	1	1	1	1	1
OMA02401	1	1	1	1	1	2	1	1	1	1
OMA02403	1	1	1	1	1	1	1	1	1	1
OMA02408	1	1	1	2	1	1	1	1	1	1
OMA07043	1	1	1	2	1	1	1	1	1	1
OMA05574	1	1	1	1	1	1	1	1	2	1
OMA05575	1	1	1	1	1	1	1	1	2	1
OMA05576	1	1	1	1	1	1	1	1	1	1
OMA05577	1	1	1	1	2	1	1	1	1	2
OMA05572	1	1	1	1	1	1	1	1	1	1
OMA10992	1	1	1	1	1	1	1	1	1	1
OMA10994	1	1	1	1	1	1	1	1	1	1
OMA10996	1	1	1	1	1	1	1	1	1	1
OMA04003	1	1	1	1	1	1	1	1	1	1
OMA08028	1	1	1	1	1	1	1	1	1	1
OMA08025	1	1	1	1	1	1	1	1	1	1
OMA07325	2	1	1	2	1	2	1	1	1	3
OMA09887	1	1	1	2	1	1	1	1	1	1
OMA03312	1	1	1	1	1	1	1	1	1	1
OMA06871	1	1	1	1	1	1	1	1	1	1
OMA06874	1	1	1	1	1	1	1	1	1	1
OMA06878	2	1	1	1	1	1	1	1	1	1
OMA05990	1	1	1	1	1	1	1	1	1	1
OMA05996	1	1	1	1	1	1	1	1	1	1
OMA05994	1	1	1	1	1	1	1	1	1	1
OMA11169	1	1	1	1	1	1	1	1	1	1
OMA02977	1	1	1	1	1	1	1	1	1	1
OMA02978	1	1	1	1	1	1	1	1	1	1
OMA10699	1	1	1	1	1	1	1	1	1	1
OMA03626	1	1	1	1	1	1	1	1	1	3
OMA03627	1	1	1	1	1	1	1	1	1	1
OMA03620	1	1	1	1	1	1	1	1	1	1
OMA11346	1	1	1	1	1	1	1	1	1	1
OMA11347	1	1	1	1	1	1	1	1	1	1
OMA03628	1	1	1	1	1	1	1	1	1	1
OMA05378	1	1	1	1	1	1	1	1	1	1
OMA05379	1	1	1	1	1	1	1	1	1	1
OMA05373	1	1	1	1	1	1	1	1	1	1
OMA05370	1	1	1	1	1	1	1	1	1	1
OMA09066	1	1	1	1	1	2	1	1	1	1
OMA00823	1	1	1	1	1	1	1	1	1	1
OMA00822	1	1	1	1	1	1	1	1	1	1
OMA00824	1	1	1	1	1	1	1	1	1	1
OMA07837	1	1	1	1	1	1	1	1	1	1
OMA07832	1	1	1	1	1	1	1	3	1	1
OMA07830	1	1	1	1	1	1	1	1	1	1
OMA10345	1	1	1	1	1	1	1	1	1	1
OMA10346	1	1	1	1	1	1	1	1	1	1
OMA10340	1	1	1	1	1	1	1	2	1	1
OMA07838	1	1	1	2	1	2	1	1	1	2
OMA05749	1	1	1	1	1	1	1	1	1	1
OMA05741	1	1	1	1	1	1	1	1	1	1
OMA00156	1	1	1	1	1	1	1	1	1	1
OMA04569	1	1	1	3	1	1	1	1	2	2
OMA04562	1	1	1	1	1	1	1	1	1	1
OMA04564	1	1	1	1	1	1	1	1	1	1
OMA01087	1	1	1	1	1	1	1	1	1	1
OMA06575	1	1	1	1	1	1	1	1	1	1
OMA06574	2	1	1	2	1	2	1	1	2	2
OMA03021	1	1	1	1	1	1	1	1	1	1
OMA06576	1	1	1	1	1	1	1	1	1	1
OMA01880	1	1	1	1	1	1	1	1	1	1
OMA01883	1	1	1	2	1	1	1	1	1	1
OMA01884	1	1	1	1	1	1	1	1	1	1
OMA01887	1	1	1	2	1	1	1	1	1	1
OMA07459	1	1	1	1	1	1	1	1	2	1
OMA04902	1	1	1	2	1	1	1	1	2	1
OMA04901	1	1	1	1	1	1	1	1	1	1
OMA04908	1	1	1	1	1	1	1	1	1	1
OMA04909	1	1	1	1	1	1	1	1	1	1
OMA00591	1	1	1	1	1	1	1	1	1	1
OMA00590	1	1	1	1	1	1	1	1	1	1
OMA00595	1	1	1	1	1	1	1	1	1	1
OMA00597	1	1	1	1	1	1	1	1	1	1
OMA09506	3	1	1	1	1	1	1	1	1	1
OMA09500	1	1	1	1	1	1	1	1	1	1
OMA08274	1	1	1	1	1	1	1	1	1	1
OMA08271	1	1	1	1	1	1	1	1	1	1
OMA00048	1	1	1	1	1	1	1	1	1	1
OMA11753	1	1	1	1	1	1	1	3	1	1
[truncated: 1,011 more rows]
