# Supplementary material for: Consequences of Asexuality in Natural Populations: Insights from Stick Insects
Source: Mol Biol Evol. 2018 Apr 5;35(7):1668–77. doi: 10.1093/molbev/msy058 (PMC5995167; doi:10.1093/molbev/msy058)
Supplement: Supplementary Data [file msy058_supp.zip › Supplementary_Data_3_gBGCsubstitutions.txt]

sp	repro	dNdS	N	S	GC_neutral	W_to_S	S_to_W	GC_neutral%	W_to_S%	S_to_W%	GCeq
Tpa	SEX	0.10	2426.06	8316.69	813.17	3435.97	4067.55	0.10	0.41	0.49	0.46
Tge	ASEX	0.10	3866.2	12478.27	554	3955.73	7968.54	0.04	0.32	0.64	0.33
Tbi	SEX	0.16	1711.96	3638.74	440	940.54	2258.2	0.12	0.26	0.62	0.29
Tte	ASEX	0.14	1770.51	4177.53	555.17	935.96	2686.4	0.13	0.22	0.64	0.26
Tce	SEX	0.12	2040.86	5705.31	809.16	1729.3	3166.85	0.14	0.30	0.56	0.35
Tms	ASEX	0.13	3028.04	7500.76	1012.33	1950.25	4538.18	0.13	0.26	0.61	0.30
Tcm	SEX	0.09	1585.29	5889.54	759.13	2401.85	2728.56	0.13	0.41	0.46	0.47
Tsi	ASEX	0.12	2542.26	7187.33	700.54	2846.18	3640.61	0.10	0.40	0.51	0.44
Tps	SEX	0.10	2291.12	7461.83	976.21	3337.32	3148.3	0.13	0.45	0.42	0.51
Tdi	ASEX	0.11	2569.08	8065.1	1141.23	3341.95	3581.92	0.14	0.41	0.44	0.48
